# Supplementary material for: Phylogenetic trees of closely related bacterial species and subspecies based on frequencies of short nucleotide sequences
Source: PLoS One. 2023 Apr 20;18(4):e0268847. doi: 10.1371/journal.pone.0268847 (PMC10118083; doi:10.1371/journal.pone.0268847)
Supplement: S1 Data — (CSV) [file pone.0268847.s008.csv]

Strain	AAAAA	AAAAC	AAAAG	AAAAT	AAACA	AAACC	AAACG	AAACT	AAAGA	AAAGC	AAAGG	AAAGT	AAATA	AAATC	AAATG	AAATT	AACAA	AACAC	AACAG	AACAT	AACCA	AACCC	AACCG	AACCT	AACGA	AACGC	AACGG	AACGT	AACTA	AACTC	AACTG	AACTT	AAGAA	AAGAC	AAGAG	AAGAT	AAGCA	AAGCC	AAGCG	AAGCT	AAGGA	AAGGC	AAGGG	AAGGT	AAGTA	AAGTC	AAGTG	AATAA	AATAC
CP034166.1_Escherichia_albertii_strain_2014C-4015	26138	18858	14272	20903	14272	13760	14618	11040	13640	15486	9902	10378	14947	15243	13516	15069	14233	8930	14600	11456	13926	7155	12476	8322	9797	16637	12356	11205	4421	7414	15521	8247	12856	6063	8071	10456	10009	10675	13033	7411	6014	9492	5257	8066	5748	5991	8215	16600	11129
CP025317.1_Escherichia_albertii_strain_1551-2	25856	18143	13517	19969	13477	13471	14396	10541	12845	15061	9341	9836	14088	14608	12910	14474	13478	8491	13868	10907	13228	7093	12292	8019	9476	16580	11980	11003	4082	7068	15064	7652	12096	5640	7715	9918	9336	10361	12971	6961	5575	9097	4875	7701	5339	5685	7786	15752	10655
AP014855.1_Escherichia_albertii_DNA__strain:_NIAH_Bird_3	24456	17276	12929	19298	12900	12990	13784	10143	12437	14454	8972	9563	13774	13981	12480	14145	13035	8053	13324	10480	12855	6684	11862	7701	9079	16098	11581	10605	3966	6757	14455	7506	11595	5446	7356	9687	9054	10002	12545	6688	5341	8831	4667	7472	5236	5442	7546	15370	10237
CP024282.1_Escherichia_albertii_strain_2014C-4356	27989	20510	15439	22478	15464	14872	15715	11722	14556	16722	10680	11009	16059	16437	14511	15971	15087	9624	16076	12197	14792	7823	13578	8905	10382	17780	13567	11952	4530	7857	16716	8759	13684	6546	8627	11015	10681	11756	14033	7882	6615	10263	5799	8798	6147	6342	8771	17831	11937
CP025676.1_Escherichia_albertii_strain_ChinaSP140150	28317	19842	14914	22109	15005	14376	15254	11390	14079	16335	10342	10572	15725	16037	14179	15747	14750	9369	15412	11821	14243	7600	13062	8554	10122	17380	12943	11595	4445	7599	16238	8319	13240	6317	8265	10697	10283	11251	13735	7771	6274	9995	5466	8325	5890	6126	8384	17330	11572
AP014856.1_Escherichia_albertii_DNA__strain:_CB9786	24455	17387	12999	19231	13037	13049	13883	10255	12546	14688	9102	9606	13600	14268	12610	14078	13095	8232	13449	10598	12989	6740	11942	7735	9196	16089	11717	10719	4018	6826	14582	7591	11780	5574	7429	9745	9248	10118	12639	6835	5382	8883	4777	7489	5285	5529	7664	15275	10264
AP014857.1_Escherichia_albertii_DNA__strain:_EC06-170	25369	17768	13238	19786	13348	13117	14097	10401	12744	14818	9192	9743	14001	14368	12799	14415	13382	8307	13697	10756	13024	6803	12041	7867	9251	16219	11791	10868	4072	6894	14829	7672	11956	5617	7597	9971	9269	10200	12705	6860	5561	8992	4830	7578	5359	5569	7750	15724	10387
CP030781.2_Escherichia_albertii_strain_07-3866	27422	19398	14447	21404	14553	14150	15082	11188	13801	15971	9976	10506	15239	15566	13881	15543	14486	9050	14968	11584	14149	7333	12916	8465	10010	17286	12741	11464	4375	7516	15948	8309	12793	6147	8134	10641	10135	11000	13558	7520	6106	9695	5256	8250	5801	6024	8305	17095	11377
CP030778.2_Escherichia_albertii_strain_05-3106	26090	18484	13916	20533	13926	13624	14517	10800	13257	15413	9526	10097	14645	14988	13305	14731	13791	8647	14328	11169	13535	7140	12416	8186	9677	16595	12296	11195	4246	7195	15441	8018	12525	5849	7887	10322	9836	10531	13196	7207	5819	9215	5111	7964	5625	5828	8085	16283	10829
CP030783.2_Escherichia_albertii_strain_2012EL-1823B	27440	19684	14877	21794	14977	14210	15161	11399	14221	16051	10237	10604	15584	15863	14184	15603	14786	9250	15232	11889	14369	7412	12891	8577	10145	17095	12847	11583	4592	7652	16063	8508	13313	6262	8426	10793	10389	11097	13440	7718	6280	9872	5425	8333	5961	6183	8457	17220	11514
CP007025.1_Escherichia_albertii_KF1	25747	17959	13462	20064	13568	13170	14075	10530	13041	14899	9170	9903	14292	14439	13016	14402	13467	8462	13907	10897	13085	6827	12068	7996	9520	16193	11845	10757	4140	7099	15012	7837	12192	5786	7739	10075	9464	10294	12911	6996	5514	9012	4841	7806	5555	5676	7843	15859	10545
CP034212.1_Escherichia_albertii_strain_2010C-3449	26319	19099	13863	20535	14405	13410	14297	10853	12878	15525	9678	10131	14201	15417	13295	14263	13720	9127	15150	11242	13205	7393	12620	8361	9654	16788	12232	10926	4138	7290	15758	8151	12130	6071	7775	10095	9944	10599	13224	7247	5845	9297	5432	7795	5473	5993	8259	15960	10917
CP034213.1_Escherichia_albertii_strain_NCTC_9362	24205	17618	12734	19132	13190	12767	13490	10037	12150	14568	8951	9249	12896	14324	12153	13301	12693	8347	13535	10478	12334	6681	12112	7641	9148	16044	11443	10443	3867	6796	14628	7509	11209	5751	7398	9246	9133	10162	12458	6821	5457	9056	4815	7712	5072	5683	7615	14440	9925
CP034162.1_Escherichia_albertii_strain_06-3542	26113	18405	13853	20404	13821	13514	14403	10719	13186	15280	9598	10027	14388	14920	13232	14883	13794	8664	14185	11033	13572	7030	12361	8037	9597	16540	12191	11072	4163	7149	15128	7950	12339	5838	7825	10136	9657	10541	13011	7076	5765	9305	5047	7825	5553	5738	7976	16126	10699
CP030787.2_Escherichia_albertii_strain_2013C-4143	25479	17784	13481	19707	13489	13045	14035	10317	12698	14850	9210	9853	13850	14271	12687	14161	13299	8634	13669	10712	12838	6982	12009	7860	9214	16158	11653	10821	4083	6965	14815	7606	11857	5644	7681	9783	9416	10248	12721	6958	5403	8989	4838	7505	5389	5588	7835	15659	10428
CP010471.1_Campylobacter_jejuni_strain_CJ677CC519	40895	12990	18045	32468	7964	5081	2056	8616	14777	12204	5808	9380	16936	11641	9205	28923	7823	2461	2130	4082	3613	1558	821	3506	1585	1821	552	286	4058	3351	1550	8960	13241	2525	4425	10586	8618	3889	2816	9906	4278	3408	1602	4027	6048	3108	4736	12197	5469
CP044169.1_Campylobacter_jejuni_strain_AR-0414	42170	13298	18774	33386	8322	5276	2081	9026	15412	12523	6153	9811	17739	12062	9565	29684	8146	2563	2209	4255	3776	1658	831	3631	1683	1844	568	290	4138	3534	1590	9349	13842	2639	4679	11076	8973	4094	2908	10218	4550	3593	1776	4172	6378	3309	4888	12766	5782
CP015577.1_Campylobacter_iguaniorum_strain_RM11343	26017	10876	14333	20007	6857	3724	3975	8589	10110	9573	3998	6132	13930	10955	8967	19772	5642	1992	2132	2708	3516	1144	887	1652	1910	2922	1013	1152	4312	4929	3127	4453	6040	3410	6239	7309	7052	4925	3584	9758	2200	3622	1124	2642	4616	3426	4122	7091	4060
CP010481.1_Campylobacter_jejuni_strain_CJ677CC016	40534	12945	18086	32126	7914	5079	2045	8635	14743	12291	5839	9404	16659	11603	9206	28713	7748	2448	2116	4048	3631	1573	818	3510	1577	1831	549	282	4028	3362	1554	8981	13182	2522	4442	10520	8640	3889	2831	10002	4292	3414	1603	4039	6052	3125	4765	12010	5424
CP001960.1_Campylobacter_jejuni_subsp._jejuni_S3	42017	13661	19260	33554	8517	5255	2161	9103	15574	12993	6190	9918	17555	12222	9706	29800	8280	2592	2239	4254	3743	1636	820	3652	1703	1928	591	297	4150	3622	1637	9403	14005	2726	4768	10922	9172	4177	3035	10425	4527	3619	1725	4240	6375	3407	4971	12650	5670
CP034393.1_Campylobacter_jejuni_subsp._jejuni_strain_CLB104	43265	13812	19532	33944	8573	5318	2158	9346	15976	13205	6305	10158	17954	12379	9830	30005	8321	2641	2227	4308	3823	1700	841	3665	1690	1931	586	297	4261	3697	1601	9621	14215	2740	4828	11294	9282	4224	3071	10796	4647	3653	1766	4290	6488	3447	5088	13031	5833
CP000025.1_Campylobacter_jejuni_RM1221	44034	13985	19922	34563	8719	5402	2191	9484	16252	13349	6406	10256	18396	12518	10057	30496	8521	2649	2264	4408	3881	1686	830	3741	1731	1952	590	296	4330	3770	1663	9754	14523	2787	4901	11401	9421	4264	3075	10885	4678	3700	1786	4335	6582	3480	5112	13332	5911
CP017878.1_Campylobacter_coli_strain_BG2108	40624	13098	19218	33164	8290	5237	2204	8232	15779	13761	6287	9383	17338	12488	10000	29543	7726	2534	2067	3950	3580	2040	977	3316	1880	2051	546	122	3580	3435	1550	8120	13614	2926	5573	11015	9421	4487	3561	11532	4837	4002	2185	3735	6354	3587	4940	12162	5848
LR134372.1_Campylobacter_upsaliensis_strain_NCTC11541	35153	10364	19790	28808	6071	3420	3769	6237	13602	16162	7666	7806	12704	10667	10769	26708	5027	2177	1469	2832	2006	1620	809	2389	2241	4116	1082	12	2459	2671	854	5579	10246	3104	6558	7771	8621	8001	4657	12230	4642	6294	3749	3472	3712	4307	5836	9495	3294
CP018789.1_Campylobacter_sp._RM6137	20979	6472	12318	22671	3698	3162	1714	5815	9784	9791	4452	4629	16863	10771	8802	23642	3338	1523	1433	2161	3112	1795	859	1864	1087	2498	647	36	4272	4460	2125	3247	4043	1913	6797	8652	6096	4835	3546	9139	2662	4002	2503	2890	3981	1911	3943	9309	4235
CP020776.1_Campylobacter_jejuni_strain_YH002	44584	14311	19917	35126	9036	5533	2194	9618	16391	13297	6518	10277	18715	12827	10287	30903	8782	2748	2430	4573	3991	1715	870	3879	1785	2006	624	268	4450	3819	1744	9922	14718	2819	5041	11611	9486	4220	3098	10912	4822	3787	1828	4414	6677	3498	5122	13761	6095
CP000792.2_Campylobacter_concisus_13826	30470	11423	20945	24449	6964	3892	6018	7922	16940	14095	7578	7910	12960	6216	11769	35975	6336	2373	2573	3785	3331	1504	1554	2797	4327	4395	1762	2226	5228	3939	3470	4057	7128	4819	10452	11766	8583	6447	7686	12884	3292	6421	2690	4271	5178	3816	5950	7009	3371
CP044164.1_Campylobacter_coli_strain_AR-0417	39776	12682	18694	32206	8071	5125	2182	8105	15389	13421	6178	9191	16739	12177	9644	28856	7521	2439	2023	3942	3514	2033	1013	3246	1813	2029	587	136	3489	3364	1547	7963	13279	2841	5444	10823	9197	4448	3524	11219	4718	3910	2201	3666	6194	3505	4869	11730	5716
CP027403.1_Campylobacter_jejuni_subsp._doylei_strain_FDAARGOS_295	45435	14384	20167	35898	9074	5533	2344	9691	16612	13468	6770	10332	19115	13205	10368	31107	8644	2721	2364	4681	3973	1906	932	3783	1839	2051	701	282	4394	3796	1718	10027	14898	2852	5064	11461	9480	4534	3226	10892	5056	3912	2072	4425	6610	3470	5093	13857	6135
CP010461.1_Campylobacter_jejuni_strain_CJ677CC013	40899	12989	18047	32456	7968	5079	2060	8611	14769	12202	5810	9384	16939	11635	9204	28913	7826	2460	2131	4086	3615	1558	821	3506	1586	1822	553	286	4054	3351	1550	8955	13243	2526	4423	10581	8613	3884	2820	9904	4278	3413	1600	4025	6057	3111	4734	12199	5470
CP020478.1_Campylobacter_helveticus_strain_ATCC_51209	38720	12796	22089	31507	7862	4576	3880	7847	16658	16838	7948	9358	14528	12492	11673	29719	7057	2818	1722	3526	2985	2100	984	2998	2771	3992	1107	21	2971	3381	1127	7417	13227	3454	7739	9505	9694	7444	4760	13224	4786	5725	3709	3754	4567	4399	6286	10761	4147
CP006689.1_Campylobacter_jejuni_subsp._jejuni_NCTC_11168-GSv	40331	12835	17946	31909	7959	5071	1992	8675	14612	12153	5848	9401	16467	11604	9243	28633	7805	2445	2115	4091	3647	1589	806	3516	1574	1828	550	265	3978	3417	1593	9007	13139	2526	4490	10462	8640	3882	2849	9852	4355	3453	1650	4054	6091	3175	4671	11823	5423
CP017029.1_Campylobacter_jejuni_subsp._jejuni_strain_14980A	42644	13698	19236	34434	8623	5383	2123	9207	15969	12757	6236	9903	18397	12495	9970	30484	8559	2641	2247	4423	3832	1693	841	3662	1727	1856	569	300	4321	3672	1590	9469	14463	2768	4706	11431	9133	4100	2926	10340	4660	3566	1799	4233	6448	3316	4937	13420	5917
CP015209.1_Campylobacter_jejuni_subsp._jejuni_strain_RM1285	41104	13180	18343	32503	8134	5180	2091	8793	15017	12412	6006	9527	16958	11832	9356	29065	8052	2531	2187	4184	3746	1659	852	3554	1619	1882	576	274	4149	3467	1563	9110	13523	2562	4528	10800	8827	4005	2888	10016	4401	3571	1700	4113	6112	3220	4785	12218	5506
CP017865.1_Campylobacter_coli_strain_YF2105	40417	13022	19120	33027	8243	5216	2196	8195	15719	13670	6254	9331	17258	12425	9951	29416	7672	2514	2061	3942	3560	2031	976	3303	1877	2035	547	120	3561	3418	1539	8074	13574	2912	5552	10962	9353	4472	3540	11466	4818	3972	2176	3723	6325	3570	4909	12088	5827
CP044175.1_Campylobacter_coli_strain_AR-0411	42107	13545	19957	34727	8717	5393	2305	8756	16569	13982	6602	9819	18903	13045	10369	30700	8211	2606	2124	4283	3726	2121	1039	3430	1952	2088	584	136	3892	3592	1629	8563	14403	3019	5708	11678	9684	4666	3571	11754	5097	4101	2319	3839	6706	3697	5095	13365	6166
CP022076.1_Campylobacter_jejuni_strain_FDAARGOS_262	43681	13777	19340	34715	8617	5420	2129	9259	16163	12859	6280	10103	18297	12589	9970	30721	8455	2604	2225	4440	3824	1749	874	3673	1676	1933	573	244	4263	3678	1588	9582	14508	2752	4828	11535	9254	4237	2858	10516	4665	3679	1815	4254	6452	3359	5052	13441	5954
CP015528.1_Campylobacter_coli_strain_YH501	38732	12254	17830	31267	7707	5036	2086	7748	14665	12876	5878	8838	16189	11779	9239	28231	7253	2320	1916	3744	3429	1992	962	3175	1758	1962	518	117	3340	3178	1503	7673	12756	2690	5192	10437	8849	4291	3422	10722	4536	3785	2088	3531	6029	3369	4630	11204	5464
CP017875.1_Campylobacter_coli_strain_ZV1224	43664	14027	20687	36697	8994	5697	2368	8801	17057	14732	6724	10121	19558	13556	10881	32513	8428	2770	2234	4367	3870	2211	1071	3601	2023	2165	629	138	3944	3559	1634	8720	14826	3115	5991	11991	10196	4888	3788	12297	5254	4270	2373	3980	6966	3816	5309	13727	6438
CP010511.1_Campylobacter_jejuni_strain_CJ677CC061	40512	12932	18077	32114	7900	5072	2044	8614	14726	12274	5829	9391	16654	11585	9193	28720	7738	2444	2107	4033	3626	1571	819	3501	1576	1828	547	282	4020	3359	1546	8953	13161	2517	4437	10501	8628	3879	2829	9972	4286	3417	1597	4031	6044	3122	4757	12003	5416
CP000767.2_Campylobacter_curvus_525.92	23714	9982	15507	22477	5722	3514	9758	4037	11837	14061	7277	4746	10773	6817	6750	30555	3971	1832	1960	2937	1901	1245	1696	1827	5905	4852	3488	2617	2497	2029	1526	1592	4029	4492	6895	7922	6506	7336	9025	9920	3904	5986	2608	3277	3236	3350	2968	4977	4208
CP010503.1_Campylobacter_jejuni_strain_CJ677CC039	40500	12930	18071	32110	7904	5075	2042	8615	14722	12280	5832	9391	16641	11588	9197	28710	7737	2446	2110	4042	3624	1571	819	3505	1577	1827	549	282	4026	3359	1553	8956	13161	2518	4437	10503	8631	3883	2829	9977	4286	3412	1600	4035	6041	3121	4760	11991	5418
CP001900.1_Campylobacter_jejuni_subsp._jejuni_M1	39738	12702	17675	31518	7824	4988	1982	8496	14347	11969	5715	9275	16238	11395	9051	28248	7727	2424	2170	3989	3594	1568	824	3450	1541	1818	574	255	3944	3333	1549	8888	13000	2421	4313	10328	8546	3853	2834	9628	4204	3415	1614	3987	5918	3087	4614	11671	5293
CP010492.1_Campylobacter_jejuni_strain_CJ677CC531	41240	13163	18497	32659	8043	5153	2090	8780	15091	12508	5966	9540	17035	11796	9432	29067	7874	2489	2147	4141	3696	1587	826	3550	1612	1871	555	287	4105	3460	1565	9124	13491	2565	4540	10694	8780	3955	2871	10193	4364	3479	1640	4101	6145	3185	4846	12279	5520
CP017018.1_Campylobacter_sp._RM18020	38334	13181	17304	27812	10693	4422	2213	8917	14125	9030	4691	7295	20561	9823	10305	21140	11191	4192	4197	6052	4614	1595	962	2938	2071	1154	882	595	6037	4466	2150	7348	9122	3714	6644	10586	7471	3205	1935	8103	2864	2639	1366	3570	5503	2629	4214	14231	6045
LR535679.1_Campylobacter_showae_isolate_B91_SC	29046	14009	16894	23454	6241	5600	12257	6909	11143	14264	7137	5111	11832	10706	5417	34769	4398	1795	2020	2629	2721	2047	4008	2629	6182	6501	5071	3400	3909	4071	1787	2637	4834	4283	5886	6399	6083	7175	9665	9305	3697	6515	2322	3008	3636	3240	1836	5743	4352
LS483431.1_Campylobacter_fetus_subsp._fetus_strain_NCTC10842	31757	13426	16605	24513	7745	4124	5375	10453	12035	9462	4180	7691	19838	10136	9235	23616	6137	2054	3765	4523	2821	933	2507	2149	2762	2711	2505	1897	6713	6211	2441	6671	6419	3312	7561	9429	6567	3431	4896	8485	2863	2517	852	2802	6447	3441	2933	9904	5444
CP010488.1_Campylobacter_jejuni_strain_CJ677CC092	40428	12903	18030	32058	7880	5064	2043	8587	14692	12259	5822	9372	16615	11565	9184	28649	7708	2441	2110	4035	3615	1569	818	3498	1574	1830	548	282	4012	3348	1544	8938	13135	2516	4431	10479	8615	3881	2824	9958	4275	3415	1598	4034	6019	3117	4753	11965	5401
CP019685.1_Campylobacter_sputorum_strain_RM8705	39494	13089	17521	30885	9252	3904	2005	9650	13113	8266	3966	7955	21524	9906	11688	30257	8733	3147	3554	5840	3955	1013	816	2282	1562	1786	702	112	6712	4670	2958	8683	9008	2554	6006	10042	6670	2524	2407	6956	2771	2031	971	2705	5329	2294	4564	12780	5758
CP014568.1_Campylobacter_fetus_subsp._venerealis_strain_01/165	34674	14528	18281	27249	8556	4450	5628	11162	13413	10571	4627	8376	21849	11155	10246	26101	7031	2224	4040	4947	3199	1035	2558	2332	2924	2957	2595	1963	7294	6602	2735	7295	7358	3609	8233	10228	7386	3861	5218	9402	3196	2848	994	2989	6990	3728	3245	11353	6006
CP000814.1_Campylobacter_jejuni_subsp._jejuni_81116	40185	12824	17817	31834	7872	5007	1995	8572	14446	12060	5756	9332	16403	11494	9177	28494	7763	2451	2187	4031	3590	1588	838	3469	1554	1822	568	248	3990	3343	1547	8936	13076	2447	4351	10418	8601	3884	2877	9679	4202	3439	1628	4009	6012	3092	4608	11768	5345
CP010953.1_Campylobacter_fetus_subsp._testudinum_Sp3	32853	13955	17448	24604	8162	3843	4961	11490	12667	9803	4301	8260	19517	10460	10278	24221	6444	2293	4205	4588	3352	848	1753	2218	2612	2894	1891	1896	7256	6735	3154	7123	6624	3254	7892	10080	7029	3295	4636	9345	2884	2545	863	3004	6831	3629	3526	8997	5291
CP007769.1_Campylobacter_sp._RM16704	39558	12506	16453	31124	7934	4575	1619	8569	13563	10014	4911	9032	18699	10017	9217	26049	7560	2656	1853	4254	3645	1314	565	3162	1311	1172	412	305	5245	2962	1590	8143	12250	2135	3822	9376	7694	2596	1380	8839	3314	2143	965	3855	6671	2509	4307	13463	6227
CP017032.1_Campylobacter_jejuni_subsp._jejuni_strain_MTVDSCj13	41487	13239	18586	32925	8211	5158	2070	8956	15101	12637	6044	9674	17096	11911	9449	29348	8001	2497	2166	4147	3708	1643	840	3559	1624	1893	562	280	4077	3505	1572	9249	13570	2595	4615	10757	8995	4054	2897	10162	4476	3574	1694	4142	6207	3296	4864	12279	5536
CP044163.1_Campylobacter_coli_strain_AR-0418	39759	12796	18858	32084	8045	5170	2147	8149	15585	13615	6141	9299	16733	12200	9685	28567	7460	2426	1941	3893	3545	2040	972	3283	1819	2006	535	124	3539	3383	1508	7983	13310	2858	5474	10892	9216	4436	3523	11510	4709	3915	2169	3670	6272	3519	4919	11709	5656
CP032316.1_Campylobacter_jejuni_subsp._jejuni_strain_HPC5	44042	14104	20054	34697	8817	5455	2171	9562	16273	13658	6527	10390	18396	12633	10206	30538	8530	2697	2310	4443	3965	1679	824	3804	1729	1992	567	302	4369	3840	1676	9822	14539	2799	4969	11413	9589	4327	3099	11171	4753	3773	1823	4465	6666	3529	5250	13226	5937
LR134498.1_Campylobacter_jejuni_strain_NCTC13265	45140	14337	20465	35381	9005	5498	2222	9700	16728	13793	6556	10515	19044	12865	10307	30959	8734	2722	2294	4522	3949	1727	843	3789	1770	1983	587	295	4457	3886	1686	9920	14841	2854	5081	11771	9727	4353	3157	11237	4806	3803	1855	4397	6759	3576	5290	13831	6098
CP012696.1_Campylobacter_jejuni_strain_RM1285	40283	12845	17877	31885	7886	5052	2010	8686	14552	12121	5809	9349	16533	11562	9192	28631	7709	2435	2112	4062	3639	1584	815	3484	1594	1828	569	274	3980	3405	1575	8983	13119	2542	4460	10376	8624	3893	2835	9810	4323	3459	1641	4011	6037	3182	4683	11822	5399
CP015575.1_Campylobacter_hyointestinalis_subsp._hyointestinalis_LMG_9260	32035	13192	17475	22861	7801	4121	5013	9817	13079	10379	4515	8210	18065	9440	9797	22974	6029	2211	3226	3767	3178	1062	1768	2045	2622	2830	1842	2066	6077	5116	2494	6087	7283	3892	6895	10283	7004	3970	4622	9744	2966	3004	1033	2865	6579	4120	3693	8840	5142
CP007191.1_Campylobacter_jejuni_strain_NS4-1-1	41186	13118	18179	32576	8131	5134	2025	8803	14904	12262	5903	9502	17007	11814	9410	29054	7951	2498	2151	4202	3698	1590	823	3547	1627	1832	561	286	4052	3457	1611	9126	13386	2579	4544	10695	8770	3953	2845	9955	4397	3496	1679	4085	6175	3210	4731	12228	5585
CP022077.1_Campylobacter_jejuni_strain_FDAARGOS_263	40329	12835	17946	31908	7959	5071	1992	8675	14612	12153	5849	9401	16467	11604	9243	28631	7805	2445	2115	4091	3647	1589	806	3516	1574	1828	550	265	3978	3417	1593	9007	13138	2526	4489	10463	8640	3882	2849	9852	4356	3453	1650	4054	6091	3175	4671	11823	5423
CP007776.2_Campylobacter_lari_CCUG_22395	36805	12257	17171	28851	7543	4600	1529	8576	13495	11298	5075	8585	16663	10215	9124	23234	6592	2670	1703	3726	3303	1548	687	3231	1140	1260	396	322	4609	3326	1491	7697	12001	2243	3946	9451	8356	3158	2052	10139	3143	2767	1034	3941	6292	2572	4377	11451	5829
CP012213.1_Campylobacter_jejuni_strain_CJ513CC45	40212	12804	17837	31794	7795	4986	2016	8553	14456	12020	5755	9294	16359	11366	9134	28529	7680	2425	2141	3960	3552	1554	807	3426	1538	1820	545	273	3901	3323	1519	8927	13053	2418	4311	10353	8563	3889	2833	9610	4212	3432	1638	3979	5925	3083	4608	11718	5267
CP045791.1_Campylobacter_coli_strain_CFSAN032805	39764	12797	18784	32822	8225	5195	2172	8053	15478	13325	6161	9268	17231	12352	9815	29336	7690	2446	2085	3949	3528	2042	1002	3293	1867	2023	555	120	3526	3298	1566	8005	13472	2844	5445	10941	9218	4453	3503	11150	4732	3932	2157	3704	6298	3502	4866	12039	5760
CP015576.1_Campylobacter_hyointestinalis_subsp._lawsonii_CCUG_27631	32532	12613	17505	24247	7459	4010	4343	9557	13047	10882	4569	7766	18496	9824	10320	24239	6006	2213	2976	3579	3196	1157	1445	2047	2303	2948	1253	1453	6079	5095	2415	5772	7203	3639	7123	10325	7332	4256	4166	9742	2762	3322	1249	2875	6332	3869	4113	9113	4936
CP028911.1_Campylobacter_jejuni_strain_NCTC_12661	39769	12740	17774	31454	7808	5031	2034	8519	14359	12119	5786	9243	16129	11404	9023	28120	7657	2422	2108	3983	3545	1613	817	3476	1539	1874	534	279	3873	3302	1535	8846	13020	2504	4352	10264	8576	3947	2815	9634	4233	3452	1668	3995	5940	3148	4663	11524	5266
CP006709.2_Campylobacter_jejuni_subsp._jejuni_00-2544	42596	13904	19482	34118	8624	5419	2143	9349	15941	13151	6334	10080	17891	12464	10084	30284	8376	2639	2284	4384	3907	1695	851	3761	1742	1980	585	271	4269	3701	1685	9618	14259	2778	4885	11236	9296	4200	3047	10681	4685	3698	1768	4333	6517	3439	5049	13027	5867
HG004426.1_Campylobacter_fetus_subsp._venerealis_str._84-112	35868	14902	18973	27879	8763	4541	5900	11477	13891	11036	4927	8593	22216	11372	10568	26412	7194	2289	4104	5037	3236	1085	2626	2430	3054	3128	2688	2053	7440	6719	2792	7410	7561	3834	8526	10450	7577	4127	5415	9671	3337	3078	1072	3121	7145	3922	3359	11398	6158
CP010995.1_Campylobacter_iguaniorum_strain_2463D	30351	12377	16616	23186	8027	4261	4626	9749	11816	11144	4729	7011	16731	12530	10454	22314	6656	2332	2550	3308	4098	1344	1034	1874	2252	3351	1226	1380	5112	5601	3556	5079	7016	4070	7111	8560	8242	5669	4073	11404	2635	4164	1363	3033	5406	3941	4721	8739	4943
CP022079.1_Campylobacter_jejuni_strain_FDAARGOS_265	41379	13248	18503	33155	8289	5165	2057	8915	15129	12456	6038	9570	17242	12013	9551	29557	8086	2557	2234	4192	3710	1641	826	3611	1650	1872	570	286	4131	3511	1642	9188	13667	2620	4610	10746	8950	4006	2881	9988	4471	3550	1703	4165	6218	3250	4807	12490	5632
CP019965.1_Campylobacter_jejuni_strain_NCTC12662	39741	12729	17762	31429	7800	5024	2033	8504	14346	12109	5785	9226	16105	11396	9012	28091	7648	2420	2103	3973	3544	1611	815	3471	1539	1873	533	279	3866	3299	1529	8833	13002	2500	4346	10254	8570	3944	2815	9623	4231	3452	1667	3991	5934	3144	4657	11515	5258
CP010496.1_Campylobacter_jejuni_strain_CJ677CC032	41550	13248	18599	32866	8130	5176	2093	8848	15209	12531	6003	9588	17204	11863	9479	29264	7939	2498	2170	4183	3709	1595	833	3583	1621	1869	565	280	4150	3477	1568	9183	13591	2571	4548	10775	8815	3967	2881	10202	4378	3481	1650	4133	6194	3181	4856	12425	5564
CP014744.1_Campylobacter_jejuni_strain_OD267	42947	14366	20281	35567	9004	5555	2219	9717	16646	13424	6573	10450	19043	13002	10374	31162	8819	2734	2340	4529	3950	1720	861	3826	1816	2001	618	279	4453	3820	1719	9947	14964	2919	5020	11686	9583	4279	3065	10941	4863	3774	1843	4396	6766	3572	5185	13993	6173
CP013034.1_Campylobacter_coli_strain_HC2-48	39086	12543	18371	32097	7928	5105	2113	7889	15167	13092	5978	9053	16770	12113	9553	28831	7506	2410	1963	3847	3480	2005	969	3223	1816	1973	550	110	3463	3238	1508	7774	13154	2771	5312	10768	9027	4317	3442	10973	4622	3844	2111	3619	6200	3427	4737	11788	5600
CP006687.1_Campylobacter_jejuni_subsp._jejuni_NCTC_11168-mcK12E5	40331	12835	17946	31909	7959	5071	1992	8675	14612	12153	5848	9401	16467	11604	9243	28633	7805	2445	2115	4091	3647	1589	806	3516	1574	1828	551	265	3978	3417	1592	9007	13139	2526	4490	10462	8640	3882	2849	9852	4355	3453	1648	4055	6091	3175	4671	11823	5422
CP022439.1_Campylobacter_jejuni_strain_11168H/lacY	40369	12859	17977	31928	7977	5082	2008	8691	14632	12171	5860	9416	16491	11618	9252	28646	7817	2452	2129	4109	3655	1595	812	3519	1583	1839	561	267	3986	3432	1604	9018	13157	2530	4498	10472	8651	3891	2861	9860	4365	3455	1658	4061	6099	3182	4681	11839	5439
LR698977.1_Campylobacter_hyointestinalis_isolate_MGYG-HGUT-02307	32035	13192	17475	22861	7801	4121	5013	9817	13079	10379	4515	8210	18065	9440	9797	22974	6029	2211	3226	3767	3178	1062	1768	2045	2622	2830	1842	2066	6077	5116	2494	6087	7283	3892	6895	10283	7004	3970	4622	9744	2966	3004	1033	2865	6579	4120	3693	8840	5142
CP043427.1_Campylobacter_sputorum_biovar_sputorum_strain_LMG_7795	40746	13730	18436	31967	9500	4040	2223	10137	13726	8850	4140	8130	21967	10381	12363	31394	8806	3305	3638	5970	4063	1123	1076	2238	1726	2030	816	121	6855	4973	3042	8892	9247	2650	6318	10486	7072	2914	2892	7348	2862	2225	1068	2675	5317	2395	4617	12665	5875
CP012206.1_Campylobacter_jejuni_strain_CJ067CC45	43609	13650	19018	34120	8525	5273	2136	9102	15521	12581	6119	9866	18090	12199	9738	29929	8391	2627	2357	4371	3794	1647	855	3684	1656	1895	608	253	4284	3529	1601	9487	14093	2630	4634	11108	9022	3988	2950	10195	4507	3588	1728	4158	6357	3276	4830	13166	5697
CP003871.4_Campylobacter_jejuni_subsp._jejuni_PT14	40284	12835	17873	31898	7891	5063	2006	8657	14539	12123	5804	9362	16527	11527	9178	28636	7710	2433	2114	4063	3643	1582	808	3488	1597	1831	561	275	3977	3404	1570	8989	13101	2541	4454	10371	8617	3904	2840	9811	4327	3474	1637	4019	6035	3183	4681	11823	5410
CP006851.1_Campylobacter_jejuni_subsp._jejuni_F38011	41633	13263	18608	33001	8172	5164	2071	9015	15188	12578	6044	9700	17278	11864	9524	29353	7979	2528	2180	4156	3762	1636	822	3623	1645	1885	573	285	4138	3579	1635	9298	13622	2629	4585	10813	8984	4042	2913	10210	4443	3576	1697	4192	6236	3270	4898	12471	5594
CP008808.1_Campylobacter_fetus_subsp._fetus_04/554	32921	13776	17255	25525	7999	4217	5447	10733	12561	9842	4395	8021	20673	10531	9644	24458	6490	2075	3871	4650	2921	976	2521	2274	2797	2781	2532	1933	7002	6290	2559	6974	6889	3455	7772	9770	6832	3569	4967	8767	3017	2649	899	2891	6692	3590	3083	10575	5685
CP000776.1_Campylobacter_hominis_ATCC_BAA-381	45193	13708	16913	40689	8342	4106	5760	8489	11185	9532	4437	7922	20054	12814	11262	39751	6808	2000	3409	3872	2270	734	3093	2122	3021	2778	3186	1281	3164	3310	2719	8076	7474	2755	4566	7499	6132	3348	6014	6041	2886	2670	726	2328	4685	3018	3821	14311	4688
CP028185.1_Campylobacter_jejuni_strain_CFSAN054107	46231	14757	20785	36998	9441	5651	2315	10001	17259	13722	6742	10701	20114	13403	10805	32203	9227	2871	2475	4757	4074	1757	893	3936	1869	2032	650	328	4681	3998	1770	10238	15561	2982	5136	12222	9849	4430	3111	11239	5018	3883	1925	4547	6973	3624	5307	14600	6484
CP010465.1_Campylobacter_jejuni_strain_CJ677CC008	40210	12833	17949	31870	7821	5039	2041	8545	14608	12231	5802	9326	16472	11514	9128	28492	7661	2430	2100	4007	3594	1561	815	3483	1566	1829	546	283	3984	3337	1531	8906	13054	2500	4411	10433	8581	3869	2823	9938	4256	3407	1593	4018	5983	3109	4740	11850	5367
LR134534.1_Campylobacter_insulaenigrae_strain_NCTC12928	37528	10340	14646	31612	7220	3358	1528	7427	12898	8365	4370	8234	19111	9629	8855	27525	7476	2463	1741	4536	2934	1023	469	2648	1357	966	332	487	4683	2740	1612	7524	11769	2137	3693	9637	6467	2070	1484	7395	3583	1772	896	3419	5970	2229	3683	14276	5775
CP010484.1_Campylobacter_jejuni_strain_CJ677CC034	40557	12947	18101	32130	7918	5075	2048	8622	14770	12292	5831	9407	16651	11600	9197	28731	7740	2445	2119	4056	3622	1574	817	3505	1574	1832	550	278	4033	3354	1548	8976	13195	2517	4436	10515	8631	3888	2834	10000	4275	3418	1605	4038	6054	3120	4766	12019	5427
CP043428.1_Campylobacter_volucris_strain_LMG_24380	39463	11420	16090	32903	7733	4154	1481	7677	13716	10195	4574	8206	17949	10458	9655	29242	7231	2536	1804	4245	3526	1242	518	2732	1296	1250	328	34	4683	2591	1417	7151	12331	2069	3588	10160	7735	2520	1757	9347	3376	2100	868	3431	5717	2324	3765	11897	5631
CP043426.1_Campylobacter_lari_subsp._concheus_strain_LMG_21009	35951	11721	16473	28341	7271	4457	1499	8282	13072	10746	4900	8526	16394	10027	8797	23058	6442	2657	1669	3737	3269	1502	611	3082	1163	1226	341	314	4416	3156	1460	7641	11701	2189	3830	9225	7867	3030	1987	9545	3088	2679	1021	3818	6347	2502	4136	11250	5768
CP017258.1_Campylobacter_sp._RM18021	39300	13476	17907	28487	11047	4577	2308	9144	14600	9421	4886	7582	21103	10004	10592	21549	11591	4289	4343	6194	4678	1642	996	3063	2142	1177	913	635	6217	4597	2229	7585	9481	3882	6834	10883	7825	3350	1989	8411	2965	2735	1424	3700	5737	2735	4338	14559	6305
CP010307.1_Campylobacter_jejuni_subsp._jejuni_strain_00-6200	41255	13199	18438	32552	8158	5143	2060	8865	14937	12536	5981	9592	16782	11817	9451	29078	7914	2485	2170	4160	3698	1605	819	3569	1635	1868	550	276	4026	3473	1577	9193	13495	2599	4511	10624	8898	4034	2887	10085	4407	3576	1678	4104	6165	3232	4822	12025	5505
LR698972.1_Campylobacter_curvus_isolate_MGYG-HGUT-01706	23712	9980	15507	22477	5722	3514	9758	4037	11837	14061	7277	4746	10773	6817	6750	30555	3971	1832	1960	2937	1901	1245	1696	1827	5905	4852	3488	2617	2497	2029	1526	1592	4029	4492	6895	7922	6506	7336	9025	9920	3904	5986	2608	3277	3236	3350	2968	4977	4207
CP018788.1_Campylobacter_sp._NCTC_13003	21199	7069	12056	22151	4159	3221	1539	6506	9750	8660	4032	4976	15742	10426	8906	22808	4238	1893	1801	2841	3291	1458	853	2063	1179	1852	555	158	5019	4584	2420	3921	4275	1933	6356	8256	5526	3822	3427	8179	2098	3431	1527	2672	4060	1962	3543	9611	4548
CP012221.1_Campylobacter_jejuni_strain_CJ018CCUA	44668	14055	20001	35147	8876	5450	2150	9415	16495	13281	6390	10340	18878	12643	10143	31015	8596	2708	2250	4502	3917	1677	827	3721	1733	1909	562	301	4357	3743	1602	9744	14859	2788	4945	11625	9445	4201	2998	10806	4766	3693	1789	4276	6745	3503	5087	13684	6031
CP012149.1_Campylobacter_jejuni_strain_CJM1cam	39749	12703	17675	31516	7824	4988	1982	8496	14348	11969	5715	9273	16239	11395	9052	28247	7727	2424	2171	3988	3594	1568	824	3449	1541	1818	574	255	3944	3333	1549	8888	13000	2421	4314	10328	8546	3853	2834	9627	4203	3415	1615	3988	5917	3087	4613	11671	5293
CP011372.1_Campylobacter_lari_strain_Slaughter_Beach	37792	12648	17585	29332	7867	4721	1547	8909	13919	11557	5225	8773	16981	10539	9406	23519	6774	2833	1711	3862	3373	1579	684	3301	1177	1289	391	321	4874	3439	1537	7917	12335	2303	4106	9656	8503	3291	2051	10405	3216	2850	1088	4070	6465	2604	4456	11817	6063
CP012541.1_Campylobacter_concisus_strain_ATCC_33237	29362	9422	18574	25119	5837	3160	4698	6990	14652	12300	6362	7274	13533	6416	10877	31625	5555	2149	2153	3437	2892	1115	1402	2106	3389	3418	1484	1795	4720	3491	2939	3885	7009	4139	8680	10417	7720	5551	5726	11383	3043	5336	1981	3594	5423	3326	5627	8104	3748
CP006708.2_Campylobacter_jejuni_subsp._jejuni_00-2426	41362	13213	18467	32658	8156	5204	2046	8896	15005	12495	5996	9617	16937	11856	9525	29223	7976	2490	2163	4203	3747	1618	823	3605	1630	1900	557	267	4048	3482	1618	9204	13509	2612	4599	10676	8887	4005	2912	10115	4464	3549	1688	4133	6228	3263	4799	12196	5574
AL111168.1_Campylobacter_jejuni_subsp._jejuni_NCTC_11168	40327	12836	17946	31909	7959	5071	1992	8675	14612	12153	5848	9401	16467	11604	9243	28633	7804	2445	2115	4092	3646	1589	806	3516	1574	1828	550	265	3978	3417	1593	9007	13139	2526	4490	10462	8640	3882	2849	9852	4355	3453	1650	4054	6091	3175	4671	11824	5423
HG428754.1_Campylobacter_jejuni_4031_genome_sequence	41280	13155	18409	32601	8048	5132	2080	8857	15017	12349	5962	9558	16961	11698	9453	29151	7960	2502	2208	4101	3681	1611	840	3546	1603	1877	566	281	4079	3489	1585	9194	13532	2502	4481	10735	8806	3999	2906	9934	4365	3523	1692	4125	6120	3198	4746	12199	5475
CP041584.1_Campylobacter_jejuni_strain_YH003	42874	13563	19258	33822	8493	5337	2094	9222	15837	12934	6283	10063	17968	12262	9822	29869	8273	2635	2210	4317	3824	1671	845	3667	1695	1882	570	279	4211	3630	1615	9550	14145	2723	4755	11323	9135	4195	2979	10558	4616	3645	1803	4260	6496	3387	5043	12932	5891
CP008787.1_Campylobacter_jejuni_subsp._jejuni_strain_MTVDSCj20	40675	12982	18162	32223	7981	5089	2011	8720	14786	12212	5850	9450	16713	11627	9320	28756	7899	2476	2199	4087	3672	1587	829	3521	1576	1851	568	254	4056	3444	1572	9103	13371	2475	4443	10603	8730	3917	2886	9821	4297	3472	1649	4069	6050	3133	4704	11982	5408
LR134530.1_Campylobacter_jejuni_subsp._doylei_strain_NCTC11924	43309	13870	19197	34221	8688	5326	2239	9458	15915	12743	6396	9989	18028	12530	9744	30023	8421	2636	2290	4429	3915	1785	886	3657	1745	1949	636	287	4249	3582	1700	9696	14334	2773	4727	11001	9019	4247	3031	10254	4802	3698	1935	4232	6406	3318	4877	13157	5766
CP010474.1_Campylobacter_jejuni_strain_CJ677CC536	40891	12989	18040	32453	7965	5078	2059	8610	14772	12195	5805	9383	16932	11634	9203	28913	7823	2460	2130	4083	3613	1557	821	3504	1585	1823	552	285	4052	3350	1549	8955	13244	2526	4422	10577	8611	3886	2817	9893	4277	3411	1597	4026	6051	3110	4736	12191	5465
CP022559.1_Campylobacter_jejuni_strain_11168H/araE	40343	12858	17981	31927	7987	5084	2012	8696	14637	12179	5871	9419	16505	11630	9262	28656	7826	2453	2138	4117	3655	1601	818	3523	1589	1843	567	276	3995	3440	1607	9024	13164	2536	4500	10478	8658	3897	2862	9865	4373	3459	1661	4070	6103	3187	4686	11847	5456
CP028372.1_Campylobacter_jejuni_subsp._jejuni_strain_huA17	43293	14243	19846	35512	9006	5507	2156	9634	16506	13108	6468	10341	19004	12886	10341	31291	8846	2726	2323	4557	3951	1726	865	3846	1754	1911	589	297	4497	3864	1688	9916	14860	2824	4953	11727	9470	4182	2969	10687	4825	3707	1777	4440	6733	3517	5108	13923	6104
CP025281.1_Campylobacter_coli_strain_YH503	41359	13276	19605	34224	8495	5362	2224	8533	16359	13701	6400	9691	18529	12819	10085	30338	8063	2543	2028	4168	3603	2082	1023	3370	1905	2046	542	117	3763	3529	1594	8413	14262	2932	5612	11529	9564	4527	3510	11636	4966	3986	2249	3779	6626	3607	5014	13064	6157
CP010501.1_Campylobacter_jejuni_strain_CJ677CC520	41759	13244	18363	33224	8133	5188	2111	8822	15074	12374	5943	9549	17480	11902	9435	29602	8010	2488	2181	4196	3691	1584	855	3592	1618	1864	576	303	4183	3440	1605	9220	13477	2594	4508	10806	8772	3931	2866	10064	4378	3465	1645	4112	6169	3168	4819	12681	5594
CP044173.1_Campylobacter_jejuni_strain_AR-0412	44366	14292	20274	35901	9071	5540	2185	9738	16824	13483	6573	10509	19398	13010	10350	31611	8839	2748	2348	4606	3972	1796	851	3828	1755	1965	614	292	4472	3879	1689	9985	15108	2846	5017	12043	9625	4305	3051	11112	4935	3723	1854	4435	6846	3526	5216	14312	6257
CP010464.1_Campylobacter_jejuni_strain_CJ677CC094	40863	12976	18029	32425	7953	5077	2060	8594	14751	12193	5809	9375	16924	11622	9196	28880	7812	2458	2129	4082	3614	1557	821	3504	1584	1822	551	288	4046	3344	1548	8946	13223	2523	4420	10564	8605	3881	2818	9898	4275	3410	1599	4025	6050	3107	4734	12176	5466
CP010472.1_Campylobacter_jejuni_strain_CJ677CC002	41321	13183	18547	32710	8075	5160	2087	8808	15126	12521	5986	9562	17085	11817	9452	29109	7929	2487	2159	4144	3694	1587	831	3575	1618	1863	558	288	4141	3461	1573	9138	13505	2560	4545	10754	8820	3946	2876	10190	4390	3471	1642	4114	6184	3186	4852	12329	5551
CP010489.1_Campylobacter_jejuni_strain_CJ677CC530	40873	13002	18251	32398	7952	5093	2065	8678	14902	12299	5895	9426	16902	11646	9302	28919	7827	2463	2142	4089	3643	1561	824	3536	1593	1845	549	286	4078	3408	1543	9018	13339	2527	4480	10604	8703	3904	2830	9989	4319	3447	1619	4076	6091	3131	4779	12165	5468
CP010500.1_Campylobacter_jejuni_strain_CJ677CC528	40953	13005	18083	32510	7979	5088	2059	8632	14808	12212	5812	9403	16969	11655	9219	28949	7848	2463	2134	4092	3620	1561	821	3511	1588	1823	553	286	4065	3358	1562	8971	13275	2527	4427	10602	8623	3887	2821	9918	4287	3410	1597	4028	6076	3112	4740	12231	5477
LS483295.1_Campylobacter_jejuni_subsp._doylei_strain_NCTC11925	42291	13551	18723	33472	8431	5319	2206	9165	15470	12583	6262	9842	17536	12274	9562	29694	8114	2554	2201	4299	3912	1773	895	3618	1718	1953	610	279	4136	3520	1626	9449	13824	2715	4678	10746	8878	4208	3024	10061	4641	3709	1937	4167	6222	3268	4837	12850	5666
CP037747.1_Campylobacter_helveticus_strain_2013D-9613	39278	13136	22710	32275	8135	4703	3945	7981	17025	17236	8199	9583	14913	12808	12011	30293	7242	2912	1802	3600	3031	2190	1006	3046	2824	4075	1106	24	3052	3428	1168	7607	13568	3516	7893	9740	9908	7610	4815	13494	5011	5886	3827	3857	4628	4522	6414	11068	4278
CP007183.1_Campylobacter_coli_RM1875	43480	13798	20247	35187	8884	5559	2311	8817	16700	14121	6688	9822	18960	13124	10461	30822	8327	2653	2150	4313	3792	2126	1061	3556	1958	2109	608	133	3937	3602	1642	8654	14511	3020	5750	11681	9771	4664	3626	11859	5077	4164	2321	3903	6702	3660	5092	13434	6140
CP010482.1_Campylobacter_jejuni_strain_CJ677CC041	40543	12950	18087	32119	7916	5070	2051	8620	14758	12289	5831	9406	16645	11595	9192	28719	7747	2446	2118	4050	3619	1572	817	3500	1575	1832	550	278	4026	3354	1546	8974	13178	2512	4434	10508	8630	3885	2834	9986	4275	3419	1604	4032	6051	3121	4763	12002	5417
CP010502.1_Campylobacter_jejuni_strain_CJ677CC014	41336	13200	18559	32747	8088	5164	2093	8816	15144	12542	5986	9571	17088	11831	9453	29142	7922	2495	2152	4159	3701	1595	828	3570	1618	1869	559	286	4125	3474	1579	9152	13550	2571	4553	10732	8807	3958	2878	10216	4381	3479	1646	4113	6176	3197	4857	12333	5548
CP044162.1_Campylobacter_jejuni_strain_AR-0419	41588	13227	18488	33049	8235	5186	2053	8964	15160	12410	6001	9607	17364	11913	9530	29533	8014	2524	2209	4258	3775	1619	818	3594	1640	1857	561	287	4141	3522	1583	9245	13654	2583	4586	10812	8890	3988	2892	10064	4436	3545	1693	4147	6241	3273	4832	12499	5579
CP012224.1_Campylobacter_jejuni_strain_CJ066CC508	41177	13158	18223	32640	8051	5160	2065	8782	14850	12423	5904	9453	16838	11813	9349	29048	7822	2482	2200	4146	3630	1600	837	3517	1605	1850	551	272	3990	3396	1571	9041	13389	2522	4410	10656	8829	3973	2849	9976	4314	3540	1702	4017	6027	3165	4752	12083	5438
CP012214.1_Campylobacter_jejuni_strain_CJ088CC52	39924	12632	17678	31573	7798	4956	1968	8390	14310	11945	5738	9217	16287	11326	8997	28427	7604	2452	2060	3927	3584	1527	770	3463	1538	1770	528	285	3852	3300	1502	8800	12880	2450	4338	10238	8506	3854	2812	9589	4226	3406	1615	3965	5935	3121	4626	11661	5270
CP007772.1_Campylobacter_subantarcticus_LMG_24374	42549	14256	19207	33100	9231	5409	1872	9749	15957	12299	5792	9965	19182	11701	10301	26399	8377	3278	1918	4836	4133	1843	870	3627	1556	1382	472	394	5327	3780	1735	8877	13995	2773	4629	11399	9322	3566	2376	10628	3913	3028	1343	4490	7144	3114	4995	13500	7134
CP010480.1_Campylobacter_jejuni_strain_CJ677CC524	40997	13072	18121	32535	8011	5115	2084	8653	14834	12251	5845	9428	16969	11681	9248	28986	7883	2498	2171	4122	3676	1598	853	3557	1633	1870	594	315	4086	3388	1584	9007	13337	2567	4457	10637	8658	3945	2878	9964	4335	3491	1640	4068	6087	3156	4779	12246	5507
CP017456.1_Campylobacter_jejuni_subsp._jejuni_str._RM3420	40803	13181	18292	32294	8049	5168	2065	8797	14971	12513	5971	9553	16759	11784	9339	28905	7948	2505	2144	4111	3708	1657	848	3523	1607	1886	562	267	4116	3456	1567	9095	13444	2583	4508	10747	8832	4000	2891	10099	4370	3540	1706	4107	6083	3217	4826	12080	5479
CP010495.1_Campylobacter_jejuni_strain_CJ677CC538	41450	13227	18585	32847	8124	5180	2084	8839	15186	12550	5989	9612	17202	11853	9482	29248	7939	2503	2160	4160	3719	1596	836	3575	1617	1866	558	287	4149	3478	1580	9169	13552	2574	4576	10766	8829	3964	2882	10225	4396	3486	1641	4121	6201	3198	4876	12422	5558
CP007193.1_Campylobacter_jejuni_strain_NS4-9-1	40360	12902	17943	31918	7971	5066	1992	8688	14652	12146	5848	9401	16510	11626	9248	28648	7776	2457	2128	4115	3659	1579	811	3508	1594	1819	553	283	3967	3418	1589	9025	13161	2538	4487	10492	8680	3908	2824	9850	4356	3473	1662	4049	6082	3189	4689	11862	5462
CP017229.1_Campylobacter_jejuni_strain_FORC_046	41220	13498	18583	33275	8340	5261	2099	8977	15262	12516	6074	9685	17399	12118	9628	29658	8297	2569	2264	4221	3766	1674	862	3620	1651	1899	585	267	4225	3517	1616	9289	13804	2653	4626	10944	8963	4031	2901	10031	4486	3582	1734	4173	6231	3277	4853	12631	5640
CP010906.1_Campylobacter_jejuni_subsp._jejuni_strain_35925	39735	12725	17762	31425	7799	5025	2033	8505	14345	12108	5780	9226	16101	11393	9011	28082	7645	2418	2102	3975	3545	1611	816	3472	1539	1873	533	279	3867	3298	1529	8831	13000	2500	4347	10253	8569	3943	2815	9617	4232	3452	1663	3989	5937	3145	4656	11512	5250
CP022470.1_Campylobacter_jejuni_strain_RM1246-ERRC	41652	13491	18781	33109	8280	5213	2100	9057	15327	12705	6136	9780	17187	12014	9687	29408	8134	2581	2293	4134	3681	1640	866	3623	1662	1910	573	275	4180	3554	1603	9363	13804	2600	4589	10915	9034	4081	2990	10191	4430	3595	1739	4232	6236	3304	4897	12467	5630
CP017673.1_Campylobacter_jejuni_strain_BCW_6920	39749	12815	17819	31753	7917	5038	2010	8635	14535	12115	5802	9323	16393	11550	9204	28456	7723	2453	2124	4060	3619	1550	814	3484	1591	1816	570	273	3970	3409	1538	8965	13104	2525	4451	10360	8588	3928	2836	9800	4313	3474	1630	4015	6035	3170	4679	11755	5358
CP007778.1_Campylobacter_lari_RM16712	37657	12431	17470	29547	7815	4642	1520	8834	13964	11479	5213	8705	17201	10519	9314	23699	6781	2762	1697	3881	3347	1578	674	3317	1186	1246	395	314	4838	3382	1534	7900	12369	2320	4121	9720	8411	3258	2077	10206	3283	2779	1051	4062	6537	2632	4403	12139	6150
CP010473.1_Campylobacter_jejuni_strain_CJ677CC534	40465	12913	18057	32075	7892	5071	2041	8596	14704	12273	5827	9382	16624	11576	9191	28672	7720	2444	2111	4034	3620	1568	819	3505	1575	1826	548	282	4025	3351	1548	8941	13143	2513	4439	10491	8618	3886	2830	9965	4277	3408	1599	4035	6030	3116	4755	11980	5415
CP028909.1_Campylobacter_jejuni_strain_12567	42351	13427	18717	33403	8377	5243	2087	8976	15253	12606	6051	9736	17488	12032	9674	29702	8166	2571	2184	4306	3751	1627	836	3633	1663	1915	561	273	4138	3511	1636	9303	13740	2618	4668	10888	8942	4018	2940	10228	4507	3570	1713	4153	6282	3282	4836	12587	5643
CP032522.1_Campylobacter_jejuni_strain_BC	39610	12678	17515	31343	7838	4929	2024	8494	14312	11845	5692	9228	16164	11341	8977	28060	7692	2405	2134	3967	3562	1579	801	3389	1581	1808	567	296	3916	3362	1538	8762	12892	2547	4359	10121	8455	3816	2768	9501	4207	3354	1627	3936	5978	3131	4660	11669	5306
CP010485.1_Campylobacter_jejuni_strain_CJ677CC086	40325	12884	18018	31950	7862	5055	2042	8596	14673	12266	5813	9366	16519	11546	9148	28573	7708	2437	2108	4026	3610	1565	817	3493	1570	1830	548	281	4006	3350	1544	8948	13115	2510	4424	10472	8604	3876	2827	9983	4275	3406	1593	4020	6018	3118	4749	11918	5396
CP017859.1_Campylobacter_jejuni_strain_YQ2210	44458	14124	19771	35650	8957	5396	2166	9445	16361	13038	6421	10229	19013	12793	10280	31280	8712	2702	2350	4525	3881	1692	836	3747	1749	1923	559	305	4423	3751	1637	9716	14740	2768	4896	11653	9341	4211	2945	10625	4754	3699	1785	4292	6624	3432	5024	13807	6079
CP000932.1_Campylobacter_lari_RM2100	38690	12360	17480	31037	7786	4557	1515	8499	14016	11411	5161	8553	17511	10602	9759	25799	6859	2754	1723	4034	3522	1620	629	3026	1185	1385	382	130	4691	3248	1472	7793	12417	2128	4103	10039	8502	3375	2136	9952	3196	2869	1156	3866	6270	2426	4298	12001	5892
CP006999.2_Campylobacter_fetus_subsp._venerealis_cfvi03/293	35424	14980	18939	28267	8893	4602	5801	11470	13977	11007	4883	8609	22486	11556	10602	26903	7395	2341	4097	5065	3312	1089	2603	2420	3073	3062	2640	2020	7497	6764	2840	7500	7716	3795	8513	10528	7613	4059	5319	9733	3339	3048	1068	3091	7154	3910	3371	11735	6198
CP031611.1_Campylobacter_hepaticus_strain_HV10	39914	12047	15785	32413	7516	4738	1763	8162	13207	9765	5107	8742	18816	10107	8715	26903	7477	2230	1918	4194	3155	1536	476	3404	974	969	355	918	3844	2531	1431	8767	12105	2397	3394	10244	7521	2641	1562	8337	3964	2239	1621	4051	6435	2642	3784	15394	5907
LR134511.1_Campylobacter_jejuni_subsp._jejuni_strain_NCTC10983	40325	12833	17936	31898	7959	5074	1988	8666	14610	12150	5845	9397	16470	11596	9242	28636	7807	2446	2116	4090	3651	1589	806	3517	1573	1827	549	264	3971	3414	1592	9011	13139	2525	4486	10458	8634	3883	2852	9851	4353	3451	1650	4054	6084	3174	4668	11833	5426
CP007751.1_Campylobacter_jejuni_subsp._jejuni_D42a	41715	13581	18902	33485	8448	5285	2103	9100	15444	12706	6130	9835	17415	12214	9796	29821	8243	2574	2250	4302	3778	1635	838	3679	1702	1930	575	271	4167	3586	1642	9396	13886	2692	4725	10970	9054	4074	2957	10278	4553	3618	1717	4214	6361	3354	4892	12604	5718
CP012210.1_Campylobacter_jejuni_strain_CJ515CC45	41139	13096	18338	32528	8005	5082	2060	8766	14907	12263	5919	9470	16889	11629	9424	29063	7883	2481	2185	4087	3633	1577	816	3500	1586	1856	559	275	4015	3444	1540	9133	13467	2472	4425	10608	8745	3960	2886	9816	4307	3498	1681	4066	6057	3150	4697	12120	5398
CP010460.1_Campylobacter_jejuni_strain_CJ677CC058	40434	12901	18033	32049	7877	5065	2043	8589	14685	12262	5824	9372	16610	11560	9183	28646	7708	2440	2110	4033	3617	1568	818	3499	1575	1829	547	283	4012	3346	1545	8942	13134	2514	4431	10473	8613	3882	2825	9959	4277	3414	1598	4034	6020	3116	4755	11962	5401
CP006006.1_Campylobacter_jejuni_32488	41883	13344	18711	33180	8284	5243	2053	9044	15273	12743	6090	9749	17280	12047	9575	29552	8051	2533	2176	4225	3762	1642	838	3607	1621	1877	573	301	4118	3548	1614	9327	13735	2646	4671	10879	9062	4061	2907	10262	4502	3621	1723	4193	6279	3304	4948	12281	5646
CP022440.1_Campylobacter_jejuni_strain_81-176_G1_B0	39707	12700	17689	31460	7786	5007	2020	8510	14359	12071	5780	9235	16210	11504	9039	28246	7709	2434	2136	3990	3621	1558	803	3474	1566	1838	558	280	3926	3360	1539	8828	12985	2513	4349	10337	8618	3902	2846	9716	4219	3450	1634	3987	5945	3123	4650	11684	5317
CP017863.1_Campylobacter_jejuni_strain_IF1100	43549	13761	19546	34349	8630	5337	2161	9224	15869	13135	6293	10069	18243	12330	9982	30343	8383	2650	2242	4355	3788	1653	834	3640	1734	1929	556	277	4190	3612	1595	9529	14203	2721	4780	11270	9279	4212	3030	10630	4602	3710	1807	4213	6485	3390	5032	13066	5872
CP012196.1_Campylobacter_gracilis_strain_ATCC_33236	24545	10546	14356	29353	4821	4484	9000	5608	10162	15285	6645	4227	11275	11111	5748	40157	2991	1520	1832	2192	1844	1829	3114	2394	5024	5819	4164	2433	2623	3636	1637	2707	4746	3564	5405	7446	7360	7810	12454	11571	4361	6054	2747	2756	3422	2592	2426	6232	4681
CP012195.1_Campylobacter_ureolyticus_RIGS_9880	42704	14090	19795	31392	8646	3967	1774	10873	13693	9810	4881	9217	20641	9367	10959	31998	8105	2961	3512	4790	3509	1290	774	2450	1399	1484	695	305	6063	5502	3561	8893	8706	2914	6158	9217	6505	3526	1877	8433	3178	2480	1090	2879	5559	3225	5492	14233	4468
CP017860.1_Campylobacter_jejuni_strain_TS1218	44088	14039	19780	35464	8879	5441	2174	9447	16335	13054	6420	10196	18986	12741	10232	31205	8668	2694	2340	4504	3943	1738	844	3784	1752	1942	579	298	4400	3771	1685	9777	14733	2787	4926	11663	9420	4212	2972	10626	4797	3712	1829	4367	6602	3458	5067	13805	6080
CP010468.1_Campylobacter_jejuni_strain_CJ677CC064	40938	13017	18082	32495	7985	5090	2060	8639	14805	12213	5810	9409	16958	11652	9212	28946	7857	2460	2136	4089	3622	1558	822	3515	1586	1823	553	285	4065	3364	1558	8974	13271	2530	4429	10609	8618	3888	2818	9917	4284	3412	1598	4028	6082	3115	4741	12227	5485
CP006729.2_Campylobacter_jejuni_subsp._jejuni_00-2425	42209	13539	18990	33249	8343	5305	2089	9144	15454	12918	6168	9869	17338	12120	9779	29615	8119	2558	2194	4280	3827	1654	834	3669	1674	1942	565	268	4149	3594	1643	9419	13835	2682	4734	10947	9107	4113	2987	10492	4565	3629	1728	4230	6361	3341	4957	12531	5714
CP007181.1_Campylobacter_coli_RM4661	43529	13942	20509	34998	8915	5520	2286	9015	17043	14466	6659	10029	18694	13163	10497	30935	8383	2648	2207	4234	3831	2094	1045	3567	1971	2151	557	145	4023	3669	1638	8912	14644	3075	5802	11853	9917	4767	3718	12000	5067	4201	2333	4009	6711	3724	5235	13195	6210
CP007774.1_Campylobacter_volucris_LMG_24379	39259	11316	15973	32680	7635	4123	1474	7608	13591	10115	4536	8141	17792	10375	9571	29035	7144	2513	1767	4175	3498	1231	508	2713	1280	1242	327	31	4637	2556	1407	7090	12205	2038	3554	10065	7660	2503	1746	9271	3354	2090	853	3410	5661	2299	3739	11765	5572
CP007775.1_Campylobacter_lari_NCTC_11845	43041	14305	19620	33520	9157	5336	1781	9957	16332	12517	5986	9908	20347	11983	10334	27086	8190	3164	1927	4650	3890	1812	718	3692	1382	1356	423	325	5606	3868	1672	8905	14299	2582	4716	11644	9348	3498	2146	11439	3927	3118	1247	4511	7597	2954	4825	14497	7264
CP017856.1_Campylobacter_jejuni_strain_ZP3204	44597	14195	19880	35749	9013	5419	2183	9497	16444	13115	6504	10269	19031	12841	10331	31375	8765	2716	2353	4568	3910	1728	854	3773	1771	1960	568	299	4446	3776	1668	9763	14793	2798	4937	11702	9400	4263	2983	10675	4830	3732	1804	4341	6675	3476	5057	13843	6129
CP015578.1_Campylobacter_lanienae_NCTC_13004	20486	6729	12089	21918	4103	3246	1680	5771	9903	9172	4297	4120	15711	10861	8242	23206	3939	1724	1789	2175	3257	1666	919	1794	1140	2273	658	44	4073	4575	1712	3333	3888	1903	6794	8732	5506	4715	3650	8208	2108	4184	1994	2660	3314	1815	3364	8237	4094
CP002029.1_Campylobacter_jejuni_subsp._jejuni_ICDCCJ07001	41577	13461	18628	33088	8312	5262	2127	8964	15301	12626	6105	9713	17233	12111	9609	29409	8155	2611	2224	4190	3778	1674	851	3623	1688	1924	576	269	4102	3588	1622	9281	13785	2677	4646	10921	8994	4059	2954	10243	4452	3572	1747	4171	6259	3302	4930	12529	5570
LR134502.1_Campylobacter_jejuni_strain_NCTC13257	40464	12895	17921	31924	7902	5022	2023	8688	14623	12084	5796	9419	16501	11545	9113	28572	7803	2451	2151	4046	3589	1580	815	3468	1562	1853	557	257	3988	3354	1566	8999	13235	2464	4383	10470	8596	3903	2829	9742	4237	3464	1632	4029	6003	3147	4651	11850	5378
CP044171.1_Campylobacter_jejuni_strain_AR-0413	41337	13564	18849	33803	8424	5303	2118	9088	15411	12646	6082	9842	17731	12260	9820	29855	8278	2580	2388	4256	3796	1653	845	3673	1667	1949	633	258	4221	3572	1659	9458	13890	2632	4677	11065	9108	4066	2985	10187	4513	3616	1734	4211	6356	3307	4869	12834	5747
CP017871.1_Campylobacter_coli_strain_BP3183	40729	12918	18991	32920	8246	5150	2214	8107	15638	13413	6203	9206	17320	12342	9845	29458	7705	2500	2093	3989	3511	2023	1005	3246	1901	2040	546	123	3530	3387	1565	7990	13639	2853	5430	10903	9226	4493	3517	11243	4764	3951	2179	3677	6259	3490	4806	12048	5795
CP035927.1_Campylobacter_coli_strain_RM2228	39304	12384	18056	31747	7803	5060	2103	7870	14919	12976	5920	8947	16575	11921	9328	28533	7395	2355	1877	3802	3458	1989	968	3193	1745	1965	546	121	3421	3241	1486	7776	12937	2718	5254	10556	8938	4295	3416	10873	4589	3802	2065	3582	6095	3400	4695	11457	5531
CP010499.1_Campylobacter_jejuni_strain_CJ677CC542	40476	12919	18051	32081	7892	5064	2049	8592	14715	12274	5821	9379	16619	11574	9179	28670	7711	2440	2117	4042	3616	1571	816	3499	1572	1832	551	278	4020	3345	1538	8956	13148	2508	4428	10481	8615	3884	2832	9978	4266	3421	1605	4031	6026	3115	4755	11974	5403
CP046243.1_Campylobacter_lari_strain_SCHS02	37564	11870	16971	29875	7295	4463	1456	8289	13356	11197	4956	8440	16863	10249	9360	24930	6527	2626	1672	3775	3426	1538	619	2957	1134	1321	363	110	4538	3162	1445	7632	11899	2089	3947	9580	8294	3323	2093	9750	3020	2814	1098	3787	6169	2373	4162	11383	5725
CP022347.1_Campylobacter_avium_LMG_24591	36521	11798	21020	24231	8689	4272	2387	6752	16770	15542	9410	6630	13757	9439	9069	24455	7368	2699	3318	3972	2809	1650	1316	3354	1668	1972	1107	247	4128	3127	1789	5468	11181	4351	6988	10173	10282	7524	3378	14328	6238	8031	3191	4326	4802	3783	4174	8345	5025
CP006707.2_Campylobacter_jejuni_subsp._jejuni_00-2538	42210	13540	18991	33252	8344	5306	2089	9144	15456	12918	6170	9870	17339	12122	9781	29615	8120	2560	2195	4280	3829	1656	834	3671	1675	1942	566	268	4150	3594	1644	9420	13836	2683	4734	10948	9107	4113	2988	10492	4566	3629	1731	4231	6363	3341	4957	12532	5714
CP011777.1_Campylobacter_coli_strain_BFR-CA-9557_genome	39835	12728	18582	32096	7973	5206	2153	8101	15352	13407	6081	9230	16755	12114	9630	28661	7430	2404	1960	3898	3542	2045	976	3289	1817	2020	531	124	3524	3310	1543	8007	13211	2837	5416	10854	9180	4396	3515	11235	4677	3891	2139	3613	6243	3505	4839	11704	5638
CP012689.1_Campylobacter_jejuni_subsp._jejuni_strain_RM3197	40822	13108	18183	32255	8049	5160	2075	8757	14868	12398	5943	9505	16700	11761	9329	28824	7896	2517	2147	4082	3717	1636	834	3534	1624	1895	565	270	3996	3471	1577	9076	13378	2592	4517	10667	8808	3996	2889	10102	4343	3514	1698	4060	6109	3226	4848	12059	5417
CP019683.1_Campylobacter_sputorum_bv._faecalis_CCUG_20703	40739	13757	18460	31834	9646	4063	2260	10088	13842	8834	4141	8182	22083	10445	12275	31130	8905	3324	3661	6034	4116	1138	1059	2270	1740	2056	821	129	6896	4976	3045	8879	9193	2666	6331	10615	7167	2943	2806	7336	2838	2232	1074	2655	5376	2383	4601	12760	5946
CP010505.1_Campylobacter_jejuni_strain_CJ677CC052	40533	12940	18082	32110	7910	5070	2047	8608	14749	12274	5826	9397	16641	11587	9191	28717	7734	2442	2115	4043	3622	1572	818	3495	1574	1832	550	279	4023	3352	1543	8962	13163	2513	4433	10501	8619	3881	2835	9978	4267	3419	1603	4029	6048	3120	4760	12008	5419
CP017862.1_Campylobacter_jejuni_strain_FJ3124	41627	13290	18689	32939	8238	5200	2073	8882	15094	12743	6070	9726	17072	11981	9470	29522	8025	2551	2171	4117	3761	1619	811	3650	1624	1883	565	307	4085	3500	1600	9266	13597	2662	4657	10730	9086	4082	3008	10277	4458	3571	1724	4220	6285	3320	4921	12247	5551
CP010494.1_Campylobacter_jejuni_strain_CJ677CC059	40432	12900	18029	32050	7877	5064	2044	8585	14683	12259	5825	9368	16611	11566	9183	28638	7706	2440	2111	4031	3617	1568	818	3499	1574	1829	548	283	4011	3347	1544	8938	13129	2514	4433	10474	8613	3881	2825	9961	4279	3414	1598	4034	6017	3116	4753	11956	5400
CP010493.1_Campylobacter_jejuni_strain_CJ677CC062	40941	13014	18080	32498	7990	5087	2059	8628	14808	12211	5816	9402	16968	11657	9212	28940	7854	2462	2134	4093	3622	1562	822	3513	1588	1823	551	285	4065	3356	1555	8973	13273	2527	4430	10603	8620	3884	2822	9914	4288	3408	1600	4025	6078	3115	4741	12230	5485
CP019977.1_Campylobacter_coli_strain_aerotolerant_OR12	48073	15156	22053	38025	9854	5992	2439	9761	18582	15307	7282	10842	21099	14328	11368	32981	9295	2904	2308	4796	4123	2301	1084	3881	2086	2243	617	130	4368	3997	1797	9487	16141	3314	6357	13106	10634	4977	3824	13171	5711	4391	2468	4236	7335	4000	5561	15223	6971
CP010475.1_Campylobacter_jejuni_strain_CJ677CC073	41430	13215	18554	32825	8107	5160	2089	8822	15164	12512	5984	9575	17175	11827	9451	29245	7924	2486	2169	4157	3699	1593	829	3572	1615	1869	560	281	4144	3470	1571	9157	13561	2561	4549	10736	8801	3955	2883	10169	4364	3485	1648	4115	6192	3176	4847	12391	5561
CP007766.1_Campylobacter_peloridis_LMG_23910	44804	13852	18809	35921	9261	5195	1739	9177	15954	11951	5667	9378	21409	11507	10618	30472	8746	2964	1956	4999	4130	1657	619	3518	1428	1552	431	45	5706	3230	1499	8863	14303	2187	4389	10997	9408	3138	1939	10162	3964	2731	1351	4139	6820	2493	4676	15659	7147
CP010508.1_Campylobacter_jejuni_strain_CJ677CC523	41253	13143	18509	32655	8032	5149	2081	8793	15100	12507	5972	9538	17044	11782	9434	29084	7891	2485	2156	4125	3691	1584	828	3567	1611	1868	558	287	4127	3459	1563	9122	13479	2564	4537	10724	8805	3945	2869	10183	4374	3480	1642	4117	6155	3180	4845	12301	5526
CP019684.1_Campylobacter_sputorum_bv._paraureolyticus_LMG_11764_strain_LMG_17589	40319	13623	18218	31235	9458	4025	2196	9987	13555	8686	4091	8103	21817	10229	12152	30406	8747	3253	3593	5926	4043	1098	1004	2267	1718	1993	793	124	6797	4887	3039	8850	9089	2608	6219	10371	6972	2805	2734	7212	2895	2172	1036	2609	5302	2383	4565	12583	5825
CP007749.1_Campylobacter_jejuni_subsp._jejuni_M129	43777	14027	19841	35122	8845	5510	2194	9464	16331	13131	6482	10294	18721	12729	10151	31012	8686	2715	2328	4491	3911	1745	871	3778	1789	1954	589	286	4343	3721	1654	9807	14711	2783	4893	11690	9410	4257	3010	10692	4799	3763	1857	4357	6659	3492	5123	13562	6071
CP037746.1_Campylobacter_volucris_strain_2014D-0083	39362	11371	16016	32778	7679	4138	1479	7640	13650	10145	4548	8179	17859	10404	9615	29117	7188	2526	1789	4219	3518	1234	512	2724	1286	1246	328	34	4669	2570	1413	7115	12273	2053	3566	10116	7691	2508	1748	9303	3361	2092	857	3422	5693	2313	3754	11824	5608
CP014742.1_Campylobacter_jejuni_strain_WP2202	42623	14072	19728	35005	8792	5472	2160	9527	16322	13145	6391	10260	18640	12762	10184	30971	8631	2693	2308	4461	3899	1737	866	3779	1775	1936	608	275	4431	3770	1675	9759	14609	2845	4966	11564	9379	4228	3014	10771	4783	3689	1806	4354	6616	3501	5123	13661	6083
CP045048.1_Campylobacter_jejuni_subsp._jejuni_strain_NADC_20827	45515	14625	20676	36269	9214	5585	2274	9860	16965	13744	6708	10644	19345	13086	10712	31767	8893	2814	2436	4640	4033	1750	879	3900	1867	2041	592	310	4584	3950	1713	10125	15194	2908	5136	11870	9762	4418	3112	11161	4896	3866	1879	4528	6833	3612	5287	14100	6228
CP038868.1_Campylobacter_coli_strain_16SHKX65C	39791	12700	18448	32041	8014	5203	2192	8129	15250	13166	6117	9151	16958	12167	9609	28805	7597	2403	2027	3959	3575	2050	1035	3273	1869	2013	605	142	3576	3361	1553	7968	13233	2801	5410	10720	9062	4409	3450	10987	4703	3877	2183	3660	6265	3469	4777	11876	5671
CP006686.1_Campylobacter_jejuni_subsp._jejuni_NCTC_11168-Kf1	40331	12835	17949	31909	7959	5071	1992	8675	14615	12153	5848	9401	16467	11604	9243	28633	7805	2445	2115	4091	3647	1589	806	3516	1574	1828	551	265	3978	3417	1593	9007	13139	2526	4487	10465	8640	3882	2849	9852	4355	3453	1649	4054	6091	3175	4671	11823	5423
LR134497.1_Campylobacter_jejuni_strain_NCTC13268	44549	14080	19747	35302	8775	5481	2204	9484	16441	13193	6411	10341	18691	12795	10167	31111	8515	2642	2268	4509	3891	1781	901	3727	1737	1981	587	257	4358	3751	1619	9786	14693	2806	4919	11697	9448	4339	2924	10847	4744	3748	1869	4318	6549	3448	5221	13673	5998
CP023866.1_Campylobacter_jejuni_strain_FDAARGOS_421	44029	13985	19923	34561	8719	5403	2191	9484	16252	13349	6406	10256	18396	12518	10056	30496	8521	2649	2264	4408	3882	1686	830	3741	1731	1952	590	296	4330	3770	1663	9754	14523	2787	4901	11400	9421	4264	3075	10885	4678	3700	1786	4336	6581	3480	5112	13332	5911
CP010462.1_Campylobacter_jejuni_strain_CJ677CC100	41326	13181	18528	32688	8080	5160	2084	8808	15128	12499	5975	9556	17067	11809	9439	29121	7909	2488	2165	4157	3700	1586	834	3574	1615	1868	561	283	4120	3471	1562	9149	13525	2566	4534	10743	8787	3957	2873	10177	4375	3469	1638	4119	6170	3181	4850	12327	5536
CP010507.1_Campylobacter_jejuni_strain_CJ677CC078	40407	12887	18011	32040	7869	5058	2045	8574	14669	12249	5826	9357	16599	11560	9180	28633	7695	2440	2107	4028	3612	1567	817	3496	1573	1827	547	284	4005	3347	1539	8927	13110	2511	4431	10472	8609	3879	2822	9945	4275	3417	1597	4031	6002	3116	4756	11943	5394
CP022551.1_Campylobacter_jejuni_strain_81-176_G1_B7	39551	12645	17583	31347	7748	4996	2019	8462	14317	11995	5767	9219	16161	11489	9013	28171	7681	2418	2124	3990	3613	1548	801	3473	1564	1835	557	279	3907	3329	1543	8811	12954	2503	4329	10308	8577	3878	2849	9660	4203	3438	1618	3993	5936	3122	4619	11665	5298
LR134507.1_Campylobacter_jejuni_strain_NCTC12851	40441	12877	17921	31996	7899	5026	2004	8671	14598	12089	5810	9410	16508	11531	9150	28633	7803	2452	2140	4052	3576	1586	820	3474	1552	1845	549	250	3991	3358	1563	8995	13207	2463	4385	10466	8608	3883	2833	9757	4235	3477	1644	4026	5978	3162	4645	11846	5369
CP006688.1_Campylobacter_jejuni_subsp._jejuni_NCTC_11168-mfK12E5	40331	12835	17946	31909	7959	5071	1992	8675	14612	12153	5848	9401	16467	11604	9243	28633	7805	2445	2115	4091	3647	1589	806	3516	1574	1828	551	265	3978	3417	1592	9007	13139	2526	4490	10462	8640	3882	2849	9852	4355	3453	1648	4055	6091	3175	4671	11823	5423
CP020045.1_Campylobacter_jejuni_subsp._jejuni_strain_ATCC_35925	39845	12780	17813	31528	7835	5040	2036	8555	14400	12149	5811	9276	16191	11421	9037	28186	7669	2425	2108	4004	3552	1619	818	3480	1545	1876	534	279	3884	3313	1537	8879	13061	2508	4361	10299	8599	3950	2817	9658	4250	3458	1674	4006	5954	3161	4673	11556	5283
CP010504.1_Campylobacter_jejuni_strain_CJ677CC085	40529	12942	18088	32119	7918	5074	2050	8613	14757	12282	5835	9402	16652	11588	9190	28727	7745	2447	2116	4049	3625	1576	817	3502	1576	1832	550	278	4024	3356	1543	8972	13185	2514	4436	10505	8621	3886	2835	9987	4273	3419	1604	4035	6053	3121	4764	12002	5423
CP009226.1_Campylobacter_fetus_subsp._testudinum_strain_pet-3	32085	13680	17051	23987	7923	3759	4826	11225	12352	9463	4120	8081	18990	10235	10024	23837	6247	2190	4129	4517	3282	824	1714	2152	2523	2798	1835	1834	7137	6593	3101	6978	6455	3162	7700	9932	6837	3179	4541	9030	2779	2450	804	2923	6693	3535	3420	8670	5103
CP010479.1_Campylobacter_jejuni_strain_CJ677CC036	41273	13135	18373	32738	8058	5120	2074	8771	15042	12419	5927	9530	17078	11812	9379	29151	7902	2502	2152	4105	3660	1584	818	3549	1613	1844	552	295	4129	3424	1560	9118	13477	2562	4509	10696	8736	3932	2854	10090	4365	3449	1628	4082	6141	3163	4809	12391	5534
CP010506.1_Campylobacter_jejuni_strain_CJ677CC527	40913	12998	18050	32474	7973	5082	2060	8625	14787	12203	5813	9388	16947	11642	9210	28933	7836	2462	2132	4088	3619	1558	821	3508	1586	1824	552	284	4059	3355	1551	8963	13258	2528	4426	10588	8617	3886	2817	9915	4282	3413	1600	4029	6062	3112	4739	12206	5475
CP007179.1_Campylobacter_coli_RM5611	40013	12676	18649	32645	8057	5179	2138	7991	15410	13273	6054	9161	17100	12294	9687	29239	7613	2436	1978	3910	3547	2031	981	3267	1841	2000	554	116	3484	3305	1532	7886	13360	2827	5402	10922	9141	4384	3465	11121	4683	3871	2139	3672	6235	3480	4793	11962	5678
CP040239.1_Campylobacter_coli_strain_S9	40238	12856	18807	32654	8117	5221	2174	8185	15546	13595	6143	9338	17170	12305	9749	29178	7615	2469	2011	3924	3562	2076	995	3284	1889	2044	558	120	3550	3371	1554	8078	13471	2854	5471	10938	9271	4470	3491	11382	4719	3932	2186	3663	6305	3521	4899	11890	5750
CP000768.1_Campylobacter_jejuni_subsp._doylei_269.97	45438	14384	20167	35897	9074	5533	2344	9691	16611	13468	6771	10332	19115	13205	10367	31107	8644	2721	2364	4681	3973	1906	932	3783	1839	2051	701	282	4394	3796	1718	10027	14897	2852	5064	11461	9480	4534	3226	10892	5057	3912	2072	4425	6610	3470	5093	13857	6135
LR134499.1_Campylobacter_jejuni_strain_NCTC13255	40851	13160	18327	32345	8037	5176	2073	8760	14956	12511	5964	9535	16748	11800	9352	28904	7952	2496	2152	4099	3719	1664	850	3530	1602	1870	564	272	4123	3457	1560	9097	13422	2585	4517	10726	8823	4016	2896	10104	4370	3554	1702	4093	6065	3223	4828	12067	5481
CP007770.1_Campylobacter_insulaenigrae_NCTC_12927	36246	10105	14292	30575	6985	3326	1488	7276	12557	8246	4280	8057	18267	9403	8609	26981	7223	2404	1693	4460	2904	966	455	2609	1337	932	327	478	4552	2652	1551	7369	11455	2059	3658	9379	6395	2048	1478	7330	3454	1770	863	3368	5837	2191	3621	13499	5637
CP023867.1_Campylobacter_jejuni_strain_FDAARGOS_422	41405	13257	18557	32791	8189	5180	2042	9014	15124	12636	6040	9676	17040	11935	9570	29239	7984	2523	2171	4201	3743	1639	833	3582	1628	1893	559	276	4121	3532	1616	9288	13528	2605	4661	10793	8934	4039	2916	10255	4489	3563	1718	4161	6202	3285	4880	12294	5566
CP019838.1_Campylobacter_jejuni_subsp._jejuni_strain_ATCC_33560	44057	13879	19520	34996	8696	5461	2140	9340	16300	12958	6330	10216	18431	12714	10060	30955	8527	2629	2248	4477	3852	1761	876	3709	1688	1939	580	247	4305	3710	1604	9668	14622	2779	4878	11639	9324	4265	2876	10616	4704	3701	1824	4293	6518	3394	5095	13528	6001
LR134359.1_Campylobacter_jejuni_subsp._doylei_strain_NCTC11951	45832	14832	20806	35827	9414	5727	2432	9918	17029	14227	7071	10667	19159	13440	10430	31026	9077	2894	2442	4678	4154	1974	938	3910	1898	2161	745	288	4516	3902	1763	10156	15164	2973	5325	11722	9899	4621	3400	11563	5019	4156	2207	4553	6914	3603	5438	14055	6296
CP010476.1_Campylobacter_jejuni_strain_CJ677CC521	41290	13167	18545	32682	8050	5155	2081	8816	15120	12519	5979	9565	17056	11790	9439	29120	7912	2489	2158	4130	3698	1585	831	3573	1610	1864	554	284	4132	3465	1569	9141	13497	2564	4539	10745	8802	3955	2868	10196	4373	3477	1642	4120	6176	3176	4847	12316	5540
CP020867.1_Campylobacter_cuniculorum_DSM_23162_=_LMG_24588	49648	15274	19950	40420	10767	5882	2897	9072	18804	13667	7999	8163	17336	15816	11564	35116	9888	3004	2381	4900	3754	2204	1390	3934	2286	2259	711	764	2521	4469	1210	8749	15750	4102	7228	11031	9761	5504	2884	10629	5592	4938	3374	4128	3783	3807	4892	13097	5125
CP010457.1_Campylobacter_jejuni_strain_CJ677CC539	40535	12945	18093	32140	7903	5072	2050	8619	14744	12292	5829	9396	16656	11602	9186	28727	7747	2446	2118	4044	3624	1569	814	3493	1579	1832	550	276	4022	3356	1551	8968	13160	2511	4432	10517	8620	3890	2833	9996	4273	3416	1600	4027	6052	3114	4765	12015	5421
CP010497.1_Campylobacter_jejuni_strain_CJ677CC033	40493	12928	18068	32087	7893	5070	2051	8600	14724	12274	5826	9385	16620	11581	9181	28675	7715	2440	2119	4042	3621	1570	816	3502	1572	1833	550	280	4020	3348	1538	8961	13152	2507	4432	10487	8612	3883	2831	9985	4272	3421	1603	4035	6034	3116	4755	11977	5404
CP028912.1_Campylobacter_jejuni_strain_NCTC_12664	40237	12824	17868	31841	7885	5041	2012	8664	14530	12112	5808	9339	16496	11546	9188	28572	7696	2432	2108	4057	3627	1575	808	3497	1582	1837	572	278	3980	3404	1565	8973	13110	2533	4468	10374	8612	3893	2825	9812	4321	3460	1635	4015	6040	3170	4680	11813	5382
CP012547.1_Campylobacter_pinnipediorum_subsp._pinnipediorum_strain_RM17261	39091	13354	17531	28382	10909	4551	2144	9103	14321	9398	4819	7477	21023	9999	10472	21213	11368	4465	4307	6029	4663	1652	1030	2937	2160	894	862	627	6127	4591	2107	7624	9398	3864	6788	10704	7752	3424	1950	8559	2864	2729	1360	3678	5659	2701	4424	14564	6290
CP010491.1_Campylobacter_jejuni_strain_CJ677CC529	40406	12891	18014	32033	7869	5059	2044	8574	14667	12252	5826	9358	16605	11555	9176	28622	7698	2440	2106	4026	3612	1567	817	3496	1574	1829	547	282	4007	3346	1537	8930	13105	2511	4430	10466	8607	3877	2824	9953	4275	3415	1598	4035	6007	3113	4753	11943	5395
CP010498.1_Campylobacter_jejuni_strain_CJ677CC537	40444	12906	18035	32063	7879	5065	2043	8591	14692	12263	5825	9374	16618	11567	9186	28659	7709	2440	2112	4033	3618	1568	818	3498	1574	1829	548	283	4012	3352	1543	8943	13137	2516	4431	10477	8617	3882	2826	9962	4279	3415	1598	4034	6022	3119	4755	11968	5402
LR134471.1_Campylobacter_insulaenigrae_strain_NCTC12927	36246	10103	14291	30574	6984	3326	1488	7275	12555	8246	4281	8057	18266	9403	8609	26979	7222	2405	1692	4460	2906	967	455	2609	1338	932	328	478	4554	2651	1552	7369	11455	2060	3658	9377	6395	2048	1479	7330	3455	1770	864	3369	5837	2191	3622	13500	5637
CP023545.1_Campylobacter_coli_strain_CFSAN032805	39760	12797	18784	32821	8225	5194	2171	8054	15478	13325	6161	9270	17231	12353	9814	29335	7691	2446	2085	3949	3528	2041	1003	3293	1866	2023	555	119	3527	3299	1566	8006	13471	2844	5445	10941	9218	4454	3503	11150	4731	3931	2157	3704	6300	3503	4866	12039	5759
LR134505.1_Campylobacter_jejuni_subsp._jejuni_strain_NCTC12109	40728	12995	18070	32247	8076	5097	2003	8718	14658	12265	5888	9413	16607	11694	9283	28878	7850	2497	2139	4114	3678	1600	826	3549	1577	1820	557	285	3973	3422	1598	9029	13254	2544	4510	10474	8758	3945	2848	9841	4365	3489	1653	4084	6084	3198	4718	11929	5453
CP001876.1_Campylobacter_jejuni_subsp._jejuni_IA3902	41182	13151	18331	32692	8165	5138	2078	8879	14997	12330	5974	9519	16988	11847	9466	29060	7936	2502	2171	4178	3683	1587	827	3548	1645	1853	592	273	4092	3488	1582	9183	13545	2607	4553	10617	8742	3994	2888	9963	4439	3539	1683	4089	6186	3250	4750	12262	5481
CP028933.1_Campylobacter_jejuni_strain_FORC_083	40352	12981	18095	31943	8084	5148	2173	8679	14691	12310	5927	9425	16739	11554	9192	28587	7964	2559	2239	4134	3739	1650	902	3570	1692	1975	725	426	4020	3453	1623	9081	13298	2640	4505	10466	8841	4005	3001	9880	4361	3516	1706	4106	6147	3300	4723	12082	5459
CP010490.1_Campylobacter_jejuni_strain_CJ677CC532	40909	12995	18052	32459	7965	5082	2063	8615	14783	12204	5811	9383	16942	11641	9211	28907	7828	2461	2130	4084	3617	1560	821	3504	1585	1827	551	286	4055	3351	1551	8957	13251	2527	4426	10582	8612	3885	2819	9913	4280	3416	1599	4024	6057	3112	4736	12202	5466
CP013733.1_Campylobacter_coli_strain_OR12	49610	15894	23073	40046	10429	6235	2547	10255	19547	15805	7632	11307	22411	15049	11987	34355	9867	3043	2435	5015	4287	2371	1118	4070	2200	2326	652	131	4647	4167	1880	9963	17066	3485	6591	13674	11010	5147	3946	13566	5971	4542	2556	4436	7681	4160	5747	16312	7335
CP010459.1_Campylobacter_jejuni_strain_CJ677CC047	40509	12926	18073	32109	7899	5069	2041	8610	14732	12272	5836	9390	16650	11590	9192	28706	7728	2444	2107	4039	3618	1569	817	3504	1577	1829	546	282	4022	3357	1548	8957	13165	2517	4438	10506	8627	3881	2827	9972	4286	3415	1598	4040	6034	3120	4758	12003	5412
CP043435.1_Campylobacter_fetus_subsp._venerealis_NCTC_10354	34591	14365	18238	26872	8430	4369	5631	11115	13267	10537	4640	8313	21480	11006	10172	25618	6877	2223	3958	4835	3104	1030	2544	2331	2924	2942	2585	1960	7193	6564	2680	7156	7226	3645	8207	10131	7282	3887	5174	9276	3171	2899	990	2984	6926	3776	3264	10986	5921
CP009043.1_Campylobacter_iguaniorum_strain_1485E	28272	12009	15967	22143	7763	4260	4438	9588	11387	10675	4451	6809	16063	12345	10134	21743	6424	2253	2442	3182	4087	1326	1033	1870	2147	3212	1157	1289	4944	5503	3516	5032	6738	3820	7081	8292	7920	5395	3912	11016	2746	3961	1288	2937	5231	3789	4619	8226	4802
CP008810.1_Campylobacter_fetus_subsp._venerealis_97/608	36211	14957	19136	28087	8853	4559	5868	11561	14001	11089	4960	8667	22365	11472	10637	26662	7339	2329	4126	5069	3286	1108	2600	2438	3043	3108	2678	2032	7501	6774	2846	7494	7652	3856	8575	10511	7603	4134	5388	9745	3360	3088	1086	3116	7217	3984	3413	11528	6191
CP043763.1_Campylobacter_jejuni_strain_BfR-CA-14430	41187	13270	18432	33122	8220	5182	2044	8909	15153	12406	5992	9579	17231	11950	9547	29514	7984	2533	2198	4166	3748	1618	825	3589	1624	1856	570	277	4119	3518	1570	9255	13677	2627	4628	10748	8825	3990	2875	9987	4441	3565	1676	4138	6204	3273	4789	12328	5557
CP028187.1_Campylobacter_coli_strain_CFSAN054106	44597	14325	21042	35909	9262	5641	2371	9230	17469	14895	6866	10224	19470	13639	10851	31444	8667	2759	2239	4478	3944	2164	1078	3624	1999	2234	612	126	4168	3821	1692	8963	15059	3137	6062	12090	10206	4894	3751	12477	5262	4269	2377	4056	6931	3840	5386	13764	6387
CP012546.1_Campylobacter_pinnipediorum_subsp._pinnipediorum	39838	13636	17940	28910	11109	4651	2225	9277	14681	9555	4954	7662	21532	10248	10716	21754	11515	4502	4333	6222	4711	1722	1056	2974	2217	948	891	647	6273	4686	2177	7703	9506	3954	6943	10979	7866	3479	2034	8725	2985	2766	1451	3729	5833	2796	4506	14921	6382
CP010306.1_Campylobacter_jejuni_subsp._jejuni_strain_00-1597	42889	13616	19212	33948	8519	5343	2134	9179	15679	12877	6225	10009	17934	12304	9835	30012	8347	2626	2247	4308	3809	1656	845	3664	1696	1923	588	292	4228	3582	1645	9490	14161	2707	4722	11188	9167	4176	2977	10452	4593	3693	1778	4219	6441	3393	4975	12861	5852
CP005388.1_Campylobacter_jejuni_subsp._jejuni_CG8421	40403	12772	17986	32092	7912	5008	1998	8609	14623	12179	5859	9346	16685	11559	9171	28649	7720	2426	2142	4040	3599	1583	800	3450	1568	1826	555	288	3975	3400	1540	8916	13196	2514	4449	10407	8627	3946	2850	9792	4290	3499	1641	4019	6078	3185	4673	11976	5386
CP010058.1_Campylobacter_jejuni_subsp._jejuni_strain_YH001	42160	13553	19048	33182	8337	5271	2101	9134	15407	12967	6152	9873	17204	12136	9753	29502	8065	2566	2205	4233	3781	1658	840	3645	1674	1932	569	267	4121	3591	1610	9442	13809	2685	4668	10929	9116	4152	2981	10456	4557	3639	1734	4186	6294	3336	4983	12331	5618
LS483362.1_Campylobacter_jejuni_subsp._jejuni_strain_NCTC11168	40325	12835	17946	31908	7959	5071	1992	8674	14612	12152	5848	9401	16467	11604	9243	28633	7804	2445	2115	4092	3647	1589	806	3516	1574	1828	550	265	3978	3417	1593	9007	13139	2526	4490	10462	8640	3882	2849	9852	4355	3453	1650	4054	6091	3175	4671	11823	5422
CP010463.1_Campylobacter_jejuni_strain_CJ677CC522	40885	12987	18038	32457	7966	5080	2056	8615	14771	12202	5809	9380	16936	11634	9205	28913	7824	2460	2130	4084	3615	1556	821	3506	1585	1820	552	286	4053	3350	1549	8962	13237	2524	4425	10580	8613	3888	2815	9901	4278	3408	1602	4025	6048	3107	4736	12196	5472
LR134508.1_Campylobacter_lari_strain_NCTC11937	37039	12331	17020	28952	7613	4671	1573	8573	13455	11254	5103	8613	16936	10292	9025	23436	6706	2775	1705	3942	3420	1573	663	3229	1171	1285	389	283	4765	3330	1527	7697	11960	2243	3917	9487	8221	3149	2033	10154	3254	2754	1042	3994	6461	2630	4351	11732	5960
CP010510.1_Campylobacter_jejuni_strain_CJ677CC040	40848	12973	18018	32420	7953	5071	2060	8595	14743	12189	5810	9368	16923	11627	9192	28872	7816	2460	2126	4079	3610	1556	818	3502	1585	1822	550	287	4044	3344	1545	8946	13215	2520	4420	10572	8599	3883	2815	9896	4276	3412	1599	4025	6040	3103	4733	12169	5461
CP040464.1_Campylobacter_hyointestinalis_subsp._hyointestinalis_strain_S12	31361	13198	17581	22451	7773	4133	5167	9889	13123	10498	4457	8245	17879	9143	9695	22628	5981	2209	3193	3743	3179	1051	1879	1983	2736	2842	1940	2111	6104	5176	2550	6050	7299	3966	6932	10277	7023	4013	4809	9827	2915	3037	1030	2841	6608	4182	3735	8573	5138
CP044262.1_Campylobacter_armoricus_strain_CA639	42881	13775	18935	35412	8989	5013	1696	9610	15782	11506	5534	9961	21679	11725	10514	29285	8602	3020	1946	4791	4041	1504	655	3379	1476	1377	374	44	5720	3430	1577	9156	14133	2385	4397	11292	8842	2986	1717	10332	4010	2469	1200	4178	7334	2653	4602	15510	6951
CP044167.1_Campylobacter_jejuni_strain_AR-0415	41223	13397	18630	33283	8322	5208	2103	8995	15196	12564	6084	9693	17353	12073	9567	29465	8094	2549	2257	4217	3738	1637	825	3615	1641	1936	591	269	4117	3539	1633	9236	13765	2627	4545	10821	8919	4075	2918	10069	4450	3634	1698	4117	6188	3262	4837	12530	5588
CP007190.1_Campylobacter_jejuni_strain_HF5-7-1	40203	12915	17863	31764	7849	5034	2039	8680	14581	12080	5779	9392	16416	11506	9120	28452	7769	2434	2159	4012	3557	1587	830	3490	1571	1871	569	273	3967	3351	1536	8994	13225	2447	4352	10462	8605	3894	2872	9749	4242	3442	1662	4036	6003	3149	4664	11768	5322
CP046317.1_Campylobacter_coli_strain_FDAARGOS_735	39465	12566	18496	32299	8021	5153	2101	7959	15285	13210	6010	9144	16929	12111	9626	29017	7554	2397	1968	3846	3515	2014	972	3252	1803	1996	541	109	3444	3276	1528	7858	13185	2782	5359	10772	9028	4388	3472	11060	4611	3866	2123	3623	6245	3453	4751	11727	5680
LR134500.1_Campylobacter_jejuni_strain_NCTC13261	41184	13142	18297	32581	8117	5112	2054	8788	14934	12317	5965	9560	17092	11853	9473	28974	7906	2483	2167	4188	3689	1621	814	3544	1623	1820	551	268	4068	3443	1550	9193	13484	2576	4511	10689	8768	4002	2855	9928	4339	3536	1672	4073	6116	3234	4768	12219	5507
CP010466.1_Campylobacter_jejuni_strain_CJ677CC541	40486	12920	18061	32091	7892	5065	2049	8593	14720	12276	5826	9383	16626	11577	9185	28678	7713	2441	2118	4043	3617	1572	816	3502	1570	1833	550	279	4019	3346	1539	8959	13157	2507	4428	10486	8618	3884	2834	9982	4269	3424	1606	4032	6033	3118	4755	11982	5408
CP018791.1_Campylobacter_sp._RM8964	23954	8048	13490	24346	4852	3409	1568	7750	11719	9228	4290	6026	18402	10622	9996	23705	5207	1945	2106	3454	3511	1387	636	2259	1138	1937	479	141	6049	5309	2857	4875	5758	2278	7406	10058	6309	3604	2976	9252	2501	3282	1369	3062	5457	2177	3867	12224	5344
CP010072.1_Campylobacter_jejuni_subsp._jejuni_strain_01-1512	44311	14434	20366	35380	9033	5542	2256	9780	16628	13688	6616	10465	18714	12969	10489	31061	8731	2761	2342	4529	3997	1738	866	3832	1829	2022	623	290	4488	3847	1716	10004	14856	2886	5091	11628	9596	4364	3129	11120	4884	3848	1842	4455	6776	3549	5263	13673	6086
CP010486.1_Campylobacter_jejuni_strain_CJ677CC095	40356	12877	18008	31951	7847	5056	2050	8576	14652	12257	5830	9354	16529	11541	9150	28545	7689	2434	2102	4021	3605	1571	818	3491	1576	1836	548	284	3999	3346	1533	8933	13094	2507	4432	10452	8589	3883	2828	9962	4264	3417	1612	4029	5994	3116	4749	11884	5384
CP005081.1_Campylobacter_jejuni_subsp._jejuni_R14	44042	14109	20079	34708	8828	5451	2171	9568	16266	13682	6535	10402	18404	12639	10211	30545	8544	2695	2311	4443	3966	1680	822	3801	1728	1994	566	303	4363	3841	1678	9837	14518	2794	4970	11416	9609	4324	3105	11191	4757	3782	1827	4464	6672	3531	5253	13227	5948
CP010469.1_Campylobacter_jejuni_strain_CJ677CC525	40872	12983	18040	32443	7964	5077	2058	8610	14763	12203	5804	9375	16926	11635	9194	28911	7827	2460	2130	4083	3612	1559	819	3502	1584	1821	551	285	4052	3346	1548	8957	13239	2525	4421	10570	8613	3888	2818	9907	4276	3411	1599	4025	6047	3104	4734	12194	5467
CP017031.1_Campylobacter_jejuni_subsp._jejuni_strain_MTVDSCj07	40639	12933	18028	32215	7978	5080	2013	8774	14696	12197	5858	9440	16742	11693	9275	28977	7821	2447	2117	4124	3672	1596	818	3519	1603	1831	570	280	4026	3440	1595	9069	13259	2562	4508	10484	8685	3917	2846	9881	4363	3486	1658	4042	6095	3195	4705	11983	5479
LR134496.1_Campylobacter_jejuni_strain_NCTC13266	40836	13110	18183	32259	8052	5163	2076	8752	14870	12399	5945	9504	16703	11762	9337	28822	7895	2517	2148	4087	3722	1634	833	3534	1624	1894	565	269	3994	3470	1573	9078	13374	2592	4516	10668	8813	3995	2886	10101	4348	3514	1695	4060	6113	3225	4848	12059	5417
CP017873.1_Campylobacter_coli_strain_WA333	43345	13710	20168	35193	8675	5544	2322	8643	16596	14436	6597	9915	18570	13261	10437	31477	8208	2607	2143	4201	3760	2168	1084	3505	2002	2174	567	122	3710	3579	1655	8546	14347	3020	5817	11693	9966	4752	3789	12057	5086	4218	2302	3898	6787	3797	5173	12869	6181
CP012217.1_Campylobacter_jejuni_strain_CJ071CC464	43302	13693	19312	34252	8557	5318	2102	9245	15972	12863	6252	10118	18133	12364	9855	30391	8368	2607	2211	4373	3827	1679	823	3642	1657	1893	542	286	4219	3631	1597	9537	14263	2673	4819	11441	9164	4103	2920	10523	4631	3638	1787	4210	6538	3380	5012	13170	5889
CP038862.1_Campylobacter_jejuni_strain_SCJK2	45287	14635	20313	36382	9551	5582	2227	9769	16805	13333	6636	10468	19670	13022	10500	31692	9249	2837	2480	4983	4176	1736	925	3999	1811	1985	616	287	4696	3825	1759	10127	15408	2927	5069	11725	9584	4302	3058	10888	4954	3798	1847	4488	6844	3586	5108	14548	6164
CP007189.1_Campylobacter_jejuni_strain_HF5-5-1	40203	12915	17864	31764	7850	5034	2039	8680	14581	12080	5777	9392	16416	11506	9120	28452	7768	2434	2159	4014	3557	1587	830	3490	1571	1871	569	273	3967	3351	1536	8993	13225	2447	4352	10462	8604	3894	2872	9750	4240	3442	1662	4036	6003	3149	4664	11768	5322
CP011015.1_Campylobacter_coli_strain_FB1	39462	12697	18507	32571	8044	5200	2138	7954	15279	13222	6061	9105	17075	12243	9695	29128	7598	2430	2023	3867	3516	2057	985	3310	1839	1999	551	114	3472	3259	1534	7921	13306	2801	5371	10849	9117	4397	3531	11025	4653	3901	2157	3671	6229	3471	4757	11945	5723
CP017868.1_Campylobacter_coli_strain_MG1116	39850	12855	18985	32624	8142	5157	2187	8068	15584	13609	6161	9255	16974	12336	9848	29072	7582	2483	1983	3828	3476	1998	982	3265	1870	2047	551	109	3482	3348	1489	7960	13426	2887	5492	10859	9268	4445	3566	11392	4740	3928	2144	3659	6226	3533	4869	11909	5709
CP007188.1_Campylobacter_jejuni_strain_HF5-4A-4	44284	14307	20514	34789	8923	5525	2182	9777	16658	14087	6635	10595	18381	12823	10342	30637	8551	2759	2285	4491	4003	1733	849	3809	1753	2041	592	282	4428	3900	1706	9953	14671	2926	5215	11665	9834	4400	3211	11442	4853	3854	1867	4484	6731	3635	5415	13306	6013
CP006702.2_Campylobacter_coli_15-537360	39034	12324	18024	31732	7780	5041	2117	7793	14862	12982	5907	8935	16559	11884	9381	28543	7380	2356	1948	3775	3444	1995	967	3170	1802	1977	534	117	3369	3187	1503	7753	12980	2691	5226	10543	8941	4316	3421	10839	4548	3815	2106	3549	6074	3399	4624	11455	5536
CP010301.1_Campylobacter_jejuni_subsp._jejuni_strain_00-0949	44387	14466	20395	35436	9054	5544	2261	9815	16660	13707	6627	10481	18755	13000	10496	31135	8747	2771	2344	4545	3999	1739	865	3830	1837	2024	625	289	4504	3866	1717	10020	14894	2899	5100	11657	9606	4371	3131	11135	4896	3849	1843	4458	6781	3561	5272	13698	6092
CP010487.1_Campylobacter_jejuni_strain_CJ677CC012	40483	12924	18061	32091	7897	5064	2050	8595	14727	12274	5822	9383	16625	11579	9180	28680	7714	2439	2117	4045	3616	1571	814	3503	1572	1833	548	281	4022	3348	1535	8954	13153	2507	4430	10489	8617	3879	2833	9981	4266	3420	1605	4032	6032	3120	4756	11983	5405
CP007771.1_Campylobacter_lari_subsp._concheus_LMG_11760	36429	11864	16667	28813	7326	4457	1509	8358	13272	10874	4944	8521	16524	10222	8950	23443	6542	2648	1683	3783	3298	1488	617	3094	1151	1221	354	327	4480	3168	1462	7733	11712	2196	3888	9355	8010	3094	1993	9603	3133	2688	1009	3862	6306	2525	4187	11345	5762
CP010458.1_Campylobacter_jejuni_strain_CJ677CC533	40989	13107	18437	32397	8011	5135	2078	8737	14989	12556	5960	9538	16797	11771	9325	28839	7821	2483	2126	4089	3651	1600	821	3531	1602	1865	552	282	4076	3418	1548	9071	13337	2572	4556	10637	8788	3964	2890	10207	4354	3496	1644	4089	6091	3198	4868	12091	5485
CP017025.1_Campylobacter_coli_strain_14983A	44364	14688	21593	36995	9460	5750	2493	9518	18070	15134	7075	10616	20309	13868	11217	32473	9011	2846	2283	4563	3942	2204	1075	3671	2139	2246	635	139	4253	3954	1730	9248	15711	3281	6129	12602	10449	4970	3830	12809	5447	4348	2425	4144	7161	4013	5503	14393	6681
CP007777.1_Campylobacter_lari_RM16701	36635	12183	17178	28631	7517	4657	1534	8533	13426	11407	5056	8564	16266	10231	9132	23217	6402	2716	1608	3734	3333	1560	689	3211	1159	1256	389	310	4609	3234	1473	7668	11857	2226	3965	9434	8372	3151	2070	10187	3136	2781	1044	3974	6278	2555	4322	11196	5889
CP007773.1_Campylobacter_subantarcticus_LMG_24377	44488	14863	19943	34657	9785	5589	1914	10064	16632	12763	6005	10215	20463	12217	10793	27340	8823	3468	2034	5107	4292	1916	883	3761	1597	1448	480	379	5541	3942	1818	9208	14719	2869	4807	11815	9599	3675	2456	10941	4118	3083	1394	4586	7394	3202	5106	14599	7374
LN831025.1_Campylobacter_jejuni_NCTC11351_:_1	43653	13768	19318	34685	8601	5411	2129	9251	16138	12849	6271	10091	18272	12573	9956	30705	8444	2600	2222	4430	3821	1746	875	3668	1674	1934	573	244	4263	3674	1587	9571	14486	2748	4820	11516	9241	4236	2858	10508	4659	3679	1812	4245	6441	3356	5050	13423	5940
CP004066.1_Campylobacter_coli_CVM_N29710	40012	12680	18451	32510	8060	5174	2151	7944	15238	13129	6036	9058	16952	12190	9683	29142	7615	2410	2067	3882	3515	2054	1000	3309	1837	2019	558	111	3478	3277	1523	7894	13232	2798	5418	10834	9123	4370	3514	10988	4644	3867	2154	3637	6215	3457	4728	11865	5689
CP010478.1_Campylobacter_jejuni_strain_CJ677CC010	41016	13067	18328	32517	7997	5111	2070	8710	14950	12330	5905	9473	16964	11697	9323	29011	7852	2470	2135	4120	3658	1563	820	3536	1600	1843	552	287	4075	3426	1553	9056	13380	2533	4491	10618	8706	3915	2835	10022	4331	3442	1621	4068	6117	3146	4791	12221	5506
CP000538.1_Campylobacter_jejuni_subsp._jejuni_81-176	41210	13341	18501	33097	8256	5201	2140	8896	15192	12415	6092	9597	17292	12111	9538	29368	8160	2550	2274	4194	3739	1617	841	3627	1685	1907	601	286	4143	3506	1608	9214	13794	2662	4554	10836	8908	4034	2934	9982	4433	3568	1710	4162	6221	3272	4791	12646	5597
CP012216.1_Campylobacter_jejuni_strain_CJ074CC443	42188	13250	18594	33424	8274	5149	2069	8907	15151	12448	6038	9655	17531	11921	9572	29648	8094	2528	2207	4231	3742	1597	818	3581	1643	1878	581	226	4139	3515	1569	9236	13725	2582	4591	10744	8877	4025	2890	9980	4441	3600	1672	4130	6272	3252	4775	12685	5589
CP012212.1_Campylobacter_jejuni_strain_CJ017CCUA	42273	13292	18499	33380	8241	5158	2061	8855	15116	12275	5973	9584	17633	11969	9584	29625	8040	2507	2198	4292	3693	1567	830	3561	1641	1832	555	280	4145	3463	1595	9201	13675	2574	4482	10706	8820	3860	2819	9937	4388	3482	1678	4055	6267	3179	4706	12776	5561
CP010509.1_Campylobacter_jejuni_strain_CJ677CC540	40553	12947	18101	32137	7907	5082	2046	8632	14750	12299	5828	9406	16641	11593	9203	28740	7732	2448	2115	4047	3630	1574	817	3505	1575	1829	550	278	4027	3359	1547	8980	13176	2513	4431	10503	8626	3886	2835	10013	4271	3414	1607	4035	6044	3119	4764	12015	5415
CP018793.1_Campylobacter_sp._RM12175	21986	7366	12555	22475	4252	3184	1481	7152	10495	8683	3947	5401	16619	9762	9217	22190	4466	1710	1888	3058	3239	1318	634	2108	1033	1895	455	136	5473	5044	2533	4299	4861	2002	6775	9223	5856	3445	2948	8566	2225	3092	1336	2745	4802	1982	3613	10755	4698
CP012220.1_Campylobacter_jejuni_strain_CJ090CC1332	39120	12415	17295	30935	7616	4877	1945	8275	14004	11737	5593	9045	15818	11104	8770	27904	7464	2378	2057	3931	3488	1487	761	3399	1517	1739	497	277	3840	3269	1444	8628	12700	2430	4155	10006	8339	3742	2730	9310	4131	3296	1567	3918	5757	3060	4556	11340	5077
CP010483.1_Campylobacter_jejuni_strain_CJ677CC535	40446	12906	18040	32064	7880	5065	2043	8590	14695	12267	5825	9373	16621	11568	9187	28654	7707	2440	2112	4032	3619	1568	820	3498	1574	1830	548	284	4012	3352	1542	8946	13141	2519	4431	10479	8618	3883	2826	9967	4285	3418	1599	4035	6023	3118	4753	11967	5402
CP010467.1_Campylobacter_jejuni_strain_CJ677CC024	41204	13111	18341	32682	8057	5107	2062	8752	15016	12392	5905	9523	17044	11777	9360	29106	7896	2495	2145	4103	3650	1582	820	3543	1606	1841	549	292	4127	3417	1558	9090	13482	2562	4496	10669	8733	3923	2847	10063	4354	3439	1623	4064	6136	3159	4795	12383	5522
CP012211.1_Campylobacter_jejuni_strain_CJ031CC45	40526	12955	18102	32005	7962	5043	1984	8641	14585	12281	5814	9478	16460	11594	9281	28523	7794	2478	2172	4044	3578	1564	821	3482	1550	1813	559	246	3987	3382	1554	8982	13114	2489	4408	10452	8741	3931	2905	9839	4231	3483	1635	4004	6074	3135	4736	11767	5373
CP012548.1_Campylobacter_pinnipediorum_subsp._pinnipediorum_strain_RM17262	37147	12535	16302	27153	10131	4218	1931	8555	13324	8633	4352	7016	19975	9475	9920	20500	10625	4151	4020	5756	4449	1538	947	2728	1956	783	806	608	5764	4314	2018	7160	8735	3550	6299	10037	7171	3079	1805	7898	2691	2436	1229	3406	5278	2576	4089	13843	5884
CP044161.1_Campylobacter_coli_strain_AR-0420	39963	12668	18528	32153	8015	5185	2142	8025	15239	13146	6040	9114	16853	12097	9561	28835	7506	2411	1944	3906	3544	2000	1001	3244	1818	2016	521	124	3506	3286	1521	7929	13198	2768	5306	10820	9122	4358	3474	11036	4687	3870	2134	3618	6212	3473	4752	11735	5633
CP045789.1_Campylobacter_jejuni_strain_CFSAN032806	43894	14209	20136	34876	8923	5498	2212	9555	16311	13614	6548	10477	18370	12810	10253	30828	8622	2786	2343	4472	3929	1726	855	3810	1779	2014	614	310	4375	3783	1709	9870	14585	2898	5080	11421	9628	4361	3117	10945	4829	3852	1819	4463	6683	3601	5295	13220	5986
CP019682.1_Campylobacter_sputorum_bv._sputorum_RM3237	40740	13722	18427	31942	9492	4038	2221	10131	13717	8844	4139	8127	21949	10374	12352	31373	8800	3304	3635	5965	4060	1121	1076	2236	1725	2029	816	121	6853	4970	3041	8884	9244	2649	6313	10475	7068	2911	2888	7345	2860	2223	1068	2675	5316	2394	4615	12655	5872
CP010477.1_Campylobacter_jejuni_strain_CJ677CC526	41324	13151	18397	32780	8075	5127	2073	8785	15069	12425	5929	9547	17105	11822	9395	29191	7918	2504	2156	4114	3666	1588	821	3555	1613	1844	554	293	4140	3428	1565	9131	13508	2570	4509	10707	8746	3937	2856	10096	4374	3452	1632	4083	6158	3167	4811	12430	5545
CP044165.1_Campylobacter_coli_strain_AR-0416	42390	13967	20670	36089	9112	5635	2322	8960	17411	14349	6809	10115	19791	13567	10719	31734	8692	2701	2203	4396	3851	2198	1063	3572	2033	2118	588	113	4076	3717	1661	8789	15155	3117	5894	12384	10019	4760	3616	12194	5293	4133	2361	3992	6947	3801	5215	14100	6465
CP006833.1_Campylobacter_fetus_subsp._testudinum_03-427	32166	13710	17050	24059	7971	3773	4837	11224	12356	9488	4150	8072	19055	10250	10043	23747	6224	2219	4134	4472	3267	836	1734	2178	2526	2818	1846	1839	7104	6587	3076	6971	6470	3172	7714	9907	6813	3207	4571	9014	2777	2474	808	2916	6678	3519	3388	8684	5101
CP000487.1_Campylobacter_fetus_subsp._fetus_82-40	31922	13410	16634	24629	7729	4120	5351	10482	12060	9514	4196	7744	19951	10211	9279	23759	6113	2019	3761	4567	2873	923	2495	2146	2757	2718	2507	1886	6747	6220	2477	6705	6453	3314	7589	9473	6634	3461	4937	8515	2900	2594	855	2778	6489	3466	2966	9913	5492
CP027287.1_Campylobacter_fetus_subsp._testudinum_strain_772	33880	14280	17937	25339	8388	3957	5091	11707	13017	10152	4453	8430	19993	10738	10476	24968	6567	2407	4294	4642	3419	891	1793	2251	2693	2940	1938	1898	7408	6792	3195	7284	6909	3356	8081	10275	7193	3455	4746	9588	2986	2653	894	3023	6931	3682	3595	9263	5393
CP018900.1_Campylobacter_coli_strain_YH502	41859	13555	19941	34522	8733	5445	2274	8696	16630	14152	6550	9856	18548	12939	10312	30492	8179	2644	2058	4287	3724	2123	1028	3435	1905	2075	583	129	3898	3576	1561	8450	14389	3027	5729	11677	9703	4630	3638	11991	5107	4028	2306	3829	6735	3727	5159	13110	6199
CP022080.1_Campylobacter_jejuni_strain_FDAARGOS_266	39942	12738	17727	31678	7838	4982	1973	8527	14366	11999	5736	9297	16318	11423	9108	28362	7736	2430	2182	4015	3589	1588	831	3452	1542	1818	563	245	3973	3321	1555	8893	12996	2438	4339	10367	8570	3869	2858	9627	4199	3425	1612	3981	5979	3086	4595	11697	5321
CP014344.1_Campylobacter_jejuni_strain_RM3194	41873	13537	18924	34059	8515	5312	2074	9144	15577	12673	6179	9887	17897	12259	9727	30200	8343	2560	2215	4332	3753	1704	869	3660	1650	1882	570	293	4246	3580	1615	9472	14061	2675	4696	11145	9088	4076	2887	10303	4632	3567	1721	4233	6387	3344	4893	13011	5801
CP012690.1_Campylobacter_jejuni_subsp._jejuni_strain_RM3196	40822	13108	18183	32255	8049	5160	2075	8757	14868	12398	5943	9505	16700	11761	9329	28824	7896	2517	2147	4082	3717	1636	834	3534	1624	1895	565	270	3996	3471	1577	9076	13378	2592	4517	10667	8810	3996	2889	10102	4343	3514	1698	4060	6108	3226	4848	12058	5417
CP028910.1_Campylobacter_jejuni_strain_NCTC_12660	41325	13203	18443	32663	8201	5180	2030	8918	15096	12404	6009	9608	17084	11874	9530	29197	7973	2509	2175	4250	3748	1603	825	3588	1635	1852	559	288	4072	3536	1609	9253	13560	2600	4610	10764	8872	3978	2876	10072	4465	3547	1706	4132	6216	3264	4786	12286	5599
CP021642.1_Campylobacter_concisus_strain_P2CDO4	29772	11468	21011	24678	7063	3823	5924	7992	17022	14039	7590	7836	13008	6107	11574	35850	6448	2261	2669	3768	3335	1428	1485	2760	4283	4346	1775	2257	5212	3913	3510	3992	7318	4937	10575	11813	8550	6453	7601	12813	3286	6441	2730	4228	5090	3789	5881	6982	3337
CP023543.1_Campylobacter_jejuni_strain_CFSAN032806	43175	13962	19671	34392	8753	5416	2176	9373	15988	13258	6394	10265	18061	12588	10072	30506	8477	2733	2319	4407	3870	1697	851	3762	1747	1972	606	307	4302	3706	1688	9697	14341	2833	4951	11233	9406	4265	3045	10668	4737	3760	1771	4384	6568	3516	5156	12998	5879
CP010470.1_Campylobacter_jejuni_strain_CJ677CC026	40496	12936	18089	32074	7899	5079	2052	8625	14738	12302	5844	9408	16594	11592	9180	28631	7736	2441	2113	4045	3622	1579	821	3507	1580	1839	549	282	4025	3362	1547	8980	13170	2518	4454	10501	8628	3893	2837	10014	4285	3417	1613	4034	6048	3129	4760	11961	5421
LR698976.1_Campylobacter_lanienae_isolate_MGYG-HGUT-02308	20486	6729	12089	21918	4103	3246	1680	5771	9903	9172	4297	4120	15711	10861	8242	23206	3939	1724	1789	2175	3257	1666	919	1794	1140	2273	658	44	4073	4575	1712	3333	3888	1903	6794	8732	5506	4715	3650	8208	2108	4184	1994	2660	3314	1815	3364	8237	4094
HE978252.1_Campylobacter_jejuni_subsp._jejuni_NCTC_11168-BN148	40329	12835	17946	31909	7959	5071	1992	8675	14612	12153	5848	9401	16467	11604	9243	28633	7805	2445	2115	4091	3647	1589	806	3516	1574	1828	550	265	3978	3417	1593	9007	13139	2526	4490	10462	8640	3882	2849	9852	4355	3453	1650	4054	6091	3175	4671	11823	5423
CP017033.1_Campylobacter_jejuni_subsp._jejuni_strain_MTVDSCj16	43994	13959	19729	34572	8803	5479	2177	9392	16135	13106	6373	10231	18534	12537	10053	30505	8547	2662	2282	4502	3927	1722	831	3760	1736	1940	581	300	4383	3736	1669	9710	14507	2764	4878	11535	9403	4228	2972	10624	4750	3697	1819	4367	6616	3468	5126	13462	6029
CP007192.1_Campylobacter_jejuni_strain_NS4-5-1	41320	13164	18240	32691	8165	5144	2031	8835	14962	12297	5927	9537	17079	11854	9428	29155	7970	2506	2159	4216	3708	1596	823	3554	1629	1837	563	286	4075	3470	1615	9151	13437	2590	4559	10729	8792	3958	2853	9981	4420	3508	1685	4093	6185	3226	4749	12276	5599
CP006685.1_Campylobacter_jejuni_subsp._jejuni_NCTC_11168-K12E5	40331	12835	17949	31909	7959	5071	1992	8675	14615	12153	5848	9401	16467	11604	9243	28633	7805	2445	2115	4091	3647	1589	806	3516	1574	1828	551	265	3978	3417	1593	9007	13139	2526	4487	10465	8640	3882	2849	9852	4355	3453	1649	4054	6091	3175	4671	11823	5423
CP010242.1_Escherichia_coli_strain_S56	24066	18248	13369	19368	13589	14533	14837	10739	13159	15999	10041	10272	13123	15308	12875	14025	12925	8449	14398	10721	13526	7570	13805	8559	9776	17817	12689	11399	3944	7180	15467	8108	12148	6158	8057	10327	9904	11359	14199	7334	5679	9710	5426	8688	5530	5945	8599	14888	10250
LR025096.1_Escherichia_coli_isolate_EC-7215	24770	18457	13712	19549	13811	14584	14986	10753	13161	16139	10207	10224	13395	15278	12968	14100	12984	8565	14578	10840	13526	7668	13836	8649	9708	17748	12909	11436	3955	7127	15518	8020	12042	6092	8068	10363	9920	11466	14162	7442	5808	9729	5605	8731	5475	5952	8632	14967	10444
CP007393.1_Escherichia_coli_strain_ST2747	25561	18334	13696	19757	13647	14625	14848	10825	13485	16101	9977	10413	13561	15407	13169	14318	13241	8462	14269	10965	13636	7585	13814	8643	9857	17650	12878	11522	4023	7151	15399	8113	12341	5989	8069	10419	9937	11413	13905	7198	5642	9608	5537	8645	5528	5918	8681	15382	10562
CP027380.1_Escherichia_coli_strain_2013C-3250	29571	21132	15744	22939	15893	16180	16599	12228	15085	17602	11508	11361	15665	17507	14818	15942	14818	9850	16735	12327	15104	8701	15318	9505	10914	19279	14383	12366	4539	8132	17530	8853	13807	6946	9161	11511	11239	12729	15158	8103	6848	10997	6429	9727	6178	6648	9512	17467	11894
CP034794.1_Escherichia_coli_strain_06-3462	29615	20785	15522	22683	15566	15816	16245	12029	14992	17361	11138	11365	15633	17196	14761	15985	14664	9639	16152	12139	14905	8411	14900	9330	10688	18893	14191	12414	4532	8087	16933	8895	13590	6867	9034	11427	10990	12352	14811	8107	6453	10442	6242	9537	6165	6552	9342	17476	11752
CP014314.1_Escherichia_coli_O157:H7_strain_JEONG-1266	29603	20882	15593	22775	15670	15885	16317	12085	15038	17356	11220	11423	15709	17275	14885	16047	14701	9701	16270	12214	15034	8496	14971	9372	10701	18957	14258	12412	4524	8137	17011	8930	13682	6905	9038	11476	11043	12365	14845	8087	6552	10532	6302	9560	6222	6547	9399	17564	11821
CP015834.1_Escherichia_coli_strain_MS6198	27836	20651	15712	22096	15529	16191	16470	11961	14912	17926	11423	11657	15330	17145	14836	15852	14850	9665	16296	12312	15339	8630	15048	9605	10975	19160	14219	12683	4510	8104	17027	9153	14084	6918	9055	11566	11424	12849	15181	8310	6800	10927	6332	9704	6281	6668	9601	17397	11867
CP010196.1_Escherichia_coli_strain_M9	27210	19850	14623	21259	14939	15383	15549	11519	13986	16747	10914	10812	14702	16289	13906	15076	13979	9137	15770	11678	14471	8083	14439	9101	10223	18171	13605	11953	4293	7656	16414	8447	12910	6486	8493	10926	10526	11849	14528	7620	6379	10134	5964	9189	5949	6179	9041	16554	11363
CP006784.1_Escherichia_coli_JJ1886	26654	19751	14548	20650	14567	15290	15858	11435	13802	16805	10575	10873	14340	16060	13983	14451	13932	9313	15677	11600	14530	8089	14444	9020	10355	18578	13727	12274	4037	7573	16673	8360	12829	6515	8387	10638	10457	11906	14463	7439	6150	10261	5908	8997	5712	6104	9125	16122	11247
CP034792.1_Escherichia_coli_strain_2009C-3378	29227	20641	15411	22529	15498	15718	16166	11948	14891	17204	11066	11322	15551	17094	14703	15876	14557	9596	16067	12088	14844	8392	14850	9250	10593	18812	14125	12329	4481	8033	16840	8822	13508	6825	8959	11386	10894	12245	14727	7996	6431	10381	6209	9442	6147	6495	9312	17372	11686
CP020933.1_Escherichia_coli_strain_HB-Coli0	25118	18775	13911	19917	13981	14811	15091	10956	13419	16132	10210	10482	13626	15567	13195	14313	13264	8715	14791	11046	13826	7712	13980	8740	9810	17793	12891	11582	4035	7282	15682	8152	12302	6159	8150	10540	9995	11449	14177	7405	5892	9729	5571	8725	5613	6002	8791	15363	10620
CP026834.1_Shigella_dysenteriae_strain_ATCC_49347	23029	17874	12588	17547	12921	13201	13875	10105	12017	14858	9163	9508	11374	14660	11921	12179	11833	8420	14090	10351	12408	7497	13183	7914	9460	16968	12311	10639	3610	6861	15109	7533	11276	6079	7312	9128	9495	10575	13250	7459	5240	9554	5341	8072	4910	5730	8649	12892	9393
CP020106.1_Escherichia_coli_strain_13E0780	28112	19910	14785	21436	15015	15499	15710	11630	14177	16966	10992	10935	14490	16550	14079	15218	14072	9273	15660	11836	14705	8228	14498	9135	10387	18545	13618	11874	4264	7714	16620	8566	12991	6600	8662	11025	10691	12117	14831	7789	6271	10354	6000	9312	5901	6246	9160	16408	11326
CP022912.1_Escherichia_coli_O6:H16_strain_2011EL-1370-2	24885	18830	13618	19667	14189	14379	14790	10670	13244	15878	9875	10270	13349	15487	13067	13868	13058	8717	14736	11046	13388	7575	13646	8524	9565	17671	12570	11432	3940	7140	15512	8139	12269	6129	8037	10296	9958	11283	13794	7173	5627	9571	5449	8561	5473	5843	8692	14994	10232
CP018995.1_Escherichia_coli_strain_Ecol_AZ147	24443	18630	13778	19618	13991	14785	15096	10811	13300	16303	10184	10330	13290	15499	13122	14099	13153	8700	14762	10992	13771	7858	13924	8716	9778	17967	12906	11580	3995	7219	15587	8081	12306	6349	8199	10454	10078	11638	14281	7453	5866	9988	5686	8706	5558	6001	8765	15068	10524
CP030281.1_Escherichia_coli_strain_E308	25242	19306	14270	20263	14484	14931	15295	11001	13856	16495	10452	10597	13676	16029	13607	14449	13492	8927	15161	11364	13905	7857	14064	8772	9943	18075	12994	11705	4143	7452	15783	8350	12845	6594	8297	10614	10380	11739	14335	7589	6053	9941	5704	8925	5742	6125	8841	15395	10776
CP028614.1_Escherichia_coli_strain_141	29596	20722	15515	22635	15542	15835	16232	12048	14939	17294	11182	11343	15583	17197	14818	15932	14600	9637	16206	12150	14914	8502	14932	9313	10620	18917	14297	12377	4521	8074	16975	8822	13573	6886	8973	11428	11002	12356	14806	8009	6500	10526	6277	9502	6158	6506	9362	17452	11761
CP028635.1_Escherichia_coli_strain_134	29581	20714	15508	22625	15537	15833	16226	12049	14930	17289	11181	11339	15581	17187	14816	15930	14593	9630	16202	12149	14912	8503	14927	9312	10610	18910	14293	12367	4521	8067	16960	8822	13569	6887	8965	11428	10995	12350	14797	8004	6499	10525	6280	9495	6157	6500	9360	17450	11756
CP028603.1_Escherichia_coli_strain_144	30148	21164	15840	23151	15895	16047	16433	12267	15251	17483	11348	11539	15922	17490	15140	16229	14940	9822	16558	12401	15145	8622	15100	9425	10808	19074	14458	12516	4620	8237	17225	9002	13928	7003	9133	11636	11187	12510	14994	8127	6642	10669	6392	9638	6300	6584	9505	17780	11987
CP012869.1_Escherichia_coli_strain_K-12_substrain_MG1655_TMP32XR1	23135	17146	12453	18036	12755	13697	14118	9908	12259	14948	9218	9566	12114	14151	12164	13164	12246	7824	13384	10222	12650	7260	12912	8037	9059	16874	11858	10841	3637	6628	14377	7432	11321	5632	7524	9675	9262	10486	13223	6692	5099	8985	5061	8064	5107	5417	8106	13926	9558
CP019012.1_Escherichia_coli_strain_Ecol_AZ161	25354	19138	14036	19923	14097	14903	15449	11095	13334	16304	10309	10556	13743	15675	13422	13945	13471	9115	15238	11214	14087	7876	14093	8799	10059	18171	13398	11940	3911	7382	16260	8143	12435	6358	8137	10318	10135	11590	14139	7262	5951	10037	5753	8783	5531	5984	8875	15460	10869
CP012868.1_Escherichia_coli_str._K-12_substr._MG1655	23134	17145	12452	18036	12754	13697	14118	9908	12258	14948	9217	9566	12114	14151	12164	13164	12246	7823	13384	10222	12650	7260	12912	8037	9059	16874	11858	10841	3637	6628	14376	7432	11321	5632	7523	9675	9262	10486	13223	6692	5099	8985	5061	8063	5107	5417	8105	13926	9558
CP027323.1_Escherichia_coli_strain_2013C-3033	28574	20776	15110	21869	15426	16066	16315	11800	14504	17235	11357	11129	14765	17089	14296	15423	14449	9595	16488	11981	15039	8562	15116	9420	10568	18941	14373	12295	4195	7868	17227	8658	13373	6782	8772	11196	10934	12375	14987	7931	6702	10772	6429	9576	5985	6403	9321	16574	11665
CP032523.1_Shigella_sonnei_strain_AR_0030	25256	19232	13800	19314	14560	14268	14809	10739	13087	16139	10164	10337	12796	15872	12963	13298	13144	9056	15339	11228	13727	8066	13876	8850	9847	18138	13221	11297	3681	7486	16473	8248	12029	6466	8040	10003	10108	11506	14160	7683	5853	9967	5927	8504	5230	6248	8924	14471	10484
CP034808.1_Escherichia_coli_strain_08-3914	30149	21084	15761	23011	15815	16012	16431	12205	15195	17538	11338	11499	15866	17443	14971	16153	14876	9791	16424	12318	15133	8574	15070	9454	10820	19073	14381	12530	4568	8215	17195	9014	13810	6977	9167	11571	11167	12519	14956	8213	6605	10622	6362	9661	6258	6630	9465	17739	11905
CP017251.1_Escherichia_coli_strain_NADC_5570/86-24/6564	29545	20787	15612	22757	15607	15845	16235	12068	14988	17323	11190	11406	15675	17230	14854	16046	14712	9663	16295	12229	14951	8540	14917	9356	10659	18887	14249	12396	4529	8082	17026	8913	13656	6860	9009	11478	11014	12309	14818	8045	6541	10475	6302	9521	6192	6503	9381	17599	11826
CP034067.1_Shigella_sonnei_strain_FDAARGOS_524	23933	18439	13277	18656	14042	13639	14327	10507	12771	15759	9825	10163	12323	15288	12548	12891	12748	8711	14754	10907	13240	7743	13322	8647	9658	17625	12580	10990	3698	7364	15884	8236	11736	6338	8012	9795	9931	11132	13944	7568	5589	9593	5686	8297	5201	6143	8724	13857	10050
CP021689.1_Escherichia_coli_strain_AR_0058	25172	18897	13850	19677	13928	14692	15284	10978	13157	16176	10142	10478	13581	15570	13292	13827	13379	8923	15013	11106	13935	7782	13922	8667	9993	18062	13160	11835	3891	7322	16063	8113	12289	6230	8082	10205	10079	11446	14098	7201	5804	9937	5607	8659	5464	5934	8823	15258	10728
CP020086.1_Shigella_flexneri_1a_strain_0670	23997	18453	13380	19042	13663	13680	14236	10652	13077	15438	9835	9942	12792	15298	12689	13085	12846	8580	14352	10967	13005	7633	13343	8241	9571	16984	12350	10941	3951	7211	15452	8006	11892	6283	7945	9923	10137	11132	13299	7662	5805	9817	5438	8525	5497	5816	8624	14153	10070
CP009273.1_Escherichia_coli_BW25113	23112	17121	12449	18010	12730	13672	14088	9895	12255	14914	9206	9554	12107	14110	12148	13151	12227	7813	13356	10203	12633	7244	12886	8025	9043	16835	11829	10831	3636	6619	14335	7420	11308	5619	7517	9666	9241	10463	13193	6681	5093	8965	5050	8043	5104	5405	8082	13916	9539
CP027134.1_Escherichia_coli_strain_AR_0372	27525	20351	15228	21724	15061	15793	16208	11848	14481	17514	11036	11240	15070	16875	14438	15515	14440	9518	16024	11963	14839	8399	14830	9346	10654	18941	14103	12474	4412	7825	16911	8846	13375	6699	8884	11177	11048	12375	14820	8054	6394	10588	6219	9346	6077	6363	9448	16993	11620
CP028629.1_Escherichia_coli_strain_136	29595	20722	15515	22634	15541	15836	16234	12049	14940	17296	11184	11345	15586	17197	14818	15932	14600	9636	16206	12150	14914	8503	14932	9313	10621	18918	14298	12378	4522	8074	16975	8822	13574	6887	8974	11429	11002	12361	14806	8011	6502	10527	6279	9503	6159	6508	9363	17454	11761
CP001671.1_Escherichia_coli_ABU_83972	25960	18963	14090	20002	14166	14838	15343	10870	13390	16218	10314	10569	13934	15547	13487	14182	13647	8990	15215	11299	14238	7805	13877	8750	10078	18017	13132	11806	4002	7308	16076	8163	12373	6285	8156	10438	10256	11466	13932	7206	5939	9844	5654	8763	5611	5972	8784	15911	10956
CU928145.2_Escherichia_coli_55989	26109	19085	14139	20411	14312	14934	15184	11151	13687	16328	10357	10582	13870	15887	13343	14545	13510	8875	15062	11261	14069	7911	14037	8809	9927	18044	13133	11626	4041	7412	15986	8320	12475	6315	8320	10689	10197	11551	14302	7481	5963	9837	5782	8877	5631	6068	8841	15587	10818
CP015069.1_Escherichia_coli_strain_Ecol_743	24928	18919	13955	19854	14015	14858	15329	11005	13399	16298	10247	10494	13753	15578	13304	13991	13375	8927	15232	11234	14107	7803	14056	8774	9955	17997	13253	11886	3991	7276	16004	8106	12446	6348	8184	10362	10198	11722	14051	7317	5950	10032	5726	8770	5563	6045	8858	15599	10829
CP007392.1_Escherichia_coli_strain_ST2747	25951	18553	13864	19983	13790	14747	15001	10923	13672	16248	10078	10512	13807	15525	13344	14463	13396	8558	14449	11091	13756	7650	13959	8699	9952	17810	13018	11578	4092	7211	15549	8201	12513	6054	8150	10507	10065	11484	13963	7276	5733	9647	5567	8690	5570	5961	8723	15560	10693
CP026765.1_Shigella_flexneri_strain_04-3145	23015	17230	12382	17652	12665	13167	13727	9896	12006	14691	9202	9273	11559	14442	11901	12408	11939	8004	13447	10188	12413	7226	12826	7845	9117	16528	11793	10591	3600	6654	14612	7463	11031	5829	7364	9276	9361	10576	12998	7005	5299	9293	5097	8091	4979	5383	8163	12862	9372
CP023645.1_Shigella_sonnei_strain_CFSAN030807	24772	19077	13774	19543	14482	13855	14548	10848	13216	15962	10038	10525	13055	15637	12930	13366	13079	8873	15231	11244	13396	7916	13561	8760	9734	17727	12837	11016	3835	7529	16240	8473	12039	6388	8153	10057	10078	11281	14024	7786	5825	9710	5816	8402	5358	6284	8920	14552	10356
CP028592.1_Escherichia_coli_strain_150	30478	21392	16003	23343	16064	16223	16569	12391	15367	17655	11500	11616	16095	17677	15268	16360	15058	9899	16720	12503	15300	8708	15235	9526	10882	19233	14614	12602	4655	8319	17383	9077	14051	7077	9209	11706	11315	12644	15108	8184	6723	10810	6479	9752	6341	6645	9575	17975	12119
CP007133.1_Escherichia_coli_O145:H28_str._RM12761	29000	20856	15447	22407	15596	15918	16256	11939	14835	17297	11136	11301	15304	17212	14667	15711	14607	9806	16374	12161	14964	8531	14959	9357	10611	19001	14348	12375	4396	7957	17068	8789	13578	6820	8930	11422	10927	12384	14907	7960	6466	10563	6226	9476	6135	6428	9377	17292	11862
CP025859.1_Escherichia_coli_strain_504239	25903	19363	14333	20723	14577	15121	15439	11215	13926	16446	10471	10795	14130	16004	13575	14623	13733	9060	15433	11556	14179	8084	14362	8882	10178	18277	13341	12003	4058	7513	16274	8403	12793	6364	8474	10796	10462	11764	14227	7579	5991	10143	5781	9079	5792	6154	9077	15873	10949
CP019903.1_Escherichia_coli_strain_MDR_56	26301	20153	15176	20963	15040	15616	16247	11615	14360	17486	11122	11178	14251	16722	14196	14815	14180	9506	16115	11844	14799	8306	14748	9232	10622	18887	14046	12468	4194	7901	16888	8663	13263	6763	8737	11031	10951	12587	15023	8058	6493	10706	6223	9260	5903	6444	9380	16345	11526
CP028122.1_Escherichia_coli_O43_str._RM10042	26584	19532	14342	20769	14630	15294	15487	11305	13675	16525	10677	10656	14138	16163	13652	14788	13716	9106	15560	11429	14293	8008	14373	8960	10149	18226	13535	11913	4106	7497	16260	8324	12618	6415	8335	10670	10212	11695	14503	7545	6193	10065	5904	9051	5705	6106	8883	16004	10982
CP008805.1_Escherichia_coli_O157:H7_str._SS17	30316	21301	15901	23258	16030	16087	16528	12268	15318	17590	11405	11591	16033	17596	15147	16349	15013	9873	16563	12411	15238	8579	15137	9497	10853	19147	14442	12562	4617	8271	17253	9061	14005	7025	9176	11647	11235	12525	14992	8194	6692	10665	6407	9695	6339	6623	9517	17901	12047
CP012378.1_Escherichia_coli_strain_MEM	24769	18029	13430	19370	13524	14358	14592	10533	13122	15828	9844	10203	12997	15243	12821	14007	12856	8455	14316	10773	13365	7629	13448	8474	9592	17381	12450	11300	3926	7131	15158	8020	12133	6111	7979	10388	9888	11229	13755	7187	5646	9583	5494	8598	5516	5879	8569	14770	10225
CP026776.1_Shigella_flexneri_strain_98-3193	22541	16825	11963	17232	12297	12813	13376	9673	11684	14268	8893	9014	11325	14050	11576	12094	11636	7820	13048	9956	12137	7002	12476	7634	8845	16160	11467	10308	3458	6479	14213	7226	10727	5622	7170	9066	9096	10310	12651	6766	5074	8994	4924	7816	4832	5225	7974	12663	9177
CP014670.1_Escherichia_coli_strain_CFSAN004177	28256	20150	14982	21752	15203	15324	15713	11688	14549	16927	10800	11088	14951	16688	14281	15430	14256	9196	15781	12045	14672	8288	14396	9128	10401	18491	13692	12010	4355	7944	16806	8763	13350	6615	8823	11158	10817	12053	14561	7978	6444	10464	5976	9248	5965	6205	9253	16663	11526
CP014316.1_Escherichia_coli_JJ1887	26597	19819	14556	20723	14605	15352	15849	11446	13728	16849	10601	10880	14397	16176	13987	14461	13935	9359	15764	11595	14543	8102	14451	9032	10347	18577	13777	12220	4041	7599	16706	8401	12782	6531	8361	10637	10521	11938	14466	7489	6217	10301	5921	9027	5708	6158	9157	16227	11274
LR134247.1_Escherichia_coli_strain_NCTC9040	24659	18307	13398	19243	13689	14436	14845	10535	13101	16075	9892	10160	12788	15369	12828	13863	12810	8547	14506	10832	13452	7735	13731	8561	9674	17838	12559	11417	3887	7150	15332	7949	12141	6181	8070	10271	9909	11365	14164	7351	5560	9610	5560	8654	5439	5855	8701	14625	10278
CP009106.2_Escherichia_coli_strain_94-3024	25611	18766	13814	20029	14088	14762	14931	10825	13343	16034	10194	10286	13621	15535	13228	14312	13322	8667	14752	11038	13755	7638	13848	8657	9671	17738	12930	11501	4028	7216	15619	8014	12316	6124	8032	10378	9908	11313	14054	7245	5879	9657	5579	8756	5556	5880	8607	15540	10557
CP026612.1_Escherichia_coli_strain_DTU-1	22015	16395	11934	17165	12187	13180	13623	9502	11753	14397	8864	9206	11497	13586	11609	12553	11726	7515	12852	9788	12196	6955	12475	7752	8685	16334	11450	10496	3455	6346	13874	7143	10845	5381	7226	9306	8850	10117	12815	6415	4860	8621	4834	7774	4882	5248	7819	13300	9154
CP027347.1_Escherichia_coli_strain_2013C-4361	28512	20009	14913	21801	14986	15492	15868	11589	14385	16801	10828	10949	14806	16636	14100	15310	14078	9324	15735	11747	14425	8225	14680	9049	10435	18482	13568	11935	4318	7733	16699	8470	13076	6499	8809	11065	10587	12047	14519	7721	6372	10300	6002	9228	5930	6357	9116	16607	11278
CP022229.2_Escherichia_coli_strain_WCHEC96200	26635	19843	14801	20959	14687	15488	15784	11514	14147	17114	10750	10937	14532	16451	13992	14921	13963	9290	15477	11602	14368	8201	14543	9059	10355	18520	13696	12136	4213	7555	16399	8583	13079	6589	8600	10925	10713	12184	14620	7856	6228	10376	6017	9128	5894	6251	9227	16367	11339
CP022393.1_Escherichia_coli_strain_E62	24733	18089	13286	19264	13456	14456	14689	10576	12990	15666	9836	10092	13153	15032	12662	14025	12784	8428	14295	10730	13463	7427	13674	8521	9572	17582	12618	11314	3913	7029	15285	7857	11811	5858	7850	10178	9713	11014	13819	7045	5531	9430	5367	8457	5397	5743	8458	14913	10324
CP025916.1_Escherichia_coli_strain_120899	27168	20105	14850	21548	14959	15609	15820	11571	14294	16943	10978	10954	14662	16632	14089	15213	13880	9298	15871	11665	14520	8218	14684	9139	10303	18543	14011	12183	4202	7618	16797	8617	13085	6577	8605	11022	10633	12060	14689	7848	6349	10305	6031	9344	5848	6246	9209	16300	11208
CP028695.1_Escherichia_coli_strain_107	29516	20689	15537	22615	15520	15836	16197	11998	14918	17318	11198	11311	15574	17147	14761	15952	14665	9606	16212	12176	14900	8489	14922	9322	10611	18900	14200	12367	4501	8071	16982	8837	13574	6845	8985	11402	10990	12301	14818	8032	6527	10497	6297	9512	6144	6502	9342	17467	11778
LS992168.1_Escherichia_coli_isolate_Escherichia_coli_str._TO60	26445	19625	14405	20453	14456	15118	15691	11348	13639	16639	10493	10776	14204	16019	13717	14279	13816	9203	15551	11493	14348	7997	14233	8928	10269	18433	13550	12143	4009	7504	16532	8314	12749	6413	8298	10495	10383	11732	14378	7414	6083	10176	5784	8887	5671	6119	9026	15972	11130
CP000266.1_Shigella_flexneri_5_str._8401	22683	16876	12196	17363	12490	12999	13505	9754	11898	14548	9082	9164	11433	14232	11740	12189	11716	7867	13262	10025	12273	7083	12647	7753	8972	16394	11650	10459	3540	6544	14397	7408	10994	5750	7350	9214	9284	10423	12859	6902	5163	9136	5030	7982	4879	5350	8126	12741	9261
LT903847.1_Escherichia_coli_O127:H6_isolate_EPEC1	24373	17665	13243	18428	13146	13860	14345	10467	12699	15522	9579	9927	12596	14778	12554	13180	12558	8331	14072	10492	13262	7278	13103	8229	9463	17005	12167	11054	3717	6893	15068	7706	11840	5935	7814	9808	9684	11044	13358	6917	5416	9350	5219	8202	5194	5689	8289	14363	10042
CP024240.1_Escherichia_coli_O114:H49_strain_90-9280	25847	19168	14139	20222	14259	15031	15335	11057	13689	16298	10430	10485	13949	15811	13309	14439	13392	8794	15121	11209	14013	7837	14142	8759	9948	18126	13256	11728	4074	7337	15915	8240	12439	6190	8306	10622	10163	11595	14321	7516	5979	9931	5701	8903	5635	5987	8841	15483	10715
CP031134.1_Escherichia_coli_strain_CFSAN064035	26455	20177	15386	21739	15227	15728	16045	11806	14826	17634	11299	11349	14978	16955	14437	15662	14435	9409	15620	11848	14742	8456	14665	9462	10721	18778	13845	12309	4506	8030	16741	9112	13743	6957	8983	11559	11234	12565	15273	8412	6637	10850	6291	9639	6247	6654	9371	16599	11455
LR025101.1_Escherichia_coli_isolate_EC-1639	26828	19435	14565	21150	14437	15135	15610	11406	14174	16724	10614	10824	14421	16377	13843	15058	13829	8993	15336	11504	14182	8008	14420	9035	10227	18507	13453	12088	4166	7525	16270	8461	12936	6451	8430	10945	10465	11901	14497	7557	6105	10155	5827	8959	5760	6115	8912	16396	11081
CP022279.1_Escherichia_coli_strain_STEC299	26177	19409	14313	20799	14504	14856	15310	11213	13669	16253	10469	10633	14318	15978	13620	14621	13899	9059	15333	11392	14268	7778	13877	8822	10152	17880	13315	11835	4039	7501	16079	8285	12748	6389	8282	10584	10348	11531	14040	7351	6039	9874	5747	8850	5701	6062	8872	16296	10844
CP011416.1_Escherichia_coli_strain_CFSAN029787	26532	19817	14678	21156	14764	15373	15705	11494	14154	16801	10800	10952	14511	16322	13909	15050	13829	9008	15546	11636	14354	8043	14447	9040	10123	18332	13516	11864	4237	7654	16427	8560	12882	6444	8542	10932	10477	11874	14527	7895	6276	10160	5918	9099	5857	6271	9113	16251	11083
CP019455.1_Escherichia_coli_strain_FHI_NMBU_03	24002	18005	13279	18841	13447	14118	14645	10543	12831	15596	9694	9982	12955	14830	12802	13480	12857	8471	14215	10730	13529	7260	13229	8277	9601	17245	12504	11288	3738	6892	15145	7819	11804	5961	7808	9972	9782	10975	13463	6906	5479	9410	5291	8346	5297	5692	8316	14956	10060
CP001637.1_Escherichia_coli_DH1	23046	17095	12399	17962	12723	13658	14093	9871	12213	14901	9181	9537	12053	14104	12141	13127	12202	7789	13370	10211	12612	7238	12886	8012	9026	16845	11832	10822	3617	6589	14354	7398	11304	5613	7506	9646	9219	10454	13203	6662	5078	8976	5036	8051	5076	5402	8086	13853	9510
CP001396.1_Escherichia_coli_BW2952	22754	16935	12304	17668	12571	13528	13983	9786	12124	14793	9110	9434	11880	13962	11956	12930	12090	7734	13223	10091	12537	7152	12764	7942	8969	16643	11730	10737	3569	6551	14220	7358	11209	5547	7411	9549	9190	10409	13068	6600	5052	8861	5003	7979	5017	5371	7990	13689	9428
LT906474.1_Escherichia_coli_strain_NCTC122	22658	16813	12292	17701	12503	13583	14000	9768	12137	14853	9163	9486	11823	14101	11885	12950	11975	7837	13284	10049	12586	7129	12900	7857	8968	16896	11817	10843	3578	6556	14302	7302	11173	5660	7469	9626	9070	10646	13306	6677	5100	8993	5035	7905	5076	5363	8099	13649	9487
HG738867.1_Escherichia_coli_str._K-12_substr._MC4100	22500	16707	12162	17514	12405	13391	13833	9682	11979	14636	9001	9353	11760	13800	11827	12827	11970	7633	13054	9965	12400	7084	12647	7866	8862	16509	11600	10636	3534	6475	14071	7277	11099	5481	7327	9471	9073	10289	12948	6517	4977	8767	4932	7894	4978	5316	7918	13568	9322
CP037857.1_Escherichia_coli_BW25113	23077	17100	12425	17978	12706	13648	14071	9882	12245	14894	9191	9545	12070	14088	12118	13126	12195	7805	13338	10185	12611	7229	12869	8004	9024	16814	11805	10807	3636	6603	14315	7415	11303	5616	7509	9659	9231	10452	13185	6683	5091	8961	5047	8032	5106	5396	8072	13876	9503
CP010134.1_Escherichia_coli_strain_D1	26286	19184	14292	20739	14190	15258	15427	11249	13760	16613	10513	10729	14131	15940	13661	14805	13699	8911	15148	11367	14254	8006	14398	8909	10085	18366	13302	11894	4135	7458	16200	8342	12648	6328	8325	10902	10316	11701	14552	7555	5915	9993	5748	8942	5743	6060	8953	15920	10843
CP027449.1_Escherichia_coli_strain_2014C-3097	26685	19716	14391	20791	14757	15327	15528	11245	13833	16528	10787	10654	14101	16226	13698	14699	13793	9065	15632	11461	14336	7993	14384	8939	10047	18236	13614	11826	4140	7465	16463	8262	12810	6384	8377	10655	10304	11822	14492	7519	6218	10130	6014	9077	5671	6096	8949	16009	11094
CP000243.1_Escherichia_coli_UTI89	25849	19173	14186	20157	14331	14963	15528	11048	13594	16406	10443	10650	13978	15790	13601	14311	13722	9105	15298	11435	14302	7813	14002	8840	10163	18153	13356	11948	4050	7365	16135	8241	12552	6409	8231	10459	10343	11603	14138	7423	6024	9996	5622	8887	5648	6120	8794	16007	10975
FM180568.1_Escherichia_coli_0127:H6_E2348/69__strain_E2348/69	26023	18851	14164	19871	14080	14550	15025	11134	13571	16309	10152	10499	13711	15708	13395	14035	13408	8868	14941	11222	13985	7701	13687	8725	9909	17673	12815	11516	4024	7300	15896	8168	12679	6303	8316	10406	10272	11601	13861	7351	5867	9831	5519	8676	5584	6018	8728	15527	10727
CP024826.1_Escherichia_coli_strain_CREC-544	25854	19157	14271	20455	14117	15017	15393	11087	13797	16492	10448	10757	14119	15967	13516	14651	13635	8850	14859	11307	14029	7753	14009	8797	10023	17963	13099	11912	4107	7414	15759	8396	12737	6218	8215	10783	10282	11586	14191	7465	5954	9875	5690	8811	5720	5988	8847	15954	10877
CP026831.1_Shigella_dysenteriae_strain_ATCC_12039	24828	18858	13662	19136	13763	13918	15111	10847	13842	16463	9629	10479	13286	15138	13130	13435	12586	8605	15381	11374	13485	7929	13706	8471	10445	17429	13659	11180	3911	7301	15797	8116	12616	6356	8001	10006	10410	11762	13862	8118	5709	9630	5636	8326	5639	6132	8763	14638	10298
AP012306.1_Escherichia_coli_str._K-12_substr._MDS42_DNA	19105	14445	10487	14866	10656	11931	12354	8538	10441	12940	7874	8219	9766	12084	10118	11016	10180	6632	11415	8597	10924	6159	11386	6833	7783	14913	10282	9538	3002	5626	12478	6300	9604	4804	6462	8307	7820	9159	11710	5667	4222	7766	4254	6906	4245	4661	7037	11354	8008
CP018247.1_Escherichia_coli_strain_7784	28998	20372	15239	22261	15298	15598	16032	11811	14741	17071	10962	11186	15360	16912	14578	15737	14419	9467	15926	11987	14707	8316	14695	9182	10474	18671	14011	12225	4444	7927	16689	8720	13411	6739	8848	11297	10822	12123	14611	7921	6382	10319	6138	9354	6079	6419	9233	17268	11567
CP020495.1_Escherichia_coli_strain_103	26834	19917	14791	21028	14660	15561	15831	11577	14208	17158	10711	10954	14509	16447	13982	15017	14021	9251	15462	11622	14337	8212	14537	9092	10447	18569	13624	12145	4248	7662	16478	8538	13070	6552	8605	10869	10727	12133	14521	7900	6189	10270	5986	9034	5926	6205	9155	16337	11284
CP022455.1_Shigella_sonnei_strain_2015C-3794	23985	18278	13116	18420	13843	13559	14154	10379	12563	15549	9685	10039	12176	15114	12366	12712	12529	8600	14639	10788	13117	7677	13244	8537	9435	17428	12499	10866	3580	7212	15767	8044	11496	6232	7829	9662	9721	10987	13758	7438	5509	9410	5650	8182	5060	6061	8614	13691	9975
CP013662.1_Escherichia_coli_strain_08-00022	27553	20329	15168	21745	15253	15644	16120	11556	14353	17198	10955	11180	14756	16860	14155	15327	14207	9456	16117	11954	14780	8439	14800	9161	10414	18861	13963	12350	4250	7734	16955	8705	13335	6803	8679	11081	10869	12250	14795	7798	6376	10499	6090	9215	5978	6289	9439	16778	11574
CP025849.1_Escherichia_coli_strain_600468	24556	18348	13592	19515	13694	14513	14813	10760	13193	15884	10054	10164	13407	15203	12865	14042	12932	8463	14402	10901	13446	7598	13694	8553	9682	17538	12785	11412	3951	7182	15449	7976	12052	6001	7982	10318	9827	11240	14000	7208	5706	9551	5451	8658	5515	5795	8530	15135	10394
LR213452.1_Shigella_flexneri_strain_AUSMDU00008355	22695	17186	12281	17582	12562	13071	13581	9897	11870	14553	9199	9158	11542	14338	11789	12332	11834	8005	13417	10093	12307	7178	12728	7783	9034	16337	11752	10473	3532	6613	14503	7371	10907	5804	7280	9158	9298	10547	12853	6927	5293	9260	5098	7983	4921	5346	8085	12850	9333
CP026853.1_Escherichia_coli_strain_MS7163	26309	19696	14630	20576	14689	15255	15723	11241	13915	16773	10685	10870	14161	16159	13856	14594	13974	9306	15606	11570	14592	7978	14266	9100	10304	18336	13579	12075	4090	7524	16420	8321	12857	6638	8411	10711	10449	11976	14378	7629	6150	10245	5815	9114	5708	6262	8998	16134	11089
CP026762.1_Shigella_boydii_strain_NCTC_9850	22707	17717	12332	17525	12810	12968	13515	9977	11867	14668	8967	9395	11328	14532	11715	12062	11732	8400	14041	10315	12236	7481	12982	7817	9280	16767	12067	10405	3573	6761	14996	7477	11113	5990	7215	9049	9328	10361	13064	7509	5193	9447	5240	7892	4810	5747	8532	12713	9284
CP027366.1_Escherichia_coli_strain_89-3156	25836	19142	14057	20202	14217	15096	15296	11085	13440	16397	10535	10461	13832	15860	13377	14356	13468	8836	15233	11193	14012	7861	14291	8871	9851	18163	13421	11684	3974	7290	16022	8150	12410	6280	8185	10515	10235	11677	14447	7450	6063	10084	5807	8943	5619	6003	8862	15625	10906
CP027104.1_Escherichia_coli_strain_RM14715	24596	17957	13265	18846	13273	14125	14634	10450	12819	15584	9674	10007	12832	14878	12707	13582	12818	8449	14041	10584	13412	7205	13217	8243	9653	17216	12432	11244	3711	6988	15068	7782	11720	5910	7829	9938	9656	10956	13457	6872	5325	9376	5292	8232	5319	5705	8371	14809	10129
LR134075.1_Escherichia_coli_strain_NCTC9084	23343	17010	12616	18043	12610	13653	13993	9890	12284	14930	9210	9610	12280	14145	12036	13184	12042	7749	13215	10194	12649	7112	12792	7902	8945	16688	11724	10769	3698	6584	14171	7455	11314	5593	7464	9737	9221	10396	13078	6663	5162	8889	5024	7986	5113	5386	8089	14070	9551
CP015138.1_Escherichia_coli_strain_Ecol_732	26356	19946	14798	20546	14771	15571	15983	11543	14043	17113	10848	11106	14254	16290	13895	14455	14254	9555	15912	11716	14817	8287	14611	9307	10559	18748	13925	12330	4147	7837	16872	8588	13153	6743	8700	10832	10749	12348	14699	7838	6385	10671	6130	9335	5865	6411	9297	16042	11268
CP017249.1_Escherichia_coli_strain_NADC_5570/86-24/6565	29554	20790	15614	22758	15611	15845	16235	12069	14987	17326	11194	11406	15676	17237	14851	16047	14714	9664	16297	12230	14951	8541	14917	9358	10658	18889	14249	12399	4529	8082	17026	8912	13657	6860	9008	11478	11018	12309	14819	8046	6543	10479	6303	9522	6194	6503	9382	17598	11829
CP023853.1_Escherichia_coli_strain_2/0	26830	19746	14575	20649	14617	15256	15852	11434	13787	16795	10645	10919	14367	16157	13978	14455	13922	9308	15751	11640	14533	8128	14430	9029	10331	18594	13673	12263	4071	7685	16666	8476	12866	6530	8436	10698	10551	11925	14467	7561	6160	10339	5918	9072	5760	6239	9183	16179	11299
CP024266.1_Escherichia_coli_O6:H16_strain_F6699	25336	18896	13740	19876	14147	14530	14913	10881	13437	16023	9997	10337	13403	15527	13161	14144	13105	8702	14742	11120	13531	7611	13817	8611	9692	17831	12657	11520	3996	7228	15587	8193	12323	6208	8063	10455	10076	11374	13938	7290	5630	9654	5476	8632	5519	5865	8690	15098	10294
CP021722.1_Escherichia_coli_strain_AR_0128	25842	19520	14682	20770	14670	15393	15543	11385	14184	17138	10848	10978	14206	16283	13725	15065	14023	9191	15389	11642	14478	8193	14463	9295	10379	18529	13435	12012	4345	7795	16159	8706	13250	6651	8767	11187	10783	12349	14936	8161	6399	10434	6105	9362	6045	6409	9155	15804	11038
CP017442.1_Escherichia_coli_O157:H7_strain_4276	29297	20479	15325	22556	15404	15622	16111	11848	14833	17094	11023	11280	15449	17004	14646	15781	14584	9527	16002	12057	14695	8379	14782	9220	10581	18777	14036	12333	4459	7981	16845	8727	13408	6771	8980	11350	10861	12168	14692	7942	6370	10358	6170	9402	6125	6507	9307	17363	11644
CP026878.1_Shigella_dysenteriae_strain_07-3308	21906	17069	11958	16001	12594	12130	12895	9547	11358	14386	8479	9346	10209	13313	10726	11028	10951	8571	12949	10003	11193	7248	11643	8158	8850	16136	11410	10215	3684	6710	13663	7080	10160	5598	6949	8210	9701	10402	13016	6497	4844	8730	4832	7033	4312	5678	8423	12136	8584
CP025869.1_Escherichia_coli_strain_503829	25627	19184	14240	20301	14514	14837	15203	11206	13843	16409	10485	10563	13976	15856	13383	14496	13586	8985	15105	11241	13971	7883	13969	8896	10115	17912	13156	11772	4173	7505	16067	8432	12781	6402	8404	10752	10375	11657	14446	7746	6111	9911	5732	8901	5762	6107	8937	15525	10799
LR134191.1_Escherichia_coli_strain_NCTC5934	23909	17415	12943	18564	13045	13790	14242	10196	12563	15282	9448	9815	12415	14608	12299	13450	12402	8059	13757	10374	12955	7267	13070	8196	9241	16948	12024	10992	3739	6769	14692	7705	11514	5849	7646	9894	9503	10687	13395	6866	5321	9102	5188	8091	5226	5544	8317	14220	9841
CP027484.1_Escherichia_coli_strain_2013C-4390	27955	20328	14895	21631	15397	15978	16290	12154	14316	17189	11091	11073	14766	16765	14291	15164	14322	9415	16351	11992	14768	8383	14865	9319	10391	18770	14114	12176	4243	7822	17027	8597	13181	6720	8654	11215	10820	12296	15049	7918	6596	10582	6257	9495	5988	6345	9316	16615	11642
CP023834.1_Escherichia_coli_strain_4/2-1	24368	18319	13510	19278	13543	14395	14790	10581	13028	15815	9892	10148	13053	15101	12699	13892	12773	8390	14277	10773	13380	7678	13629	8495	9505	17504	12552	11347	3918	6966	15276	7959	12010	6072	7883	10173	9789	11154	13840	7182	5652	9507	5453	8478	5460	5780	8513	14824	10197
CP019629.1_Escherichia_coli_strain_MGY	23144	17158	12458	18043	12760	13696	14125	9916	12267	14947	9223	9569	12122	14157	12166	13168	12249	7831	13394	10227	12650	7261	12914	8042	9058	16879	11862	10844	3642	6635	14379	7439	11324	5638	7526	9678	9260	10485	13226	6694	5099	8985	5066	8067	5103	5421	8106	13935	9564
CP028632.1_Escherichia_coli_strain_135	29581	20714	15508	22625	15537	15833	16226	12049	14930	17289	11181	11339	15582	17187	14816	15930	14593	9630	16202	12149	14912	8503	14928	9312	10610	18910	14293	12366	4521	8067	16960	8822	13569	6887	8964	11428	10995	12351	14797	8004	6499	10525	6280	9495	6157	6500	9360	17452	11756
CP010438.1_Escherichia_coli_K-12_strain_ER3454	23011	17082	12401	17937	12695	13604	14047	9871	12206	14879	9175	9547	12055	14091	12112	13081	12172	7780	13342	10173	12579	7210	12840	8006	9004	16794	11785	10803	3616	6587	14297	7412	11289	5603	7487	9636	9226	10434	13149	6650	5069	8926	5046	8016	5086	5392	8085	13876	9499
CP024273.1_Escherichia_coli_strain_F9792	25958	18759	13902	20393	14003	14574	14954	10845	13491	15963	10013	10483	13926	15654	13351	14735	13389	8627	14582	11206	13758	7650	13597	8577	9717	17702	12999	11509	4062	7176	15539	8211	12430	6132	8122	10427	9950	11216	14005	7337	5738	9629	5477	8634	5741	5847	8730	15769	10517
CP029108.1_Escherichia_coli_strain_AR437	24116	18205	13553	19426	13623	14414	14784	10641	13216	15823	9894	10181	13237	15184	12909	14067	12950	8413	14423	10804	13591	7625	13647	8549	9705	17495	12684	11487	3957	7109	15232	8021	12152	6071	8028	10290	9941	11225	13926	7239	5680	9580	5434	8610	5473	5837	8595	14929	10266
CP028600.1_Escherichia_coli_strain_147	29683	21035	15756	22939	15826	15916	16333	12144	15188	17417	11288	11458	15860	17320	14983	16144	14831	9728	16341	12316	15076	8476	14930	9367	10722	18974	14245	12453	4576	8139	16982	9001	13843	6926	9070	11533	11106	12323	14867	8100	6607	10501	6315	9562	6266	6558	9401	17714	11911
CP028685.1_Escherichia_coli_strain_111	29993	20922	15708	22879	15705	15985	16349	12127	15063	17444	11322	11424	15716	17331	14948	16125	14791	9757	16426	12313	15057	8607	15053	9425	10725	19029	14317	12466	4542	8165	17130	8919	13735	6918	9082	11478	11122	12421	14928	8141	6622	10616	6356	9620	6223	6557	9429	17652	11885
CP027317.1_Escherichia_coli_strain_2015C-3107	28682	20393	15093	21890	15340	15747	15951	11844	14608	17123	11045	11108	14816	16891	14378	15391	14454	9434	16004	11978	14759	8469	14882	9172	10518	18739	13992	12113	4303	7895	17084	8653	13264	6687	8827	11229	10865	12317	14827	7837	6449	10530	6128	9356	5940	6287	9316	16624	11506
CP023535.1_Escherichia_coli_strain_FDAARGOS_403	27368	20229	15087	21507	15216	15780	15957	11789	14517	17177	11133	11146	14814	16732	14262	15237	14326	9496	16072	11971	14859	8446	14823	9353	10432	18742	13975	12230	4310	7848	16956	8747	13445	6830	8792	11147	10893	12246	14938	7930	6589	10649	6271	9433	6029	6397	9317	16628	11586
CP016007.1_Escherichia_coli_strain_NGF1	25630	18790	13940	19957	14064	14695	15188	10879	13375	16161	10274	10466	13809	15475	13354	14160	13441	8878	14975	11228	14029	7596	13743	8741	9896	17897	13046	11729	3944	7230	15823	8062	12389	6221	8080	10363	10191	11298	13951	7247	5796	9810	5539	8735	5520	5946	8662	15775	10780
CP029981.1_Escherichia_coli_strain_99-3165	24355	18641	13498	19276	13935	14275	14814	10539	13078	15804	9792	10114	12970	15320	12859	13612	12873	8606	14582	10865	13250	7574	13568	8430	9486	17667	12586	11339	3822	7079	15362	7987	12015	6097	7939	10114	9841	11227	13771	7094	5550	9584	5435	8455	5393	5808	8617	14643	10092
CP018970.1_Escherichia_coli_strain_Ecol_542	27204	20119	14731	20825	14771	15519	16034	11585	13936	17120	10714	11015	14420	16423	14064	14651	14062	9413	15819	11712	14714	8219	14589	9164	10554	18873	13899	12293	4137	7767	16933	8574	13029	6634	8491	10699	10672	12181	14707	7747	6268	10499	5957	9180	5834	6294	9238	16120	11400
CP020025.1_Escherichia_coli_strain_WB61	23565	17165	12724	18288	12735	13843	14238	10104	12418	15117	9300	9837	12498	14445	12336	13314	12261	8038	13507	10270	12972	7151	13087	7928	9288	16876	12146	11072	3632	6634	14603	7621	11505	5625	7457	9819	9339	10665	13186	6693	5217	8905	5063	7991	5127	5518	8224	14352	9734
CP029369.1_Escherichia_coli_strain_WCHEC035148	24245	18191	13575	19416	13586	14416	14758	10587	13155	15924	9904	10177	13165	15210	12924	14068	12918	8375	14398	10834	13583	7634	13608	8505	9671	17494	12625	11466	3948	7064	15230	7993	12118	6049	7993	10325	9976	11248	13954	7234	5664	9557	5439	8634	5458	5822	8578	14851	10294
CP021179.1_Escherichia_coli_strain_81009	25865	19048	14014	19921	14011	14863	15422	11061	13358	16326	10219	10564	13831	15623	13417	14008	13476	8972	15164	11198	14068	7834	14044	8761	10083	18180	13265	11936	3936	7360	16202	8130	12451	6270	8163	10317	10113	11551	14139	7285	5883	9964	5668	8725	5535	5986	8888	15576	10857
CP011323.1_Escherichia_coli_strain_SQ171	23023	17060	12359	17931	12609	13596	14070	9826	12145	14842	9113	9485	12066	14056	12071	13058	12161	7718	13293	10126	12584	7137	12771	7893	9016	16770	11767	10745	3604	6537	14274	7371	11216	5554	7422	9626	9168	10400	13050	6605	5042	8832	4958	7901	5056	5308	8020	13893	9476
CP027363.1_Escherichia_coli_strain_88-3001	27621	19627	14497	21040	14683	15113	15413	11299	14029	16573	10624	10703	14272	16215	13762	14660	13741	9057	15375	11452	14252	8182	14311	8854	10173	18202	13470	11696	4165	7736	16545	8368	12917	6385	8516	10761	10558	11918	14303	7753	6209	10157	5860	9127	5744	6197	9091	16000	11005
LR134221.1_Escherichia_coli_strain_NCTC11113	25382	18240	13620	19773	13586	14389	14896	10822	13443	15736	9878	10358	13538	15378	13086	14240	13060	8503	14324	10999	13531	7512	13724	8554	9716	17702	12703	11502	3933	7103	15422	8064	12198	6044	8072	10527	9808	11170	13750	7128	5686	9493	5380	8477	5516	5775	8563	15450	10398
CP023844.1_Escherichia_coli_strain_4/1-1	27138	20128	14787	20964	14864	15481	15997	11593	14066	16996	10731	10999	14675	16383	14085	14692	14134	9410	15913	11804	14725	8145	14499	9110	10522	18740	13777	12304	4158	7724	16798	8573	13138	6598	8516	10810	10658	12015	14572	7635	6246	10362	5958	9108	5830	6252	9215	16491	11438
CP010172.1_Escherichia_coli_strain_H8	25368	18961	14149	20073	14041	14892	15259	11063	13651	16316	10264	10567	13768	15766	13424	14409	13393	8721	14973	11201	14006	7936	14050	8809	9934	17926	13073	11705	4208	7366	15839	8302	12593	6383	8286	10675	10280	11617	14173	7519	6043	9998	5698	8808	5699	6032	8920	15633	10756
CP010151.1_Escherichia_coli_strain_D8	26162	18912	14230	20330	14314	14765	15266	10969	13584	16319	10414	10597	14189	15653	13667	14440	13811	9010	15229	11457	14221	7633	13824	8778	10039	17859	13071	11863	4067	7356	15969	8248	12617	6265	8242	10545	10357	11485	13916	7304	5945	9853	5640	8876	5704	6061	8813	16179	11036
CP018323.1_Escherichia_coli_strain_KSC9	24652	18017	13251	19127	13386	14269	14569	10505	12854	15604	9824	10049	13069	14896	12662	13743	12695	8327	14078	10638	13301	7511	13498	8311	9474	17392	12590	11177	3823	6963	14967	7886	11847	5840	7735	10089	9693	11044	13750	7099	5490	9363	5341	8453	5391	5659	8470	14711	10163
CP013658.1_Escherichia_coli_strain_uk_P46212	26372	19412	14297	20282	14306	15099	15660	11238	13513	16568	10416	10744	14093	15877	13720	14232	13705	9180	15484	11410	14281	8030	14333	8892	10193	18434	13546	12109	3962	7483	16515	8262	12587	6422	8253	10494	10342	11736	14332	7375	6014	10161	5801	8892	5632	6090	9042	15868	11059
CP019005.1_Escherichia_coli_strain_Ecol_AZ155	24250	18590	13792	19388	13942	14659	15138	10792	13444	16310	10333	10419	12981	15473	13035	13930	13160	8767	14691	11022	13690	7981	13948	8896	9934	17893	12919	11770	3985	7302	15595	8240	12355	6434	8416	10510	10227	11638	14229	7635	5985	10090	5717	8866	5626	6092	8856	14882	10271
CP026802.1_Shigella_sonnei_strain_ATCC_29930	24658	18658	13302	18821	14041	13950	14473	10509	12726	15812	9854	10157	12371	15471	12612	13099	12746	8769	14830	10880	13350	7819	13570	8686	9615	17780	12748	11044	3652	7320	15958	8126	11748	6221	7864	9797	9820	11200	13960	7468	5594	9583	5747	8354	5273	6087	8696	13993	10148
CP029164.1_Escherichia_coli_strain_104	24800	18290	13518	19127	13687	14399	14917	10589	12959	15950	9960	10268	13093	15166	12960	13651	12905	8561	14646	10893	13660	7512	13641	8473	9704	17612	12762	11584	3771	7154	15475	7887	11938	6058	7989	10206	9837	11225	13837	7204	5632	9587	5485	8439	5348	5800	8713	15092	10463
LR536430.1_Escherichia_coli_isolate_f974b26a-5e81-11e8-bf7f-3c4a9275d6c8:_VREC0761	24738	18241	13351	19197	13695	14487	14743	10603	13136	15975	9851	10234	12888	15243	12945	13853	12887	8553	14371	10991	13467	7806	13573	8486	9698	17532	12558	11325	3951	7234	15331	8129	12246	6212	8041	10320	9956	11440	14209	7266	5672	9652	5519	8619	5467	5896	8673	14699	10279
CP025920.1_Escherichia_coli_strain_103605	27021	19949	14708	21342	14811	15521	15705	11472	14170	16827	10878	10895	14446	16517	14004	15101	13798	9222	15696	11594	14426	8154	14596	9087	10234	18472	13898	12106	4174	7580	16643	8564	12972	6530	8553	10973	10552	11951	14627	7806	6249	10257	5975	9283	5824	6196	9150	16108	11078
CP026723.1_Escherichia_coli_strain_266917_2	29560	22047	16650	23821	16491	16705	17217	12814	15982	18823	11948	12022	16575	18425	15769	16849	15800	10317	17433	12909	15909	8959	15623	10008	11362	20026	15061	13195	4816	8484	18125	9533	14867	7421	9385	12142	12026	13352	15793	8713	7236	11223	6730	9995	6573	6904	9932	18510	12670
CP013952.1_Escherichia_coli_strain_HST04	22692	16821	12300	17648	12505	13469	13950	9746	12100	14792	9076	9436	11862	13934	11958	12939	12059	7692	13166	10046	12511	7132	12742	7913	8940	16662	11696	10706	3568	6521	14188	7346	11216	5537	7425	9530	9178	10380	13100	6598	5045	8828	4978	7952	5020	5376	7978	13661	9373
CP014583.1_Escherichia_coli_strain_CFSAN004176	28213	20152	14981	21747	15201	15329	15717	11693	14544	16922	10807	11087	14961	16692	14284	15428	14262	9198	15778	12044	14678	8302	14392	9135	10402	18494	13699	12002	4358	7941	16818	8763	13361	6616	8822	11159	10816	12053	14556	7975	6444	10463	5977	9252	5970	6210	9257	16680	11531
CP014495.1_Escherichia_coli_strain_SaT040	26173	19361	14185	20188	14316	15042	15589	11095	13555	16446	10301	10625	14162	15831	13581	14210	13650	9054	15330	11315	14337	7797	14001	8805	10125	18253	13372	11963	4057	7405	16164	8216	12617	6296	8253	10445	10182	11647	14151	7372	5989	9908	5713	8780	5616	6056	8890	15948	11010
CP031609.1_Escherichia_coli_strain_S10	25034	18152	13581	19605	13477	14483	14782	10758	13473	15930	10036	10439	13540	15202	13013	14305	13231	8461	14206	10784	13528	7590	13631	8661	9793	17581	12822	11491	4005	7207	15318	8206	12353	6105	8222	10442	10001	11358	13871	7240	5756	9647	5582	8672	5524	5914	8596	15552	10366
CP010183.1_Escherichia_coli_strain_M3	25690	19216	13987	20503	14216	15119	15296	11076	13485	16121	10397	10524	14120	15817	13444	14602	13440	8845	15164	11265	14154	7799	14179	8826	9864	17901	13249	11640	4058	7296	15992	8122	12425	6121	8137	10566	10050	11436	14099	7278	5930	9774	5786	8811	5666	5983	8838	15911	10891
CP026832.1_Shigella_dysenteriae_strain_ATCC_49346	23184	18198	12896	18048	13180	13295	13930	10312	12364	15045	9314	9754	11782	14873	12145	12521	12048	8527	14337	10522	12484	7564	13305	8016	9562	17014	12377	10701	3754	7018	15224	7768	11534	6192	7500	9294	9666	10646	13328	7693	5368	9632	5417	8178	5096	5879	8781	13308	9557
CP018103.1_Escherichia_coli_strain_MRSN352231	24947	19274	14495	20330	14165	15032	15407	11299	13642	16573	10736	10730	13852	16004	13684	14486	13577	8743	15080	11186	13911	8189	14173	8829	10030	18128	13172	11957	4213	7462	16056	8483	12694	6541	8272	10780	10360	11705	14353	7628	6176	10179	6033	8921	5800	6036	8914	15545	10803
LR130562.1_Escherichia_coli_strain_MS14384	25981	19105	14202	20344	14197	15005	15488	11119	13705	16584	10282	10574	14119	15832	13520	14557	13550	8931	15072	11297	14081	7842	14150	8808	10122	18236	13355	11965	4070	7351	16191	8220	12702	6231	8256	10606	10302	11708	14267	7484	5970	9940	5689	8803	5696	5993	8899	15998	10991
CP000948.1_Escherichia_coli_str._K12_substr._DH10B	23277	17286	12567	18142	12887	13759	14261	9970	12411	15126	9289	9671	12196	14322	12292	13226	12371	7918	13562	10320	12788	7366	12964	8124	9161	16987	11968	10947	3675	6719	14482	7541	11506	5696	7589	9744	9389	10614	13361	6807	5162	9103	5117	8190	5159	5502	8178	14020	9641
LR134296.1_Escherichia_coli_strain_NCTC9041	23689	17314	12781	18314	12851	13864	14272	10059	12437	15124	9347	9735	12431	14351	12228	13387	12256	7907	13521	10346	12903	7260	13089	8020	9092	16988	11916	10917	3725	6720	14473	7514	11425	5709	7598	9796	9346	10550	13305	6773	5269	9040	5119	8100	5187	5452	8232	14248	9721
CP019071.1_Escherichia_coli_strain_CRE1493	25279	19530	14488	20506	14440	15191	15657	11272	14032	16840	10659	10743	13871	16098	13677	14695	13671	8937	15314	11447	14152	8251	14399	8995	10190	18392	13390	11995	4204	7521	16109	8486	12936	6568	8429	10807	10547	12011	14585	7832	6205	10283	5931	9079	5865	6173	9016	15673	10925
CP036202.1_Escherichia_coli_strain_L725	24865	18730	13834	19916	13843	14897	15187	10933	13391	16285	10201	10476	13466	15668	13238	14375	13119	8646	14730	10995	13835	7709	13934	8747	9978	17989	12985	11663	4075	7250	15653	8139	12407	6151	8068	10500	10034	11456	14240	7397	5808	9759	5601	8741	5583	6044	8732	15166	10526
AP018808.1_Escherichia_coli_E2865_DNA	30943	22498	16914	24223	17090	17066	17339	12916	16004	18729	12299	12119	16639	18544	15801	16940	15769	10437	17881	13246	16106	9183	16019	10053	11465	20170	15233	13017	4895	8708	18389	9558	14867	7515	9717	12206	12084	13497	16029	8739	7317	11598	6852	10313	6632	6985	10112	18526	12623
CP010228.1_Escherichia_coli_strain_S3	23547	17066	12695	18311	12599	13775	13945	10046	12329	14995	9347	9595	12411	14334	12163	13356	12125	7864	13232	10117	12815	7107	12900	8037	9079	16654	11824	10781	3741	6627	14383	7493	11261	5603	7482	9773	9192	10523	13322	6669	5167	8873	5013	8135	5125	5512	8056	14046	9642
CP017100.1_Escherichia_coli_strain_K-12_NEB_5-alpha	22783	16923	12318	17745	12580	13514	13993	9789	12152	14828	9086	9480	11905	13984	12011	13006	12120	7704	13240	10112	12519	7160	12751	7947	8967	16693	11728	10730	3586	6536	14238	7382	11251	5573	7452	9572	9203	10399	13120	6620	5048	8878	4985	8001	5040	5404	8005	13685	9408
CP029574.1_Escherichia_coli_strain_DA33133	24272	18150	13357	19156	13459	14315	14736	10550	12947	15688	9840	10068	12971	15016	12707	13716	12596	8398	14306	10751	13245	7688	13647	8468	9454	17574	12626	11376	3860	6999	15219	7873	11878	6019	7925	10147	9789	11145	13815	7160	5609	9584	5448	8482	5373	5773	8599	14810	10135
CP038505.1_Escherichia_coli_strain_28Eco12	27667	20168	15084	21742	15061	15555	16056	11789	14432	17272	10866	11215	15225	16815	14397	15531	14412	9332	15999	11859	14649	8305	14637	9255	10532	18877	13900	12351	4355	7733	16778	8735	13335	6616	8668	11200	10898	12304	14691	7929	6373	10357	6117	9159	6032	6313	9329	17055	11679
CP023383.1_Escherichia_coli_strain_1223	24278	18359	13608	19334	13669	14465	14804	10642	13234	15855	9840	10265	13110	15150	12988	13947	12932	8413	14406	10903	13575	7604	13543	8576	9562	17450	12571	11406	3974	7088	15281	8014	12138	6157	8010	10371	9881	11163	13735	7308	5745	9532	5483	8470	5521	5827	8629	15013	10340
CP029057.1_Escherichia_coli_strain_FORC_081	25251	19216	14291	20286	14356	14958	15387	11111	13883	16371	10444	10634	13924	15767	13504	14572	13576	8738	15065	11330	13890	7901	14000	8751	9908	18035	13083	11815	4191	7407	15699	8334	12821	6472	8280	10701	10303	11587	14124	7493	6021	9940	5708	8837	5742	6063	8868	15739	10789
CP031833.1_Escherichia_coli_strain_2452	24336	18058	13174	18943	13568	14202	14565	10467	12917	15546	9631	10087	12778	14933	12705	13708	12780	8318	14257	10630	13244	7459	13382	8419	9432	17375	12295	11237	3909	7000	15072	7884	11900	6020	7852	10072	9694	11026	13630	7046	5411	9323	5282	8354	5353	5725	8503	14578	10214
CP029973.1_Escherichia_coli_strain_51008369SK1	25439	19585	14543	20358	14600	15163	15575	11152	13936	16737	10621	10707	13908	16036	13586	14510	13666	8956	15337	11467	14116	8160	14227	8949	10095	18244	13350	11957	4154	7416	16101	8385	12860	6561	8398	10799	10483	11809	14463	7711	6195	10111	5889	9013	5779	6155	8969	15759	10928
CP028662.1_Escherichia_coli_strain_119	29581	20714	15510	22623	15536	15831	16225	12047	14930	17290	11179	11340	15581	17189	14815	15929	14593	9630	16201	12149	14913	8501	14920	9312	10611	18909	14295	12369	4521	8067	16962	8822	13571	6885	8966	11426	10997	12352	14800	8004	6497	10522	6278	9498	6156	6501	9361	17450	11754
CP016828.1_Escherichia_coli_strain_FORC_043	26948	19635	14630	21025	14804	15413	15644	11440	14066	16724	10858	10854	14405	16338	13798	14883	13847	9211	15568	11522	14425	8221	14482	9071	10148	18378	13669	11919	4153	7645	16501	8470	12927	6567	8558	10852	10503	11897	14568	7647	6316	10249	6106	9196	5823	6199	9061	16139	11161
CP010344.1_Escherichia_coli_ECC-1470	24558	17978	13338	19363	13487	14370	14594	10571	12922	15644	9820	10089	13196	15015	12755	14054	12763	8318	14190	10733	13341	7432	13485	8421	9485	17319	12537	11269	3857	7006	15198	7884	11917	5883	7841	10222	9583	11143	13753	7029	5602	9386	5372	8462	5389	5747	8494	14893	10160
CP027394.1_Escherichia_coli_O104:H4_strain_FDAARGOS_349	27242	20325	15171	21553	15291	15842	16027	11829	14578	17230	11166	11192	14845	16809	14304	15273	14387	9535	16175	12027	14927	8463	14870	9417	10467	18819	14044	12282	4315	7868	17045	8778	13506	6875	8832	11164	10944	12279	14972	7984	6634	10692	6292	9493	6044	6436	9357	16663	11623
CP026805.1_Shigella_dysenteriae_strain_2017C-4522	22528	17448	12255	17077	12561	12971	13591	9836	11805	14577	8927	9308	11106	14325	11603	11919	11546	8216	13774	10096	12171	7372	12931	7743	9253	16605	12036	10442	3524	6700	14741	7351	11109	5945	7126	8945	9288	10348	12978	7311	5083	9357	5203	7872	4760	5653	8440	12611	9175
AP017610.1_Escherichia_coli_DNA__strain:_20Ec-P-124	25878	20126	14995	21082	15199	15324	16041	11593	14372	17211	10854	11083	14472	16565	14198	14850	14172	9466	16026	11860	14678	8028	14437	9138	10572	18650	13737	12289	4168	7818	16702	8685	13180	6791	8678	11091	10830	12166	14635	7824	6338	10295	6010	9058	5861	6279	9332	16393	11306
CP012137.1_Shigella_flexneri_2a_strain_981	24176	18288	13223	18815	13603	13672	14315	10497	12728	15354	9774	9789	12592	15224	12603	12959	12718	8519	14343	10858	13090	7614	13332	8241	9509	17057	12449	10991	3846	7066	15421	7878	11695	6204	7787	9737	9970	11136	13341	7493	5734	9812	5448	8467	5329	5710	8662	13975	10038
CP028647.1_Escherichia_coli_strain_130	29582	20715	15510	22623	15536	15830	16225	12047	14930	17290	11180	11341	15581	17190	14816	15926	14594	9631	16201	12149	14912	8501	14920	9312	10611	18910	14295	12369	4521	8068	16962	8822	13571	6885	8966	11426	10997	12351	14801	8005	6497	10522	6280	9497	6157	6502	9361	17448	11754
CP025573.1_Escherichia_coli_strain_E-1246	28209	20581	15404	22171	15392	15871	16332	12036	14840	17601	11144	11439	15645	17031	14649	15741	14658	9639	16336	12062	14949	8558	14874	9410	10698	19151	14226	12485	4445	7961	17203	8943	13701	6812	8883	11490	11210	12522	14913	8088	6635	10586	6221	9386	6219	6490	9525	17522	11926
CP030767.1_Escherichia_coli_strain_2017C-4109	29264	20775	15607	22700	15663	15824	16231	12026	15106	17323	11193	11390	15681	17183	14827	15988	14780	9634	16212	12194	14976	8437	14835	9319	10661	18897	14144	12425	4528	8105	16926	8917	13714	6873	9039	11470	11057	12301	14793	8060	6548	10466	6255	9487	6226	6535	9355	17570	11825
CP011134.1_Escherichia_coli_VR50	25717	19262	14051	20227	14302	15065	15617	10985	13641	16239	10460	10519	13775	15770	13420	14359	13522	8851	15188	11289	13999	8093	14197	8971	10037	18325	13300	11862	4058	7400	16132	8221	12570	6321	8389	10575	10188	11730	14270	7508	6044	10054	5770	8976	5668	6067	8907	15760	10786
CP015241.1_Escherichia_coli_strain_2013C-4465	29073	20527	15303	22309	15378	15750	16109	11871	14850	17218	11102	11278	15373	17052	14679	15880	14579	9495	16044	12111	14937	8301	14758	9359	10523	18817	14110	12310	4459	8016	16775	8895	13517	6772	8961	11500	10917	12164	14779	7986	6438	10368	6122	9428	6084	6450	9329	17384	11694
CP012126.1_Escherichia_coli_strain_DH1Ec104	22882	17032	12303	17829	12662	13600	14061	9830	12161	14811	9129	9477	11951	14010	12090	13067	12149	7754	13310	10180	12565	7206	12842	7982	9000	16781	11798	10781	3596	6558	14293	7361	11265	5584	7480	9603	9179	10395	13143	6627	5048	8960	5015	8035	5040	5378	8051	13748	9455
CP005998.1_Escherichia_coli_B7A	25783	19510	14348	20492	14596	15134	15562	11420	13802	16518	10555	10575	13959	16090	13492	14582	13601	9037	15316	11292	14173	7957	14194	8941	10146	18135	13539	11810	4150	7499	16264	8315	12746	6410	8307	10641	10280	11782	14525	7642	6159	9996	5787	8957	5670	6102	8983	15667	10837
CP025401.1_Escherichia_coli_strain_MS8345	27867	20790	15933	22242	15733	16035	16436	11943	14973	17941	11522	11768	15371	17248	15029	15750	14981	9893	16542	12312	15331	8539	14851	9714	11011	18992	14157	12625	4496	8033	17208	9068	13978	7106	9076	11450	11454	12816	15092	8460	6807	10962	6298	9712	6359	6766	9635	17415	11753
CP018979.1_Escherichia_coli_strain_Ecol_656	27340	20093	14809	21017	14832	15537	15974	11613	13975	17070	10744	11031	14575	16371	14134	14735	14074	9445	15989	11731	14668	8199	14698	9123	10505	18738	13925	12339	4106	7753	16951	8460	13045	6600	8488	10726	10654	12092	14649	7630	6292	10428	5990	9169	5821	6251	9221	16424	11480
CP003297.1_Escherichia_coli_O104:H4_str._2009EL-2050	26997	20073	14962	21447	15144	15583	15912	11753	14465	17125	11031	11113	14712	16700	14212	15243	14278	9464	15861	11892	14759	8369	14683	9336	10489	18695	13826	12202	4332	7891	16786	8802	13387	6788	8851	11125	10875	12181	14933	7924	6579	10590	6158	9438	6029	6377	9275	16505	11444
CP033510.1_Shigella_flexneri_strain_2016AM-0877	24437	18539	13428	19201	13769	13757	14402	10679	13000	15511	9810	10031	12930	15387	12817	13199	12930	8632	14450	11062	13150	7673	13426	8359	9659	17099	12467	11061	3967	7228	15559	8051	11915	6260	7986	9927	10144	11216	13403	7679	5848	9871	5471	8549	5486	5852	8759	14289	10181
CP023357.1_Escherichia_coli_strain_317	25803	19088	14091	20090	14222	14891	15205	11042	13448	16154	10386	10537	14075	15617	13513	14278	13634	8962	15303	11300	14218	7677	13958	8827	10020	17860	13138	11724	3988	7346	16072	8168	12444	6324	8184	10420	10273	11385	13847	7283	5969	9840	5610	8798	5610	6033	8794	16028	10994
CP000800.1_Escherichia_coli_E24377A	26515	19815	14567	20966	14752	15357	15516	11427	14034	16720	10553	10843	14255	16120	13724	14917	13712	9087	15418	11632	14237	8085	14485	8993	10171	18283	13428	11942	4243	7644	16305	8503	12872	6465	8396	10854	10408	11787	14533	7751	6037	9997	5854	9068	5912	6195	9038	16075	10969
CP016546.1_Escherichia_coli_strain_O177:H21	27192	20789	15456	21900	15380	15901	16339	11905	14783	17727	11187	11358	15023	17030	14407	15506	14747	9572	16207	12241	15006	8372	14689	9456	10802	18904	14110	12421	4506	7936	16816	9109	13603	6878	8941	11261	11219	12457	15155	8245	6523	10477	6206	9575	6199	6641	9431	16779	11663
CP023673.1_Escherichia_coli_strain_SMN013SH2	27320	19730	14894	21093	14913	15156	15377	11535	14226	16775	10809	11003	14549	16226	13929	14872	13910	9272	15603	11701	14276	8126	14217	8974	10038	18017	13275	11810	4397	7719	16329	8546	13087	6512	8630	10912	10796	11998	14512	7761	6183	10142	5922	9068	6001	6166	9219	16475	11188
LS998785.1_Escherichia_coli_isolate_EC-TO75	24392	18049	13413	19291	13517	14325	14654	10501	13005	15722	9805	10118	13096	15053	12749	13912	12737	8301	14380	10762	13357	7522	13573	8490	9579	17396	12470	11376	3883	7028	15108	7919	12006	5952	7900	10232	9771	11085	13884	7139	5527	9455	5421	8524	5474	5731	8500	14866	10185
LR134083.1_Escherichia_coli_strain_NCTC12655	23905	17604	12797	18564	13161	13971	14352	10171	12546	15223	9478	9771	12577	14516	12450	13492	12543	8038	13795	10500	12928	7397	13158	8238	9205	17115	12132	11013	3734	6766	14751	7631	11606	5784	7699	9889	9489	10721	13431	6857	5287	9186	5202	8254	5245	5553	8297	14399	9813
CP011938.1_Escherichia_coli_strain_C43(DE3)	22284	16651	12116	17405	12297	13285	13692	9624	11870	14491	8980	9321	11706	13817	11560	12686	11738	7672	12925	9824	12354	6956	12610	7730	8720	16479	11511	10549	3458	6405	13953	7267	10950	5508	7285	9386	8855	10257	12946	6432	4976	8699	4864	7706	4925	5269	7951	13472	9304
CP026827.1_Shigella_dysenteriae_strain_CFSAN010956	23351	18207	13110	18804	13414	13660	13743	10330	12410	15141	9746	9738	12373	15047	12611	13204	12438	8404	13931	10784	12761	7169	13208	7928	9261	16803	11953	10689	3812	6942	15037	7864	11375	5923	7619	9502	9737	10685	13123	7278	5605	9723	5426	8360	5149	5567	8678	13803	9714
CP000038.1_Shigella_sonnei_Ss046	24743	18998	13754	19484	14433	13827	14507	10845	13177	15946	10013	10517	13035	15612	12922	13330	13051	8851	15191	11215	13395	7901	13535	8756	9714	17704	12811	11012	3848	7532	16214	8456	12015	6390	8144	10043	10079	11276	14008	7791	5823	9704	5802	8403	5351	6287	8912	14537	10342
CP024138.1_Escherichia_coli_strain_14EC020	25329	19147	14198	19984	14323	14818	15371	11057	13523	16543	10427	10629	13734	15803	13422	14234	13405	8965	15209	11256	14069	7738	13936	8823	10027	18112	13136	11848	3979	7416	16030	8283	12534	6342	8251	10561	10293	11695	14237	7538	5904	9954	5752	8761	5558	6017	8948	15567	10797
CP007491.1_Escherichia_coli_strain_ACN002	24602	17968	13352	19175	13353	14334	14696	10462	13032	15642	9687	10075	13071	14854	12851	13871	12762	8239	14203	10681	13419	7575	13438	8358	9508	17345	12550	11317	3864	7026	14981	7839	11951	5899	7829	10213	9734	10985	13776	7054	5532	9340	5348	8379	5413	5702	8428	14840	10180
CP038857.1_Escherichia_coli_strain_PigCaeca_2	24384	18266	13410	19275	13572	14567	14967	10521	13053	15937	9917	10099	12969	15178	12849	13963	12872	8461	14366	10720	13532	7676	13803	8525	9624	17781	12830	11401	3876	7048	15332	7858	12178	6152	7946	10211	9812	11344	13967	7305	5620	9660	5453	8545	5475	5705	8601	14732	10273
CP009644.1_Escherichia_coli_ER2796	22589	16817	12226	17647	12495	13420	13871	9745	12025	14737	9042	9424	11826	13930	11932	12893	12019	7695	13179	10052	12430	7111	12655	7897	8887	16612	11626	10676	3557	6498	14093	7327	11132	5526	7395	9487	9094	10332	13019	6583	4991	8827	4959	7928	5020	5338	7986	13660	9375
CP033092.1_Escherichia_coli_DSM_30083_=_JCM_1649_=_ATCC_11775	25004	18663	13864	19645	13922	14592	15069	10713	13242	16025	10146	10423	13521	15375	13221	13983	13373	8802	14810	11058	13942	7596	13695	8673	9870	17708	12912	11605	3884	7126	15642	8005	12227	6232	8062	10279	9991	11355	13898	7224	5764	9736	5495	8671	5443	5970	8651	15433	10575
CP028623.1_Escherichia_coli_strain_138	29595	20722	15515	22634	15541	15836	16234	12049	14940	17296	11184	11345	15586	17197	14818	15932	14600	9636	16206	12150	14914	8503	14932	9313	10621	18918	14298	12378	4522	8074	16975	8822	13574	6887	8974	11429	11002	12360	14806	8011	6502	10527	6279	9503	6159	6508	9363	17454	11761
CP025716.1_Escherichia_coli_BH100L_substr._MG2017	25630	18631	13933	19577	13850	14473	14834	11027	13366	15992	10131	10454	13768	15249	13410	13884	13291	8726	14837	11255	13745	7512	13667	8599	9922	17399	12842	11442	3885	7222	15966	8327	12553	6192	8125	10409	10107	11185	13722	7262	5956	9905	5598	8579	5556	5928	8455	15576	10731
CP013835.1_Escherichia_coli_strain_JJ2434	26769	19776	14572	20639	14566	15337	15844	11425	13740	16840	10563	10879	14337	16138	13868	14464	13880	9294	15699	11505	14449	8061	14471	9020	10347	18576	13748	12196	4027	7609	16627	8357	12787	6530	8343	10531	10446	11932	14458	7492	6166	10269	5873	9006	5719	6155	9131	16126	11261
CP022154.1_Escherichia_coli_strain_ABWA45	26226	19916	14621	20833	15036	15641	15951	11411	14207	17548	10887	10979	13859	16677	14038	14885	14043	9340	15974	11793	14438	8552	14785	9332	10522	18994	13849	12342	4229	7910	16568	8732	13291	6970	8671	11056	11056	12777	15560	8213	6370	10827	6136	9546	5894	6456	9292	15711	11203
CP026345.1_Escherichia_coli_strain_8A	23167	17165	12475	18060	12767	13720	14138	9919	12270	14972	9235	9580	12135	14178	12176	13179	12264	7833	13406	10231	12670	7278	12934	8041	9078	16900	11873	10858	3647	6646	14396	7446	11347	5648	7536	9687	9278	10516	13261	6705	5115	9019	5086	8080	5113	5424	8116	13947	9576
CP024134.1_Escherichia_coli_strain_14EC017	27627	20428	15236	21758	15620	15507	15981	11643	14683	17217	11051	11198	14651	16995	14283	15302	14382	9488	16180	12109	14664	8360	14581	9332	10491	18867	13692	12182	4436	7855	16769	8837	13606	6951	8836	11284	10980	12322	14898	8002	6536	10572	6178	9358	6062	6515	9511	16635	11270
CP011321.1_Escherichia_coli_strain_SQ88	23046	17078	12384	17958	12646	13624	14084	9849	12177	14874	9141	9506	12080	14080	12095	13085	12183	7747	13314	10152	12601	7171	12811	7929	9028	16799	11794	10772	3613	6565	14300	7384	11243	5575	7449	9641	9198	10422	13098	6629	5058	8875	4986	7944	5069	5337	8042	13903	9499
CP027442.1_Escherichia_coli_strain_2013C-3252	30553	21731	16353	23462	16384	16607	16864	12540	15370	18251	11879	11786	15944	17994	15302	16449	15190	10070	17116	12743	15580	8964	15656	9758	11065	19711	14843	12700	4725	8373	17845	9200	14281	7225	9394	11821	11628	13049	15651	8429	6966	11271	6661	9960	6367	6712	9834	17830	12235
CP010304.1_Escherichia_coli_O157:H7_str._SS52	29823	20913	15599	22787	15692	15924	16339	12087	15031	17376	11255	11433	15707	17307	14866	16040	14700	9708	16284	12218	15043	8508	14987	9382	10707	18976	14298	12422	4510	8128	17054	8918	13697	6906	9028	11479	11054	12379	14846	8098	6565	10548	6316	9583	6218	6556	9409	17568	11836
CP030337.1_Escherichia_coli_strain_AR_451	25948	19224	14161	20072	14088	14940	15422	11108	13389	16443	10263	10604	13844	15774	13494	14195	13536	9023	15173	11256	14117	7822	14109	8770	10104	18200	13268	11894	3958	7391	16224	8209	12546	6296	8157	10337	10160	11597	14198	7339	5926	9989	5733	8807	5628	6007	8885	15556	10923
CP007594.1_Escherichia_coli_strain_SEC470	25808	19065	14024	19945	14274	14979	15348	10967	13519	16356	10318	10542	13495	15879	13429	14274	13373	8836	15190	11265	14123	7979	14214	8796	9921	18337	13238	11749	3997	7388	15953	8302	12506	6352	8221	10597	10298	11616	14211	7479	5787	9981	5661	8897	5542	5956	8970	15279	10705
CU928160.2_Escherichia_coli_IAI1	23501	17203	12685	18354	12734	13871	14128	10181	12444	15070	9421	9701	12462	14432	12236	13385	12199	7951	13468	10276	12817	7164	13063	8125	9163	16823	12079	10918	3766	6735	14617	7595	11389	5625	7556	9857	9235	10653	13399	6755	5278	8971	5117	8159	5173	5495	8099	14151	9741
CP033850.1_Escherichia_coli_strain_FDAARGOS_497	27963	20550	15379	22017	15459	15929	16325	11860	14748	17609	11198	11408	15250	17048	14693	15737	14605	9549	16201	12207	15132	8450	14900	9399	10828	19050	13987	12522	4448	7939	16975	9005	13847	6763	8794	11418	11231	12543	14902	8014	6567	10585	6126	9392	6174	6532	9458	17322	11762
CP028652.1_Escherichia_coli_strain_123	29691	20732	15547	22693	15550	15842	16225	12029	14938	17306	11192	11349	15618	17189	14802	15983	14681	9655	16235	12196	14941	8513	14923	9333	10632	18902	14213	12381	4513	8076	17007	8855	13609	6854	9002	11421	11000	12315	14807	8043	6529	10495	6289	9523	6165	6500	9356	17517	11782
CP010121.1_Escherichia_coli_strain_C4	25356	18231	13610	19782	13593	14529	14850	10765	13542	16030	9927	10386	13566	15496	13115	14441	13171	8490	14290	10907	13708	7497	13705	8666	9834	17740	12814	11588	3995	7199	15375	8139	12349	6117	8148	10545	9940	11289	13864	7246	5637	9534	5410	8608	5575	5887	8600	15545	10453
CP024466.1_Shigella_dysenteriae_strain_BU53M1	23248	18537	13164	17553	13728	12806	13621	10349	12440	15323	9157	10153	11399	14324	11677	11958	11952	9252	13880	10850	11832	7689	12222	8773	9412	16863	12090	10776	4096	7247	14534	7714	11165	6113	7545	8860	10532	11099	13684	7060	5422	9314	5215	7527	4772	6164	8998	13466	9303
CP034738.1_Escherichia_coli_strain_L65	24790	18426	13574	19628	13681	14686	14898	10685	13314	15944	10078	10228	13300	15346	12972	14089	12986	8450	14439	10793	13542	7598	13789	8564	9699	17677	12706	11351	3969	7050	15387	8024	12076	6102	8036	10395	9802	11301	14047	7258	5759	9597	5519	8618	5523	5831	8558	14953	10216
CP010206.1_Escherichia_coli_strain_M11	27017	19926	14665	21351	14994	15408	15595	11544	13935	16719	10909	10819	14774	16280	13895	15089	13957	9142	15811	11706	14458	8104	14448	9057	10211	18132	13633	11948	4296	7626	16429	8445	12874	6467	8458	10893	10469	11850	14484	7558	6374	10118	5994	9147	5953	6164	9034	16619	11378
CP025753.1_Escherichia_coli_strain_CV839-06	25279	18959	14053	20014	14093	14872	15290	10952	13528	16230	10085	10420	13563	15602	13328	14359	13382	8696	15068	11229	13947	7933	14002	8751	9869	17952	13174	11792	4081	7355	15773	8152	12517	6229	8120	10518	10208	11446	14177	7332	5875	9748	5630	8742	5553	5924	8808	15469	10593
LN832404.1_Escherichia_coli_K-12_EcoliK12AG100_:_I	23030	17086	12426	17938	12721	13677	14120	9854	12231	14924	9217	9520	12062	14142	12133	13083	12176	7807	13364	10199	12637	7240	12904	8014	9033	16859	11845	10858	3605	6611	14344	7393	11258	5618	7527	9653	9215	10502	13241	6691	5098	8976	5050	8055	5056	5413	8108	13878	9534
CP010119.1_Escherichia_coli_strain_C3	28137	20174	15011	21636	15189	15590	15990	11699	14418	17159	10895	11068	14783	16739	14209	15286	14280	9398	15844	11765	14712	8174	14717	9124	10342	18827	13810	12237	4312	7818	16813	8721	13187	6714	8647	11195	10718	12142	14784	7925	6410	10392	6021	9365	5996	6339	9210	16610	11308
CP013663.1_Escherichia_coli_strain_GB089	27571	20440	15159	21603	15285	15732	15969	11860	14512	17223	11127	11180	14838	16968	14274	15502	14318	9402	15875	11957	14815	8397	14766	9252	10493	18816	13916	12206	4439	7968	16907	8878	13418	6699	8746	11225	10871	12279	14922	8002	6444	10534	6045	9430	6103	6378	9376	16748	11398
CP006830.1_Escherichia_coli_APEC_O18	25010	18439	13576	19334	13675	14557	15115	10651	13049	15977	10065	10311	13352	15290	13090	13852	13202	8735	14602	10983	13885	7534	13624	8574	9905	17824	12849	11595	3892	7115	15559	8009	12098	6187	7987	10135	9973	11304	13849	7211	5659	9722	5429	8662	5440	5923	8500	15262	10509
CP027342.1_Escherichia_coli_strain_2014C-4587	25977	19130	14054	20241	14285	15077	15291	11082	13568	16360	10392	10409	13773	15904	13448	14494	13537	8887	15196	11194	14061	7857	14120	8873	9916	18088	13293	11693	4087	7371	16065	8188	12456	6314	8195	10576	10159	11609	14333	7485	6015	9938	5725	8968	5668	6021	8813	15556	10771
CP010829.1_Shigella_sonnei_strain_FORC_011	24933	19301	13984	19738	14697	14020	14682	10994	13375	16161	10163	10661	13245	15847	13133	13479	13280	8998	15470	11406	13600	7992	13694	8886	9829	17866	13024	11169	3902	7626	16444	8561	12207	6530	8260	10161	10221	11428	14144	7900	5931	9838	5898	8524	5429	6393	9029	14763	10539
CP027103.1_Escherichia_coli_strain_RM14723	24314	17687	13114	18622	13103	13945	14389	10249	12656	15386	9584	9839	12666	14609	12545	13468	12694	8314	13836	10393	13236	7123	13018	8140	9473	16989	12212	11092	3662	6799	14802	7639	11563	5809	7713	9787	9532	10876	13265	6756	5278	9297	5216	8189	5240	5593	8253	14682	9948
CP022664.1_Escherichia_coli_strain_FORC_064	25952	19072	14258	20577	14379	14744	15120	11039	13706	16377	10304	10596	14045	15715	13549	14626	13579	8746	15044	11439	13904	7830	13889	8743	9825	17786	12891	11688	4225	7437	15707	8315	12715	6295	8321	10686	10277	11469	14010	7522	5976	9846	5647	8790	5760	5965	8972	15926	10792
CP018991.1_Escherichia_coli_strain_Ecol_AZ146	28774	21252	15841	22300	15798	16253	16871	12263	14879	17975	11568	11615	15489	17469	15013	15598	15006	10105	17014	12426	15570	8778	15374	9619	11057	19597	14771	12931	4443	8250	17921	9049	13880	7089	9006	11392	11404	12784	15414	8192	6844	11154	6506	9686	6175	6629	9740	17410	12220
CP006736.1_Shigella_dysenteriae_1617	21621	17314	12223	15869	12944	11899	12956	9658	11805	14253	8650	9407	10310	13398	10801	11024	11355	8784	12663	10167	10952	7333	11712	8250	9010	16254	11298	10101	4129	6665	13603	7340	10511	5462	7129	8349	9651	10584	12568	6395	4898	8736	4806	7070	4476	5908	8705	12479	8626
CP023366.1_Escherichia_coli_strain_1428	26679	19817	14787	21150	14881	15481	15866	11442	14141	16986	10708	10980	14679	16350	14098	15045	14112	9154	15627	11721	14635	8112	14487	9026	10384	18469	13686	12124	4206	7625	16415	8587	13148	6485	8489	10959	10654	12030	14456	7681	6285	10073	5855	8981	5870	6221	9110	16742	11320
CP035944.1_Escherichia_coli_strain_AR24.2b	23624	17245	12778	18496	12913	13723	14044	10055	12517	15065	9283	9728	12455	14392	12292	13474	12285	7922	13585	10291	12857	7159	12950	8070	9145	16744	11911	10906	3738	6699	14375	7617	11483	5695	7548	9897	9332	10566	13271	6799	5237	8970	5069	8110	5195	5479	8143	14182	9668
CP007149.1_Escherichia_coli_RS218	25837	19169	14195	20165	14367	15002	15569	11098	13570	16446	10486	10676	13991	15791	13622	14281	13701	9107	15368	11469	14355	7818	14052	8899	10190	18180	13430	12000	4039	7387	16257	8266	12557	6416	8244	10475	10362	11642	14187	7444	6027	10062	5639	8944	5662	6133	8834	16004	10998
LR134340.1_Escherichia_coli_strain_NCTC11133	22356	16439	12022	17503	12077	13141	13391	9635	11569	14150	8758	9375	12015	13659	11544	12769	12072	8039	12881	9819	12657	6900	12287	7685	8750	16134	11442	10616	3622	6422	14782	7357	10905	5417	7072	9126	8924	9852	12463	6269	4892	8547	4713	7685	4967	5298	7850	13622	9552
CP026786.1_Shigella_dysenteriae_strain_NCTC_9718	22426	17623	12500	16789	13041	12332	13166	9911	11865	14674	8734	9735	10910	13670	11137	11501	11456	8791	13259	10312	11422	7387	11807	8332	9046	16285	11617	10377	3888	6945	14018	7373	10614	5778	7241	8518	9985	10576	13171	6752	5100	8913	4945	7218	4572	5892	8638	12804	8932
CP026797.1_Shigella_boydii_strain_NCTC_9353	22159	17365	12054	17134	12591	12769	13269	9810	11621	14454	8813	9209	11107	14224	11536	11870	11533	8204	13768	10117	12027	7319	12758	7712	9136	16482	11808	10243	3551	6642	14593	7402	10912	5911	7064	8892	9228	10142	12868	7365	5056	9237	5146	7778	4748	5625	8393	12547	9092
AM946981.2_Escherichia_coli_BL21(DE3)	22534	16863	12279	17604	12468	13472	13854	9714	12018	14693	9089	9437	11819	13960	11689	12810	11897	7778	13082	9956	12484	7041	12816	7831	8830	16694	11659	10658	3509	6478	14133	7348	11073	5594	7392	9511	8948	10417	13102	6540	5029	8825	4938	7797	4988	5333	8066	13594	9394
CP025865.1_Escherichia_coli_strain_504211	25781	19315	14352	20431	14581	14934	15307	11263	13891	16523	10557	10639	14066	15884	13419	14602	13614	9008	15231	11286	14005	7942	14069	8926	10168	17986	13284	11848	4192	7523	16171	8460	12792	6435	8404	10810	10397	11710	14481	7770	6141	9972	5790	8901	5782	6136	8965	15627	10881
HE616528.1_Shigella_sonnei_53G_main	25785	19741	14229	20240	14970	14403	14955	11190	13581	16427	10393	10796	13573	16212	13416	13906	13533	9203	15627	11546	13824	8137	13990	9016	9962	18193	13231	11315	3992	7769	16660	8659	12475	6515	8335	10316	10329	11588	14325	7908	6064	9977	6025	8708	5697	6417	9097	15133	10768
CP031910.1_Escherichia_coli_O121:H19_strain_FWSEC0006	28680	20436	15138	21936	15378	15774	15965	11860	14644	17145	11068	11117	14848	16940	14422	15414	14480	9452	16033	12012	14781	8485	14898	9190	10526	18764	14029	12117	4317	7905	17086	8673	13309	6699	8828	11258	10886	12331	14850	7838	6461	10543	6153	9366	5955	6287	9334	16654	11513
CP031231.1_Escherichia_coli_strain_Es_ST410_NW1_NDM_09_2017	25110	18730	13976	19992	14009	14764	15135	10882	13608	16380	10179	10449	13530	15560	13259	14416	13278	8611	14864	11088	13818	7870	13965	8835	9971	17989	12938	11743	4055	7295	15483	8226	12560	6280	8244	10545	10309	11577	14309	7562	5907	9850	5654	8817	5678	6005	8756	15202	10495
CP029371.1_Escherichia_coli_strain_C	22960	17118	12480	17886	12640	13660	14004	9881	12190	14852	9179	9587	12061	14118	11895	13061	12098	7853	13236	10083	12688	7113	12982	7927	8927	16854	11779	10754	3591	6580	14298	7467	11272	5644	7482	9664	9096	10542	13157	6617	5117	8928	4980	7931	5114	5389	8128	13892	9523
CP010441.1_Escherichia_coli_K-12_strain_ER3445	22932	17026	12349	17871	12648	13590	14025	9837	12156	14831	9157	9507	12007	14060	12073	13036	12138	7755	13301	10137	12547	7193	12823	7981	8978	16776	11751	10787	3591	6567	14259	7384	11242	5574	7463	9599	9181	10425	13125	6623	5046	8916	5032	7991	5058	5373	8062	13843	9480
CP024859.1_Escherichia_coli_strain_AR_0014	24887	18635	13787	19680	13874	14624	15104	10766	13341	16083	10183	10351	13336	15460	13037	14059	13030	8618	14659	11022	13607	7887	13893	8659	9697	17856	12860	11623	3970	7135	15620	8081	12238	6232	8072	10438	9997	11406	14083	7352	5827	9786	5624	8673	5586	5928	8686	15140	10459
LS992190.1_Escherichia_coli_isolate_Escherichia_coli_str._TO148	26470	19471	14305	20297	14340	15110	15681	11266	13520	16586	10427	10755	14100	15882	13721	14186	13722	9212	15498	11446	14285	8043	14358	8915	10196	18482	13579	12132	3961	7495	16557	8290	12581	6415	8265	10519	10349	11733	14368	7382	6008	10166	5801	8912	5618	6090	9053	15875	11075
CP017446.1_Escherichia_coli_O157:H7_strain_9234	29334	20491	15349	22591	15426	15638	16134	11856	14862	17117	11039	11294	15477	17023	14657	15801	14610	9540	16011	12064	14701	8387	14797	9223	10606	18794	14042	12351	4459	7998	16867	8735	13419	6776	9009	11364	10881	12199	14702	7963	6385	10371	6182	9407	6128	6530	9311	17389	11655
CP026085.1_Escherichia_coli_strain_DH5alpha	24260	17829	13081	18943	13228	14270	14594	10427	12879	15601	9707	9968	12792	14905	12531	13901	12679	8154	13989	10474	13242	7371	13416	8313	9440	17388	12336	11224	3869	6920	15040	7811	11676	5816	7813	10045	9498	11043	13731	7074	5421	9321	5194	8467	5386	5703	8345	14506	10034
CP026359.1_Escherichia_coli_strain_2_0	23167	17166	12475	18059	12767	13721	14138	9919	12270	14972	9235	9581	12134	14178	12176	13179	12264	7833	13405	10232	12671	7278	12934	8041	9078	16900	11873	10858	3647	6646	14396	7446	11347	5648	7536	9687	9278	10516	13261	6705	5115	9019	5086	8080	5114	5424	8116	13946	9576
CP027555.1_Escherichia_coli_strain_2013C-3513	30411	21492	16079	23338	16202	16372	16634	12422	15210	17853	11685	11694	15966	17715	15121	16291	15031	9955	16895	12636	15353	8846	15419	9644	10895	19318	14611	12490	4670	8272	17740	9078	14047	7108	9266	11706	11396	12726	15371	8292	6908	11055	6513	9824	6328	6647	9722	17854	12189
CP001368.1_Escherichia_coli_O157:H7_str._TW14359	30103	21084	15718	22995	15819	16020	16448	12171	15140	17486	11330	11503	15831	17429	14991	16177	14808	9786	16428	12290	15146	8567	15098	9439	10784	19094	14407	12486	4542	8195	17160	8975	13788	6963	9105	11536	11132	12475	14923	8142	6615	10620	6374	9635	6269	6590	9458	17669	11913
CP024232.1_Escherichia_coli_O6:H16_strain_2014EL-1346-6	26092	20381	15103	21465	15281	15488	15925	11667	14442	17134	10904	11223	14518	16875	14298	15159	14164	9410	15881	12006	14423	8300	14683	9277	10335	18732	13680	12292	4343	7834	16827	8897	13495	6800	8684	11095	10835	12121	14749	7894	6355	10365	6018	9246	6115	6358	9370	16381	11264
CP034797.1_Escherichia_coli_strain_08-3918	29635	20914	15636	22801	15697	15871	16299	12077	15040	17392	11223	11402	15734	17264	14858	16092	14770	9704	16307	12240	14984	8451	14935	9360	10669	18947	14260	12469	4543	8083	16968	8929	13699	6862	9019	11454	11027	12343	14884	8053	6519	10477	6322	9547	6213	6533	9383	17595	11824
CP007442.1_Escherichia_coli_ACN001	24876	18186	13489	19363	13517	14515	14836	10642	13194	15890	9849	10152	13260	15013	12987	14017	12907	8315	14354	10737	13574	7647	13543	8509	9612	17568	12652	11414	3966	7166	15173	7902	12123	6001	7905	10307	9845	11174	13933	7254	5618	9460	5458	8535	5434	5820	8491	14948	10279
CP032989.1_Escherichia_coli_strain_W2-5	25616	18866	14037	20261	14233	14727	15096	11041	13638	16072	10232	10484	13910	15723	13400	14563	13417	8698	14916	11234	13755	7714	13761	8659	9875	17599	12916	11565	4118	7293	15680	8205	12518	6189	8113	10685	10125	11301	13998	7289	5964	9610	5578	8713	5718	5957	8673	15685	10803
CP012140.1_Shigella_flexneri_4c_strain_1205	25324	19531	14575	20473	14621	14475	15015	11279	13987	16485	10610	10764	13731	16358	13683	14195	13688	9027	15202	11647	13803	8130	13915	8900	10170	17664	12989	11521	4278	7703	16193	8649	12878	6738	8473	10630	10914	11857	14040	8359	6395	10477	5879	9121	6000	6242	9180	15081	10805
CP019213.2_Escherichia_coli_strain_WCHEC050613	24351	18987	14190	19907	14298	14836	15182	10996	13679	16466	10408	10767	13199	15969	13499	14296	13363	8809	14974	11228	13834	7951	14070	8926	9957	18026	12911	11676	4092	7390	15793	8406	12747	6547	8272	10710	10339	11667	14334	7756	5980	10000	5759	8935	5739	6159	8920	15018	10611
CP031919.1_Escherichia_coli_O145:NM_strain_FWSEC0002	30440	21608	16036	23420	16271	16451	16878	12285	15316	17949	11698	11773	15828	17867	15282	16224	15131	10177	17118	12583	15338	8929	15555	9689	11075	19579	14870	12767	4508	8249	17792	9043	13871	7059	9287	11797	11278	12961	15316	8308	6809	10964	6532	9892	6276	6763	9736	17851	12328
LR134216.1_Escherichia_coli_strain_NCTC10973	23083	17158	12571	17903	12672	13790	14223	9929	12188	15040	9279	9589	11973	14171	12029	13029	12080	7896	13339	10147	12718	7165	13047	7963	9027	16994	11924	10877	3638	6596	14485	7356	11191	5637	7502	9625	9133	10558	13293	6748	5102	9022	5046	8039	5106	5348	8151	13773	9598
CP002516.1_Escherichia_coli_KO11	25023	18613	13701	19607	13829	14810	15079	10820	13315	16123	10129	10289	13310	15467	13078	14289	13050	8511	14594	10823	13714	7615	13991	8560	9750	17983	12917	11555	4010	7193	15624	8009	12140	6112	8016	10341	9851	11462	14151	7334	5721	9728	5427	8765	5503	5880	8589	15010	10486
CP001846.1_Escherichia_coli_O55:H7_str._CB9615	28734	20323	15120	22022	15216	15647	16052	11736	14682	17135	10977	11159	15090	16926	14567	15763	14408	9421	15866	11969	14819	8272	14645	9249	10469	18782	14047	12225	4415	7892	16624	8806	13350	6725	8842	11374	10788	12088	14739	7913	6329	10279	6047	9390	6014	6399	9237	17192	11531
CP035312.1_Escherichia_coli_strain_D72	23299	17969	13206	18684	13270	14191	14654	10405	12813	15697	9739	10038	12452	15056	12583	13516	12563	8243	14140	10442	13115	7536	13553	8398	9453	17588	12450	11230	3873	6927	14842	7902	11892	6062	7789	9970	9662	11095	13758	7122	5457	9454	5479	8368	5350	5780	8457	14141	9994
CP032892.1_Escherichia_coli_strain_SCEC020022	25688	19804	14696	20799	14801	15521	15823	11395	14102	16995	10830	10866	14209	16322	13865	14843	14050	9161	15631	11529	14391	8153	14553	9178	10316	18523	13598	12097	4294	7688	16333	8514	13000	6559	8526	10965	10567	12115	14736	7847	6250	10251	6054	9227	5922	6216	9023	15924	11129
CP026399.1_Escherichia_coli_strain_ECONIH4	27548	21044	15902	22098	15948	16453	16744	12328	15241	18693	11752	11757	14944	17672	14851	15891	15078	10024	16719	12584	15410	9138	15446	9949	11210	19721	14526	12834	4633	8431	17457	9431	14210	7536	9379	11896	12034	13459	16133	8912	6909	11648	6721	10236	6492	7012	9738	16767	11920
CP026795.1_Shigella_boydii_strain_ATCC_BAA-1247	22918	18172	12714	18021	13277	13059	13643	10187	12163	14892	9222	9563	11677	14808	12041	12415	12036	8632	14382	10574	12324	7492	13056	8050	9458	16901	12153	10445	3755	6932	15132	7714	11356	6200	7379	9211	9575	10470	13149	7695	5348	9535	5404	8085	5013	5866	8761	13215	9462
CP025842.1_Escherichia_coli_strain_720632	24827	18836	13709	19603	14076	14632	15057	10692	13254	16118	10058	10280	13114	15619	12934	13935	12977	8751	14796	11104	13687	7953	13950	8607	9801	17992	13036	11494	3903	7203	15914	8049	12222	6240	8116	10214	10037	11475	14062	7496	5905	9865	5597	8646	5469	5911	8679	14732	10555
CP024257.1_Escherichia_coli_O25:H16_strain_F5505-C1	25282	19088	13826	19938	14183	14653	15139	10980	13300	16153	10231	10345	13517	15625	13211	14132	13122	8805	14989	11204	13725	7806	14041	8741	9733	17992	12943	11659	4066	7284	15819	8186	12366	6294	8132	10380	10088	11550	13997	7333	5860	9799	5577	8809	5494	5869	8848	15312	10568
CP015085.1_Escherichia_coli_O25b:H4	27674	20390	15033	21156	15003	15757	16252	11764	14139	17314	10961	11153	14755	16603	14327	14896	14351	9579	16212	11879	14960	8358	14866	9294	10637	18973	14161	12556	4178	7817	17237	8616	13191	6747	8539	10921	10875	12247	14822	7780	6367	10696	6104	9307	5849	6375	9416	16558	11588
CP010152.1_Escherichia_coli_strain_D9	23835	17988	13351	18910	13353	14323	14780	10565	12985	15806	9806	10109	12690	15018	12759	13847	12874	8272	13994	10652	13289	7514	13458	8427	9603	17512	12448	11456	3996	7073	15100	7958	12022	6010	7969	10171	9782	11157	13792	7201	5507	9443	5288	8511	5511	5732	8523	14578	10098
CP018241.1_Escherichia_coli_strain_319	29554	20744	15518	22714	15566	15803	16254	12041	14919	17320	11184	11385	15665	17199	14866	16004	14651	9705	16247	12229	14913	8500	15004	9334	10646	18914	14228	12439	4506	8068	17033	8835	13543	6867	8993	11446	10941	12329	14837	8065	6509	10543	6305	9480	6190	6534	9394	17507	11805
CP010445.1_Escherichia_coli_K-12_strain_ER3435	23428	17301	12585	18219	12914	13783	14213	9986	12360	15040	9326	9632	12316	14265	12265	13255	12339	7917	13543	10329	12753	7311	13001	8093	9098	16943	11957	10897	3660	6676	14493	7497	11428	5691	7569	9739	9342	10596	13281	6740	5168	9060	5116	8116	5139	5464	8174	14163	9672
CP026343.1_Escherichia_coli_strain_9A	23167	17167	12475	18059	12767	13721	14139	9919	12270	14971	9235	9581	12134	14178	12176	13179	12264	7833	13406	10232	12672	7279	12934	8040	9078	16900	11874	10857	3647	6647	14396	7446	11347	5648	7536	9687	9278	10515	13261	6705	5115	9019	5086	8080	5114	5424	8116	13946	9576
CP029692.1_Escherichia_coli_strain_SD134209	29351	20993	15836	22957	15721	16129	16482	12165	15180	17553	11402	11589	15554	17518	14970	16141	14816	9728	16333	12305	15074	8656	15142	9515	10909	19017	14064	12327	4611	8189	17410	8991	13832	6907	9299	11597	11236	12549	15035	8242	6845	10787	6309	9730	6344	6750	9513	17474	11872
CP024228.1_Escherichia_coli_O25:NM_strain_2014EL-1343-2	24858	18824	13770	19575	14151	14553	14944	10845	13234	16007	10093	10356	13236	15519	13064	13870	13079	8734	14862	11144	13610	7766	13903	8722	9700	17952	12841	11561	4008	7242	15707	8150	12236	6266	8119	10329	10025	11446	14015	7261	5762	9770	5524	8718	5445	5886	8827	15073	10478
CP031105.1_Escherichia_coli_strain_AMSCJX02	25420	19681	14820	20620	14731	15518	15718	11391	14221	17026	10874	11050	14039	16200	13814	14819	13941	9222	15666	11579	14564	8243	14639	9267	10405	18479	13524	12022	4229	7736	16380	8599	13081	6755	8576	10952	10779	12203	14803	7931	6393	10369	6105	9295	6007	6317	9146	15894	11008
CP019015.1_Escherichia_coli_strain_Ecol_AZ162	26596	19768	14616	20666	14698	15334	15959	11450	13925	16948	10649	11002	14359	16213	14023	14553	14118	9373	15738	11706	14653	8118	14448	9168	10560	18762	13713	12361	4102	7734	16746	8516	12971	6625	8592	10793	10662	12036	14596	7629	6194	10409	5898	9076	5841	6293	9213	16167	11321
CP014522.1_Escherichia_coli_strain_ZH063	26069	19349	14200	20171	14322	15084	15659	11084	13519	16593	10365	10646	14055	15875	13550	14210	13624	9080	15386	11338	14342	7880	14131	8842	10147	18392	13446	12036	4002	7411	16281	8238	12603	6295	8236	10408	10286	11760	14308	7377	5994	10043	5791	8854	5631	6067	8884	15889	11007
CP028578.2_Escherichia_coli_strain_WCHEC005784	24567	18492	13582	19415	13548	14537	14932	10751	13189	16051	10035	10246	13118	15338	12971	13919	12934	8401	14312	10796	13434	7811	13716	8497	9667	17578	12702	11476	3954	7104	15372	8028	12063	6145	7948	10330	9888	11335	13967	7345	5724	9649	5485	8606	5495	5833	8608	14878	10310
CP027459.1_Escherichia_coli_strain_90-3040	27968	19825	14684	21197	14921	15218	15549	11396	14181	16772	10810	10757	14422	16388	13842	14829	13951	9176	15630	11580	14449	8261	14442	8974	10299	18421	13576	11777	4186	7822	16683	8504	13045	6419	8619	10808	10676	12123	14476	7831	6347	10333	5931	9216	5766	6252	9150	16219	11170
CP000247.1_Escherichia_coli_536	24986	18213	13509	19394	13569	14317	14731	10631	13050	15626	9916	10273	13495	15056	13019	13781	13125	8584	14558	10895	13637	7416	13476	8419	9770	17315	12576	11534	3845	7099	15443	7997	12113	6023	7934	10193	9893	10938	13477	7033	5675	9465	5355	8418	5429	5810	8499	15413	10499
AE005674.2_Shigella_flexneri_2a_str._301	23836	18129	13101	18811	13408	13471	14191	10436	12794	15227	9585	9817	12529	15146	12491	12967	12652	8394	14138	10803	12904	7425	13134	8144	9454	16870	12251	10891	3855	7020	15154	7918	11623	6068	7854	9699	9875	10931	13234	7445	5620	9606	5288	8345	5345	5740	8554	13878	9932
CP026580.2_Escherichia_coli_strain_WCHEC005237	25230	19300	14219	20137	14301	15097	15401	11067	13727	16549	10476	10611	13592	15907	13440	14415	13381	8874	15163	11250	13948	8201	14281	8862	10005	18117	13281	11841	4126	7374	15888	8304	12568	6446	8259	10703	10323	11792	14335	7690	6105	10099	5782	8974	5785	6083	8893	15365	10751
CP009166.1_Escherichia_coli_1303	25600	19211	14203	20278	14401	14997	15424	11009	13671	16391	10381	10625	13866	15813	13480	14600	13629	8865	15228	11398	14101	7871	14161	8837	9934	18242	13245	11713	4144	7353	15908	8263	12679	6334	8335	10667	10211	11609	14203	7495	6066	9925	5660	8884	5796	5953	8898	15750	10856
CP028117.1_Escherichia_coli_O111_str._RM9322	27826	19630	14645	21419	14717	15241	15644	11392	14202	16530	10587	10794	14553	16335	13889	15070	13843	9117	15368	11546	14189	8047	14431	8889	10298	18239	13306	11767	4255	7585	16402	8361	12887	6372	8673	10951	10415	11799	14347	7574	6201	10058	5851	9059	5842	6258	8963	16347	11065
CP033096.1_Escherichia_coli_strain_CP53	23954	18803	14004	19880	14227	14694	15266	10980	13583	16418	10321	10676	13266	15871	13521	14551	13453	8711	14665	11158	13722	7927	13827	8916	9934	17896	12857	11605	4127	7368	15708	8441	12734	6490	8350	10553	10345	11680	14295	7651	5976	10090	5697	9039	5807	6182	8846	15132	10532
LS483297.1_Escherichia_coli_strain_NCTC11023	23224	17240	12588	18060	12831	13774	14159	9978	12433	15147	9357	9587	12028	14392	11962	13139	12088	7904	13606	10126	12795	7320	13102	8110	9070	17053	12024	10916	3661	6686	14501	7529	11422	5791	7595	9793	9220	10786	13391	6832	5238	9164	5123	8122	5092	5540	8148	13690	9538
CP034803.1_Escherichia_coli_strain_2009C-3554	29861	21219	15942	23091	15936	16183	16530	12275	15229	17657	11459	11563	15922	17563	15110	16202	14982	9866	16644	12459	15244	8689	15221	9521	10821	19192	14559	12634	4591	8245	17367	9008	13902	7058	9171	11594	11227	12578	15063	8205	6716	10740	6463	9718	6281	6651	9530	17850	12079
LR134220.1_Escherichia_coli_strain_NCTC11121	22654	16882	12417	17723	12770	13468	13825	9849	12205	14945	9213	9591	11706	14177	11878	12818	12035	7881	13477	10081	12602	7143	12797	7999	9010	16749	11631	10699	3630	6681	14385	7482	11266	5797	7449	9656	9291	10552	13222	6772	5225	8963	5069	8063	5062	5542	8171	13430	9523
CP027550.1_Escherichia_coli_strain_2015C-4136CT1	25486	18655	13862	19600	13894	14501	14991	10766	13233	16044	10078	10308	13505	15280	13165	14005	13249	8852	14738	10984	13759	7438	13621	8543	9913	17519	12923	11522	3830	7139	15656	8026	12266	6139	8023	10229	10069	11332	13784	7092	5644	9690	5562	8616	5568	5890	8599	15650	10536
CP025048.1_Escherichia_coli_strain_SC516	23942	17881	12883	18550	13345	13988	14428	10279	12605	15448	9513	9936	12347	14819	12428	13527	12503	8252	13977	10481	13081	7408	13245	8246	9378	17276	12291	11038	3738	6835	14905	7768	11568	5885	7621	9940	9520	10824	13418	6933	5297	9250	5210	8209	5256	5658	8368	14316	9876
CP029180.1_Escherichia_coli_strain_H9Ecoli	24289	18632	13589	19315	13900	14358	14793	10659	13285	15880	9938	10129	12815	15605	12915	13826	12788	8617	14532	10909	13363	7575	13625	8447	9598	17681	12573	11313	3931	7128	15234	8119	12272	6264	7989	10142	9854	11252	13955	7291	5673	9607	5487	8460	5458	5857	8576	14629	10235
CP035366.1_Escherichia_coli_O157:H7_strain_C1-057	29573	20685	15485	22618	15486	15797	16204	12034	14870	17261	11144	11327	15559	17128	14796	15877	14551	9615	16182	12128	14873	8494	14971	9263	10602	18893	14275	12377	4489	8038	16955	8796	13512	6867	8943	11400	10950	12332	14827	7995	6464	10480	6273	9484	6159	6460	9343	17406	11736
CP025881.1_Escherichia_coli_strain_503440	26082	19620	14629	20746	14847	15188	15551	11466	14216	16872	10763	10819	14332	16233	13687	14797	13885	9156	15509	11472	14280	8073	14265	9126	10359	18248	13484	12046	4277	7706	16479	8622	13143	6586	8600	11008	10683	11953	14747	8017	6308	10179	5918	9096	5911	6260	9142	15832	11096
CP012635.1_Escherichia_coli_strain_SF-088	26200	19427	14420	20370	14501	14964	15529	11141	13633	16447	10481	10686	14073	15815	13683	14373	13833	9207	15371	11450	14324	7846	13996	8897	10170	18066	13378	11921	4008	7391	16240	8240	12659	6472	8330	10507	10363	11710	14135	7479	6025	10117	5784	8922	5632	6095	8863	15938	10914
CP017631.1_Escherichia_coli_SLK172	28485	21645	16328	23027	16429	16521	16986	12371	15460	18449	11847	11927	15562	17843	15363	16348	15216	9984	17155	12592	15563	8909	15436	10077	11221	19585	14539	12850	4686	8379	17772	9449	14295	7275	9341	11867	11902	13038	15553	8770	6951	11280	6561	10040	6602	6877	9835	17450	12200
CP001969.1_Escherichia_coli_IHE3034	25728	18928	13876	19800	14021	14802	15415	10846	13271	16263	10288	10464	13649	15635	13399	14147	13474	8952	14935	11189	14212	7700	13825	8725	10106	18092	13154	11798	3953	7264	15800	8139	12283	6295	8083	10296	10169	11536	14094	7318	5824	9916	5543	8804	5550	6018	8634	15538	10696
LT827011.1_Escherichia_coli_O127:H6_isolate_EPEC_E2348/69_variety_2	24972	17909	13495	18883	13380	13955	14436	10649	12977	15674	9712	10085	12994	14993	12796	13446	12814	8434	14250	10716	13388	7352	13161	8308	9548	17073	12229	11119	3828	7020	15202	7841	12089	6032	7965	10005	9816	11128	13422	7030	5530	9417	5286	8300	5314	5769	8383	14748	10243
LR213458.1_Shigella_sonnei_strain_AUSMDU00008333	23558	18596	13378	18696	14148	13709	14366	10562	12849	15862	9941	10134	12466	15372	12563	12926	12853	8857	14979	10950	13297	7780	13384	8685	9704	17514	12704	11067	3697	7417	15964	8225	11777	6451	8094	9833	10013	11277	13927	7592	5759	9602	5776	8352	5231	6188	8707	13947	10156
AP010960.1_Escherichia_coli_O111:H-_str._11128_DNA	29753	21483	16250	23493	16188	16448	16795	12405	15563	17879	11731	11854	15974	17898	15351	16487	15195	9958	16800	12620	15452	8814	15457	9769	11137	19319	14419	12563	4727	8381	17734	9227	14238	7126	9553	11848	11569	12876	15331	8432	7068	11134	6524	9971	6532	6920	9730	17933	12192
CP026766.1_Shigella_boydii_strain_59-248	23859	18405	13111	18570	13402	13391	13978	10493	12647	15286	9495	9735	12262	15092	12389	12816	12415	8470	14257	10822	12820	7530	13362	8106	9641	17336	12299	10768	3934	7231	15469	7836	11671	6169	7716	9477	9882	10926	13247	7757	5592	10048	5386	8368	5099	5835	8810	13448	9836
CP022459.1_Shigella_sonnei_strain_2015C-3807	23858	18341	13222	18623	13942	13558	14219	10480	12692	15637	9775	10114	12304	15217	12479	12859	12654	8655	14692	10818	13197	7724	13227	8575	9567	17479	12525	10917	3666	7298	15793	8163	11634	6308	7906	9758	9856	11066	13805	7511	5597	9508	5665	8280	5150	6098	8676	13842	9988
CP018237.1_Escherichia_coli_strain_155	30223	21012	15699	22994	15726	15942	16368	12085	15056	17390	11259	11449	15718	17331	14994	16163	14774	9761	16368	12266	15033	8543	15019	9380	10740	18994	14413	12449	4520	8082	17106	8919	13713	6954	9049	11529	11068	12414	14873	8048	6560	10551	6346	9573	6204	6527	9451	17571	11821
CP021879.1_Escherichia_coli_strain_AR_0137	24684	18869	14009	19698	13928	14769	15142	10925	13418	16364	10243	10488	13320	15629	13112	14101	13111	8623	14644	10973	13628	7926	13948	8694	9752	17815	12936	11628	4018	7200	15746	8196	12330	6370	8139	10446	10069	11553	14219	7536	5902	9896	5682	8752	5559	6039	8751	15121	10555
CP018957.1_Escherichia_coli_strain_Ecol_316	26919	19839	14972	21388	14769	15627	15998	11736	14546	17319	11068	11151	14549	16657	14142	15324	14194	9350	15775	11733	14658	8434	14893	9386	10587	18973	13917	12355	4312	7920	16728	8737	13428	6823	8819	11232	10915	12490	14996	8057	6497	10828	6170	9433	5993	6434	9227	16522	11304
CP024851.1_Escherichia_coli_strain_AR_0006	26763	19863	14894	21235	14689	15488	15820	11528	14262	17059	10777	11009	14573	16491	14070	15219	14015	9290	15512	11640	14350	8214	14564	9067	10434	18603	13766	12204	4235	7575	16464	8526	13141	6660	8622	10904	10671	12131	14543	7798	6270	10255	6051	9063	5938	6196	9185	16416	11248
CP027440.1_Escherichia_coli_strain_2012C-4502	25352	18742	13811	19511	13942	14688	15082	10704	13309	16127	10196	10312	13227	15474	13054	13952	13202	8636	14774	11055	13674	7681	13977	8583	9717	17923	13079	11563	3808	7227	15801	7968	12255	6198	8051	10222	9911	11506	13997	7196	5782	9752	5660	8641	5349	5841	8723	15292	10533
CP010200.1_Escherichia_coli_strain_M10	24662	18278	13466	19336	13517	14570	14781	10656	13097	15915	9959	10100	13106	15190	12936	14014	12882	8475	14367	10692	13521	7453	13719	8468	9651	17654	12684	11324	3930	7095	15245	7952	12036	5985	7859	10195	9780	11311	13974	7230	5651	9526	5465	8579	5365	5820	8523	14824	10270
CP021736.1_Escherichia_coli_strain_AR_0150	24835	18869	13845	19700	13979	14800	15196	10757	13415	16195	10160	10363	13324	15505	13128	14144	13151	8649	14769	11080	13717	7970	14006	8676	9802	17899	12953	11645	3978	7185	15644	8088	12305	6291	8093	10497	10043	11539	14143	7395	5880	9803	5636	8739	5574	5902	8722	15107	10519
CP028320.1_Escherichia_coli_O18:H1_strain_CFSAN067215	26363	19479	14417	20601	14488	15098	15687	11161	13669	16478	10547	10695	14308	15981	13637	14529	13908	9204	15503	11505	14421	7945	14189	8922	10261	18233	13540	12008	4087	7463	16351	8271	12685	6452	8254	10578	10513	11765	14137	7394	6176	10062	5774	8995	5679	6056	8950	16312	11118
CP017844.1_Escherichia_coli_strain_FMU073332	24724	19031	13878	19851	14317	14520	15035	10806	13544	16106	10030	10428	13464	15655	13242	14076	13273	8827	14863	11180	13558	7666	13738	8664	9779	17803	12729	11557	4001	7294	15608	8299	12531	6320	8229	10445	10130	11399	13928	7282	5794	9707	5512	8651	5632	5986	8760	15031	10391
CP032237.1_Escherichia_coli_strain_ECCWS199	24371	18461	13727	19434	13812	14674	15004	10784	13459	16250	10193	10498	13045	15557	13093	14172	13264	8671	14536	10982	13763	7852	13778	8816	9900	17924	12646	11576	4116	7414	15433	8292	12498	6392	8345	10470	10285	11687	14254	7578	5883	9947	5676	8865	5691	6080	8785	14902	10367
CP021207.1_Escherichia_coli_strain_strain_Z247	26824	20202	15336	21514	15108	15677	16053	11634	14384	17369	11053	11400	14830	16720	14459	15392	14367	9484	15944	11871	14995	8202	14462	9298	10673	18583	13728	12405	4269	7800	16738	8782	13423	6806	8650	11105	11016	12143	14513	7984	6455	10403	6077	9298	6147	6450	9294	16650	11575
CP026351.1_Escherichia_coli_strain_5A	23167	17167	12475	18059	12767	13721	14139	9919	12270	14972	9235	9581	12134	14178	12176	13179	12264	7833	13405	10232	12671	7278	12934	8041	9078	16899	11872	10858	3647	6646	14396	7446	11347	5648	7536	9687	9278	10516	13261	6705	5115	9019	5086	8080	5114	5423	8116	13946	9576
CP024855.1_Escherichia_coli_strain_AR_0011	25304	19166	14234	20185	14304	14924	15436	11064	13740	16517	10474	10634	13733	15879	13413	14409	13421	8892	15036	11284	13871	8106	14137	8847	9946	18170	13146	11880	4127	7368	15912	8359	12633	6453	8313	10700	10325	11741	14400	7639	6017	10087	5786	8931	5755	6114	8859	15537	10753
CP003301.1_Escherichia_coli_O104:H4_str._2009EL-2071	27191	19903	14757	21252	14947	15514	15751	11600	14207	16887	10877	10946	14500	16542	14020	15071	14039	9363	15798	11733	14612	8339	14615	9206	10278	18582	13776	12020	4224	7738	16700	8626	13158	6647	8650	10957	10682	12039	14793	7790	6457	10473	6113	9311	5887	6261	9182	16289	11311
CP008801.1_Escherichia_coli_KLY	23662	17450	12705	18391	13032	13853	14287	10097	12472	15106	9407	9693	12464	14361	12338	13371	12451	7986	13688	10409	12830	7346	13071	8157	9148	17002	12046	10953	3709	6733	14614	7563	11531	5727	7636	9823	9409	10646	13327	6797	5232	9119	5169	8187	5186	5507	8228	14292	9760
CP034060.1_Shigella_flexneri_strain_FDAARGOS_535	24428	18525	13403	19083	13658	13610	14298	10578	13016	15332	9710	9837	12851	15223	12709	13237	12863	8507	14300	10963	12995	7559	13215	8149	9572	16975	12288	10925	3887	7116	15325	7939	11969	6148	7893	9860	10007	11048	13297	7527	5757	9694	5369	8375	5373	5697	8597	14177	10101
CP027640.1_Escherichia_coli_strain_2014C-4705	27902	20239	15079	21584	15395	15901	16348	12291	14443	17072	11088	11055	14869	16706	14193	15383	14228	9378	16203	11934	14734	8296	14746	9207	10348	18579	14039	12126	4247	7837	16978	8609	13182	6685	8698	11273	10821	12080	14864	7915	6476	10484	6151	9402	5987	6342	9203	16767	11639
CP028617.1_Escherichia_coli_strain_140	29595	20722	15516	22634	15541	15836	16234	12049	14940	17296	11184	11345	15586	17197	14818	15932	14600	9636	16206	12150	14914	8503	14932	9313	10621	18918	14298	12378	4522	8074	16975	8822	13574	6887	8974	11429	11002	12360	14806	8011	6502	10528	6279	9503	6159	6508	9363	17454	11761
LS992166.1_Escherichia_coli_isolate_Escherichia_coli_str._TO6	24443	18535	13552	19271	13840	14591	15102	10681	13276	15994	10072	10226	13055	15327	12979	13990	13042	8545	14554	11050	13706	7716	13916	8652	9732	17902	12827	11579	3976	7134	15514	8052	12334	6192	8009	10353	10016	11467	14073	7275	5733	9794	5569	8664	5462	5894	8732	14911	10276
CP010122.1_Escherichia_coli_strain_C5	29021	21532	15745	22877	16193	16283	16506	12242	14889	17603	11459	11460	15549	17469	14812	16079	15056	10018	16884	12461	15273	8503	15248	9632	10695	19004	14439	12458	4515	8134	17419	9027	13755	6917	8873	11426	11091	12400	15092	8229	6787	10648	6340	9628	6264	6537	9512	17481	12189
CP002967.1_Escherichia_coli_W	24860	18506	13624	19504	13786	14746	14991	10764	13246	16033	10088	10230	13241	15384	13011	14216	12973	8474	14528	10774	13640	7580	13921	8519	9706	17886	12843	11503	3984	7165	15545	7950	12069	6067	7974	10294	9795	11406	14064	7276	5689	9664	5408	8718	5491	5831	8541	14941	10438
CP015842.1_Escherichia_coli_O157:H7_strain_FRIK2533	30611	21330	15972	23195	15972	16162	16553	12296	15274	17717	11489	11581	15956	17622	15190	16330	14946	9867	16620	12449	15219	8695	15207	9495	10872	19277	14544	12548	4627	8253	17300	9008	13929	7078	9130	11646	11274	12677	15146	8209	6656	10802	6453	9749	6323	6607	9523	17915	12063
CP025840.1_Escherichia_coli_strain_214-4	26592	19549	14480	20710	14685	15086	15542	11389	14181	16714	10411	10796	14209	16198	13694	14841	13681	9304	15540	11571	14462	8131	14243	9114	10093	18595	13508	12069	4178	7638	16751	8563	13153	6485	8460	10950	10563	11920	14509	7722	6019	10255	5783	9030	5821	6212	9062	15879	11090
CP028644.1_Escherichia_coli_strain_131	29582	20715	15510	22623	15536	15830	16225	12047	14930	17290	11180	11341	15581	17190	14816	15926	14594	9631	16201	12149	14912	8501	14920	9312	10611	18910	14295	12369	4521	8068	16962	8822	13571	6885	8966	11426	10997	12351	14801	8005	6497	10522	6280	9497	6157	6502	9361	17448	11754
CP010226.1_Escherichia_coli_strain_S1	23331	17318	12714	18224	12989	13753	14063	10101	12343	15282	9313	9711	12111	14652	12136	13092	12287	8030	13709	10311	12844	7280	12984	8154	9114	17096	11804	10889	3701	6783	14500	7646	11390	5794	7564	9787	9380	10728	13528	6863	5209	9105	5160	8065	5163	5645	8269	13878	9661
CP025950.3_Escherichia_coli_strain_SCEC020023	25088	18977	13990	19943	13965	14854	15275	10971	13577	16370	10358	10532	13441	15785	13234	14163	13244	8690	14852	10998	13705	8116	14099	8742	9840	17949	13108	11717	4075	7328	15761	8176	12385	6448	8159	10543	10136	11655	14287	7562	5949	10037	5710	8863	5626	6054	8759	15171	10514
CU928164.2_Escherichia_coli_IAI39	26315	19029	14100	20117	14049	14874	15306	11104	13621	16408	10438	10708	13880	15777	13586	14295	13398	8877	14794	11242	13892	7856	14057	8618	10124	18016	13176	11848	3969	7391	16160	8279	12453	6240	8363	10507	10258	11615	14072	7416	5887	10012	5676	8843	5726	6093	8818	15752	10882
CP028112.1_Escherichia_coli_O103_str._RM8385	30257	21456	15966	23085	16043	16381	16672	12329	15005	17858	11652	11607	15687	17672	15008	16239	14868	9902	16904	12507	15295	8811	15430	9591	10864	19466	14592	12484	4557	8235	17650	8986	13933	7074	9202	11576	11299	12813	15439	8238	6798	11024	6483	9771	6233	6621	9680	17551	11961
CP009685.1_Escherichia_coli_str._K-12_substr._MG1655	23112	17122	12440	18022	12742	13679	14098	9899	12254	14928	9203	9551	12105	14139	12150	13156	12231	7813	13368	10208	12633	7257	12894	8029	9049	16856	11851	10830	3634	6624	14352	7426	11312	5631	7516	9665	9245	10471	13204	6685	5092	8972	5060	8054	5103	5408	8094	13910	9551
CP002212.1_Escherichia_coli_str._'clone_D_i14'	25658	18636	13788	19746	13892	14627	15165	10683	13209	15986	10091	10430	13778	15305	13234	13998	13486	8823	14883	11140	13995	7631	13694	8626	9894	17784	12845	11688	3963	7181	15708	8017	12228	6179	8040	10305	10046	11246	13813	7116	5790	9632	5507	8639	5502	5885	8685	15725	10693
LR134237.1_Escherichia_coli_strain_NCTC9022	26038	19124	14119	20120	14355	14954	15449	10963	13433	16388	10386	10575	13982	15671	13579	14291	13720	9095	15366	11408	14396	7863	13983	8823	10192	18070	13229	11916	3982	7357	16182	8197	12465	6329	8151	10478	10341	11548	14020	7296	5947	9950	5674	8820	5633	5998	8861	15996	11019
CP028668.1_Escherichia_coli_strain_117	29595	20722	15515	22634	15541	15836	16234	12049	14940	17296	11184	11345	15587	17197	14818	15932	14600	9636	16206	12150	14914	8503	14932	9312	10621	18918	14298	12378	4522	8074	16975	8822	13574	6887	8974	11429	11002	12360	14806	8011	6502	10527	6279	9503	6159	6508	9363	17455	11761
CP028674.1_Escherichia_coli_strain_115	29225	20496	15350	22420	15355	15677	16086	11936	14776	17148	11055	11241	15429	16990	14676	15791	14455	9527	16021	12040	14770	8407	14805	9223	10514	18770	14149	12281	4480	7968	16781	8750	13420	6804	8864	11334	10875	12206	14699	7933	6417	10396	6210	9395	6101	6427	9278	17276	11642
CP026347.1_Escherichia_coli_strain_7A	23167	17166	12475	18059	12767	13721	14138	9919	12270	14972	9235	9581	12134	14178	12176	13179	12264	7833	13405	10232	12672	7278	12934	8041	9078	16900	11873	10858	3647	6646	14396	7446	11347	5648	7536	9687	9278	10516	13261	6705	5115	9019	5086	8080	5114	5424	8116	13946	9576
CP028126.1_Escherichia_coli_O26_str._RM10386	31187	22290	16618	23938	16886	16999	17253	12783	15765	18655	12147	11991	16321	18400	15710	16839	15617	10378	17666	13130	16048	9158	15962	10024	11450	20118	15139	12988	4788	8660	18300	9439	14630	7427	9646	12064	11964	13427	15957	8684	7186	11595	6795	10265	6535	6910	10019	18173	12505
CP027387.1_Escherichia_coli_strain_2014C-3057	30129	21298	15816	23017	16074	16291	16595	12219	15075	17824	11524	11522	15647	17584	14992	16175	14909	9923	16793	12508	15272	8776	15297	9547	10915	19402	14445	12467	4559	8233	17537	8974	13913	7057	9186	11633	11358	12741	15364	8244	6763	10988	6403	9741	6259	6581	9626	17460	11943
CU928161.2_Escherichia_coli_S88	25744	19161	14265	20112	14295	14948	15411	10999	13638	16435	10419	10671	13839	15797	13573	14345	13667	9052	15192	11326	14311	7799	13998	8940	10094	18059	13241	11856	3997	7344	16056	8175	12600	6465	8245	10546	10262	11675	14155	7463	5960	10014	5640	8921	5595	6126	8849	15826	10793
CP034801.1_Escherichia_coli_strain_2010C-3142	29778	20880	15592	22773	15670	15885	16311	12086	15036	17354	11224	11419	15703	17273	14885	16049	14701	9696	16263	12219	15037	8493	14967	9365	10698	18958	14257	12409	4527	8134	17003	8925	13685	6901	9036	11475	11037	12360	14846	8084	6547	10531	6301	9557	6224	6541	9397	17558	11823
CP010176.1_Escherichia_coli_strain_H10	24291	17714	13057	18908	13104	14151	14404	10399	12645	15414	9641	9867	12842	14786	12546	13717	12493	8186	13855	10400	13187	7247	13367	8253	9379	17133	12296	11093	3816	6890	14886	7702	11617	5750	7664	10038	9454	10896	13624	6914	5357	9196	5212	8335	5272	5583	8262	14577	9973
CP010816.1_Escherichia_coli_strain_BL21_(TaKaRa)	22448	16769	12200	17539	12392	13397	13749	9678	11941	14604	9012	9399	11795	13878	11631	12757	11854	7718	12989	9892	12413	7005	12746	7792	8758	16626	11567	10589	3503	6438	14045	7304	11014	5536	7349	9468	8871	10337	13015	6499	4987	8767	4891	7754	4993	5287	8017	13577	9349
CP010440.1_Escherichia_coli_K-12_strain_ER3476	23008	17086	12406	17950	12696	13601	14052	9883	12210	14886	9182	9550	12065	14098	12118	13087	12177	7781	13340	10174	12580	7208	12839	8007	9007	16803	11785	10805	3627	6592	14308	7413	11289	5606	7489	9639	9231	10432	13152	6657	5073	8934	5048	8018	5083	5396	8087	13882	9502
CP032515.1_Escherichia_coli_strain_118UI	26925	19629	14460	20936	14541	15293	15805	11335	14018	16747	10674	10800	14379	16259	13948	14904	13816	9065	15286	11583	14274	7983	14404	9118	10326	18490	13718	12070	4184	7483	16369	8458	12888	6417	8536	10888	10520	11937	14506	7698	6101	10231	5874	9082	5863	6171	8988	16311	10972
CP027766.1_Escherichia_coli_strain_2013C-3342	29237	20650	15392	22262	15523	15935	16234	11885	14792	17283	11298	11172	15023	17200	14699	15660	14508	9576	16283	12207	14999	8514	14901	9408	10642	18811	14191	12248	4416	7933	17019	8777	13649	6816	8997	11390	10961	12436	14935	7942	6611	10682	6330	9660	6082	6391	9394	16903	11526
CP024275.1_Escherichia_coli_O6:H16_strain_M9682-C1	24563	18398	13456	19315	13846	14277	14723	10568	13066	15740	9862	10161	13106	15237	12855	13727	12878	8554	14381	10881	13265	7524	13571	8469	9514	17544	12530	11368	3885	7070	15277	8045	12102	6046	7929	10184	9801	11195	13719	7073	5588	9484	5368	8448	5454	5775	8528	14812	10093
CP022689.1_Escherichia_coli_strain_CDC#03-98	29233	20548	15408	22482	15396	15703	16095	11923	14801	17159	11066	11269	15505	17033	14663	15874	14546	9558	16062	12100	14811	8435	14796	9260	10537	18764	14064	12304	4477	7983	16849	8798	13469	6792	8928	11356	10876	12180	14719	7963	6443	10385	6230	9420	6117	6441	9280	17391	11679
LR134240.1_Escherichia_coli_strain_NCTC9107	23583	17359	12728	18269	12984	13793	14299	10109	12364	15154	9415	9712	12291	14435	12208	13185	12241	8070	13754	10304	12908	7319	13159	8130	9181	16977	12092	10930	3741	6777	14726	7585	11402	5821	7621	9762	9428	10744	13423	6824	5301	9156	5266	8147	5125	5560	8293	13996	9816
CP010145.1_Escherichia_coli_strain_D5	24479	18376	13613	19481	13669	14616	14960	10698	13143	16072	10139	10252	13300	15344	12996	14021	12959	8569	14499	10856	13631	7690	13767	8635	9737	17793	12818	11545	3959	7159	15454	8096	12098	6105	7989	10373	9974	11411	14138	7304	5696	9714	5547	8692	5462	5901	8605	15072	10368
CP024886.1_Escherichia_coli_strain_AR_0017	25845	19066	14063	20059	14085	14883	15398	10937	13391	16295	10302	10452	13721	15699	13470	14155	13594	8986	15105	11273	14193	7816	13910	8825	10052	17994	13302	11875	3931	7330	16108	7939	12476	6329	8169	10389	10265	11568	14082	7341	5899	9929	5699	8898	5571	5923	8809	15635	10710
CP006698.1_Synthetic_Escherichia_coli_C321.deltaA	23199	17146	12479	18073	12776	13708	14114	9903	12284	14962	9232	9576	12151	14151	12186	13220	12269	7842	13395	10240	12683	7275	12896	8022	9076	16857	11854	10839	3602	6648	14373	7446	11350	5639	7543	9698	9296	10494	13227	6711	5127	8998	5082	8075	5118	5426	8116	14006	9575
LR213455.1_Shigella_flexneri_strain_AUSMDU00008332	24098	18501	13370	19079	13741	13720	14339	10690	12959	15453	9897	9961	12923	15300	12704	13034	12845	8652	14569	11013	13094	7692	13478	8264	9608	17113	12520	11017	3901	7185	15612	8035	11824	6262	7934	9847	10124	11248	13352	7633	5842	9942	5488	8565	5434	5807	8728	14273	10203
CP027331.1_Escherichia_coli_strain_2013C-3277	29390	21168	15789	22830	16021	16231	16507	12235	14994	17673	11515	11536	15567	17395	14878	15905	14895	9894	16809	12499	15163	8743	15405	9614	10805	19260	14556	12536	4530	8224	17524	8963	13930	7029	9208	11547	11305	12665	15346	8266	6715	10855	6399	9793	6239	6548	9656	17330	11910
CP035720.1_Escherichia_coli_strain_U15A	25512	19034	14012	19687	14027	14820	15360	10957	13283	16229	10184	10461	13603	15619	13362	13819	13432	8960	15148	11092	14019	7791	13982	8684	10013	18127	13298	11857	3886	7314	16094	8056	12379	6320	8104	10254	10049	11468	14114	7183	5851	9923	5655	8656	5437	5965	8808	15362	10766
CP010157.1_Escherichia_coli_strain_D10	25916	19438	14382	20262	14576	15112	15707	11243	13738	16828	10532	10821	13902	16058	13568	14404	13637	9161	15584	11439	14340	7878	14351	8989	10246	18476	13498	12088	3969	7595	16383	8412	12562	6483	8464	10785	10425	11826	14493	7640	5989	10034	5787	8940	5619	6166	9144	15921	11014
CP013253.1_Escherichia_coli_strain_CQSW20	22727	16907	12300	17731	12572	13506	13965	9791	12139	14803	9082	9464	11894	13965	12020	13008	12109	7705	13200	10114	12516	7146	12751	7960	8953	16631	11718	10724	3588	6524	14220	7391	11246	5548	7456	9564	9191	10369	13108	6614	5050	8847	4974	8006	5037	5411	7981	13674	9413
CP019000.1_Escherichia_coli_strain_Ecol_AZ153	25997	19388	14300	20173	14275	15117	15615	11247	13529	16637	10505	10712	13966	15899	13654	14111	13687	9120	15418	11406	14266	8072	14258	8921	10204	18364	13549	12068	3968	7512	16415	8287	12616	6442	8279	10474	10371	11786	14437	7463	6111	10242	5839	8907	5606	6122	9007	15744	11054
CP001665.1_Escherichia_coli_'BL21-Gold(DE3)pLysS_AG'	22561	16923	12297	17659	12482	13511	13906	9738	12031	14774	9102	9439	11761	14018	11752	12828	11924	7789	13144	9994	12529	7074	12840	7857	8872	16697	11694	10707	3516	6510	14147	7377	11054	5609	7438	9503	8973	10418	13155	6611	5013	8834	4967	7829	5012	5361	8069	13565	9409
CP016497.1_Escherichia_coli_strain_UPEC_26-1	26701	19701	14643	20914	14766	15320	15839	11356	13905	16830	10731	10977	14685	16153	13953	14686	14168	9353	15828	11753	14706	8095	14388	9077	10482	18441	13626	12153	4168	7640	16638	8464	12902	6587	8417	10783	10668	11891	14382	7527	6230	10207	5814	9125	5899	6219	9097	16664	11372
CP026355.1_Escherichia_coli_strain_3A	23167	17166	12475	18059	12767	13721	14138	9919	12270	14972	9235	9581	12134	14178	12176	13179	12264	7833	13405	10232	12672	7278	12934	8041	9078	16900	11873	10858	3647	6646	14396	7446	11346	5648	7536	9687	9279	10516	13261	6705	5115	9019	5086	8080	5114	5424	8116	13946	9576
CP019777.1_Escherichia_coli_NU14	25520	18730	13901	19772	14016	14718	15236	10798	13380	16154	10228	10496	13663	15520	13386	14128	13505	8913	14914	11232	14076	7672	13758	8668	10014	17906	13035	11759	3959	7214	15777	8128	12329	6279	8110	10327	10174	11369	13962	7290	5852	9802	5496	8714	5554	6016	8646	15704	10753
CP013029.1_Escherichia_coli_strain_2012C-4227	27988	19996	14841	21549	15039	15355	15695	11477	14409	16939	10870	10928	14585	16550	14118	15057	14093	9260	15737	11703	14597	8279	14508	9068	10431	18471	13729	11860	4304	7914	16776	8624	13319	6510	8780	10974	10864	12160	14565	7917	6402	10346	5992	9321	5882	6376	9264	16326	11234
CP027763.1_Escherichia_coli_strain_2015C-3125	29131	20879	15448	22572	15666	15973	16463	11892	14841	17469	11275	11326	15241	17388	14744	15721	14693	9830	16523	12058	14901	8555	15115	9389	10761	19174	14465	12460	4380	7956	17112	8779	13427	6849	9001	11407	10941	12635	14956	8007	6512	10637	6264	9590	6056	6575	9415	17229	11908
CP026782.1_Shigella_dysenteriae_strain_08-3380	23000	17985	12741	17092	13351	12494	13332	10105	12035	14972	8895	9903	11156	13916	11354	11656	11650	8939	13530	10570	11663	7553	11961	8498	9212	16596	11736	10535	3966	7101	14251	7518	10738	5869	7361	8641	10256	10822	13365	6965	5254	9158	5062	7359	4606	5954	8822	13101	9112
CP034966.1_Escherichia_coli_strain_WCHEC020032	24369	18365	13717	19621	13752	14530	14860	10669	13367	15958	9970	10248	13325	15327	13055	14182	13109	8422	14452	10877	13661	7648	13631	8605	9743	17541	12699	11504	4006	7146	15221	8079	12325	6129	8027	10387	10006	11315	13960	7262	5741	9597	5476	8669	5533	5864	8573	14967	10324
CP031906.1_Escherichia_coli_O91:H21_strain_FWSEC0008	25716	18838	13818	20024	14003	14903	15132	10868	13231	16075	10319	10306	13528	15661	13200	14189	13252	8635	14910	10945	13829	7712	14084	8666	9739	17864	13174	11506	3915	7149	15765	7979	12166	6136	8047	10368	9925	11373	14100	7218	5905	9758	5738	8771	5489	5915	8684	15235	10699
CP020336.1_Shigella_flexneri_4c_strain_1602	24297	18632	13548	19214	13864	13850	14484	10707	13119	15624	9936	10015	12923	15496	12862	13261	12992	8665	14619	11087	13260	7715	13479	8401	9698	17246	12621	11138	3975	7277	15615	8093	12027	6369	8044	9992	10225	11280	13535	7703	5915	9967	5535	8605	5490	5892	8779	14284	10208
CP022407.1_Escherichia_coli_O121:H19_strain_16-9255	28644	20423	15106	21931	15376	15769	15961	11862	14641	17145	11051	11130	14851	16921	14404	15400	14477	9447	16024	12010	14784	8511	14923	9173	10531	18768	14001	12127	4303	7917	17130	8668	13290	6690	8851	11242	10893	12321	14838	7865	6469	10571	6138	9370	5939	6288	9331	16641	11536
LR134227.1_Escherichia_coli_strain_NCTC9102	23175	16889	12506	18047	12627	13450	13901	9844	12202	14788	9143	9525	12111	14066	11973	13147	12090	7687	13225	10029	12534	7132	12779	7912	8852	16595	11622	10715	3638	6531	14119	7395	11190	5531	7433	9616	9090	10332	12985	6650	5145	8799	5006	7847	5048	5360	7999	13974	9525
CP026828.1_Shigella_dysenteriae_strain_ATCC_12037	23246	18313	12862	18048	13351	13162	13809	10292	12303	15077	9260	9626	11796	14951	12121	12370	12086	8593	14518	10654	12500	7636	13222	8093	9546	17029	12395	10622	3712	7024	15427	7752	11570	6210	7439	9275	9674	10682	13319	7843	5363	9677	5448	8147	4956	5859	8873	13227	9637
LR130555.1_Escherichia_coli_strain_MS14385	27274	20246	15381	21928	15256	15720	16113	11788	14801	17508	11101	11420	15220	16962	14591	15728	14511	9448	16044	12128	15079	8227	14710	9358	10706	18818	13822	12383	4513	7961	16708	9022	13890	6783	8848	11409	11183	12437	14742	8082	6582	10491	6068	9387	6223	6497	9401	17206	11636
CP037945.1_Escherichia_coli_strain_CFSAN027346	30196	21494	15986	23223	16263	16417	16721	12340	15221	17947	11702	11624	15845	17731	15090	16193	15035	9967	17006	12638	15357	8888	15475	9661	10986	19511	14611	12557	4561	8322	17744	9029	14046	7140	9320	11672	11432	12879	15482	8348	6902	11131	6492	9884	6288	6669	9731	17680	12089
CP027388.1_Escherichia_coli_strain_2011C-4251	28871	20367	15302	22192	15275	15844	16163	11857	14630	17195	11214	11194	14936	17035	14307	15438	14311	9470	16013	11875	14804	8393	15021	9355	10507	18866	14056	12237	4314	7935	17190	8717	13218	6785	8826	11246	10889	12379	14858	7908	6518	10472	6240	9492	6018	6418	9276	16722	11558
CP026350.1_Escherichia_coli_strain_5FA	23167	17165	12475	18059	12767	13721	14138	9919	12270	14973	9235	9581	12134	14178	12176	13179	12264	7833	13405	10232	12671	7278	12934	8041	9078	16900	11873	10858	3647	6646	14396	7446	11347	5648	7536	9688	9278	10516	13262	6705	5115	9019	5086	8080	5115	5424	8115	13946	9576
CP034589.1_Escherichia_coli_strain_L37	23205	17917	12965	18559	13285	14045	14396	10299	12618	15380	9665	9840	12288	14991	12415	13200	12400	8242	14075	10482	13011	7479	13379	8303	9333	17275	12237	11034	3759	6883	14868	7768	11629	6039	7617	9885	9551	10899	13604	6975	5365	9392	5353	8171	5235	5713	8296	14054	9869
LR134092.1_Escherichia_coli_strain_NCTC10444	27153	19698	14550	21103	14689	15297	15629	11540	14059	16664	10635	10943	14566	16202	14106	15091	13886	9088	15651	11687	14421	8065	14316	9043	10215	18354	13556	12016	4244	7613	16476	8564	12963	6467	8526	10975	10463	11726	14433	7642	6143	10099	5925	9057	5941	6149	9025	16493	11329
AP012030.1_Escherichia_coli_DH1_(ME8569)_DNA	22919	17063	12334	17870	12692	13627	14087	9848	12188	14840	9151	9497	11975	14046	12106	13085	12171	7776	13341	10198	12590	7219	12863	7996	9016	16812	11821	10796	3606	6568	14327	7371	11291	5597	7490	9618	9193	10425	13174	6637	5059	8979	5029	8056	5046	5394	8066	13775	9472
CP023388.1_Escherichia_coli_strain_1105	25924	19094	14161	20182	14316	14888	15229	10947	13533	16257	10365	10584	14147	15553	13546	14296	13677	8902	15368	11409	14212	7776	13866	8817	9922	17768	13111	11789	3960	7348	16071	8186	12459	6251	8208	10474	10304	11424	13904	7275	5932	9809	5614	8823	5677	6072	8785	16065	11011
CP038180.1_Escherichia_coli_strain_2_HS-C	23290	17374	12839	18359	13107	13625	14182	10067	12477	15056	9395	9750	12395	14509	12168	13236	12333	8053	13651	10354	12779	7216	12910	8075	9166	16887	11849	10886	3730	6707	14480	7679	11571	5828	7595	9812	9431	10651	13274	6883	5305	9020	5174	8024	5225	5608	8221	14230	9650
CP027701.1_Escherichia_coli_strain_675SK2	24962	18719	13861	19719	13840	14683	15051	10853	13352	16135	10243	10373	13440	15473	13118	14002	13120	8602	14655	11035	13641	7980	13994	8636	9716	17762	12904	11577	3982	7190	15711	8067	12234	6286	8101	10449	10033	11432	14133	7457	5898	9852	5644	8687	5566	5954	8778	15243	10496
CP013185.1_Escherichia_coli_strain_FORC_029	26532	19433	14478	20788	14628	15264	15476	11354	13953	16602	10718	10782	14266	16165	13667	14756	13726	9108	15393	11429	14290	8145	14356	8992	10064	18237	13485	11851	4122	7585	16338	8422	12814	6501	8487	10792	10408	11798	14471	7606	6242	10144	5997	9101	5778	6143	8993	16035	11039
CP029239.1_Escherichia_coli_strain_BH212	23248	17309	12603	18111	12926	13763	14284	9946	12403	15074	9329	9618	12192	14310	12269	13216	12327	7920	13611	10361	12749	7323	12982	8136	9167	16949	12025	10946	3652	6728	14492	7508	11427	5733	7621	9727	9370	10616	13382	6809	5175	9068	5129	8162	5103	5527	8247	14053	9644
CP021732.1_Escherichia_coli_strain_AR_0114	24681	18572	13848	19658	13760	14578	14984	10813	13343	16074	10186	10290	13251	15431	12996	14127	13051	8504	14541	10937	13510	7878	13852	8623	9684	17669	12768	11557	4005	7072	15594	8054	12305	6231	8020	10419	9958	11372	14019	7363	5867	9758	5649	8644	5566	5876	8634	15087	10394
CP015912.1_Escherichia_coli_strain_210205630	26224	20279	14963	21188	15185	15760	16098	11762	14558	17332	11023	11149	14464	16713	14083	15231	14320	9321	15926	11845	14729	8311	14638	9394	10612	18712	13865	12312	4364	7852	16624	8871	13416	6830	8778	11157	10965	12278	14965	8090	6418	10440	6051	9459	6084	6549	9293	16266	11374
CP023061.1_Escherichia_coli_strain_FORC_069	26599	19433	14478	20784	14627	15264	15476	11354	13954	16601	10717	10781	14266	16163	13667	14756	13725	9108	15394	11429	14290	8144	14356	8992	10064	18237	13485	11851	4122	7585	16338	8422	12814	6500	8486	10793	10408	11798	14471	7606	6242	10144	5997	9101	5778	6143	8993	16035	11039
CP026352.1_Escherichia_coli_strain_4FA	23167	17166	12475	18059	12767	13721	14138	9919	12270	14973	9235	9581	12134	14178	12176	13179	12264	7833	13405	10232	12671	7278	12934	8041	9078	16900	11873	10858	3647	6646	14396	7446	11347	5648	7536	9688	9278	10516	13262	6705	5116	9019	5085	8080	5114	5424	8116	13946	9576
CP025318.1_Escherichia_coli_strain_FORC_042	26126	18725	13843	20081	14016	14669	14944	10917	13314	16148	10218	10316	13556	15588	13237	14281	13218	8682	14721	11025	13633	7769	13786	8636	9787	17692	12938	11432	4064	7215	15602	8034	12235	6149	8109	10445	10068	11503	14065	7312	5756	9718	5690	8732	5538	5889	8638	15317	10489
CP024650.2_Escherichia_coli_strain_BH100_substr._MG2014	26514	19369	14480	20569	14428	14975	15345	11342	13852	16423	10528	10765	14438	15864	13871	14517	13781	9064	15379	11610	14237	7758	13983	8893	10214	17784	13278	11798	4038	7493	16287	8545	12936	6418	8397	10740	10502	11496	13933	7460	6214	10068	5783	8889	5748	6109	8755	16348	11158
CP023826.1_Escherichia_coli_strain_4/4	27066	20230	14860	21017	14876	15473	16012	11596	13984	17015	10777	10977	14565	16472	14059	14691	14143	9424	15879	11754	14664	8188	14523	9121	10502	18780	13868	12263	4130	7678	16877	8555	13099	6622	8461	10713	10639	12074	14598	7602	6302	10402	5976	9137	5823	6245	9205	16313	11391
LR134209.1_Escherichia_coli_strain_NCTC11476	24469	17774	13061	19022	13160	14217	14422	10438	12650	15453	9654	9918	12934	14797	12585	13746	12573	8236	13916	10447	13193	7236	13371	8291	9414	17153	12298	11089	3834	6898	14948	7729	11657	5769	7670	10078	9493	10886	13650	6944	5346	9203	5216	8348	5323	5608	8310	14619	10063
CP032265.1_Escherichia_coli_strain_AR_0089	26195	19499	14422	20514	14563	15161	15756	11146	13631	16632	10490	10841	14173	16065	13739	14431	13848	9196	15588	11519	14445	7887	14227	8884	10286	18310	13551	12091	4045	7444	16333	8304	12680	6492	8319	10503	10405	11727	14257	7462	6048	10007	5780	8903	5670	6176	9040	16126	11182
CP024821.1_Escherichia_coli_strain_CREC-591	26708	20092	14985	21118	14937	15678	15993	11668	14434	17281	11015	11121	14470	16648	14079	15042	14237	9447	15898	11709	14811	8355	14700	9290	10545	18698	13910	12241	4362	7904	16648	8702	13299	6771	8678	11159	10922	12244	14997	8100	6477	10504	6101	9398	6116	6388	9273	16272	11401
CP026768.1_Shigella_flexneri_Y_strain_93-3063	24458	18679	13611	19373	13838	13803	14493	10660	13094	15585	9855	10032	12947	15446	12871	13266	12963	8617	14555	11030	13168	7651	13454	8283	9672	17166	12508	11089	3897	7185	15630	8028	11986	6228	7959	9941	10100	11191	13463	7569	5869	9841	5469	8496	5443	5773	8707	14306	10206
CP001063.1_Shigella_boydii_CDC_3083-94	23456	18475	13071	18314	13373	13355	13967	10399	12463	15154	9408	9776	11906	14973	12257	12618	12251	8674	14527	10689	12604	7673	13292	8072	9600	17090	12433	10695	3840	7013	15361	7821	11672	6282	7516	9403	9735	10652	13374	7823	5500	9724	5467	8191	5121	5893	8815	13396	9601
CP003034.1_Escherichia_coli_O7:K1_str._CE10	27732	20075	14867	21311	14860	15591	16066	11544	14191	17059	10899	11236	14740	16544	14275	15163	14244	9315	15604	11758	14706	8183	14549	9151	10574	18797	13827	12427	4277	7733	16761	8656	13078	6476	8679	10945	10795	12089	14628	7769	6227	10350	5912	9225	6007	6375	9259	16744	11468
CP027452.1_Escherichia_coli_strain_2014C-3338	24807	18356	13501	19112	13635	14494	14855	10551	12985	15911	9966	10206	12796	15169	12862	13762	12862	8554	14558	10718	13647	7441	13612	8495	9649	17602	12765	11470	3756	7097	15478	7763	12001	6033	7943	10052	9708	11316	13798	7118	5617	9589	5455	8461	5301	5774	8596	14821	10267
CP008957.1_Escherichia_coli_O157:H7_str._EDL933	30223	21095	15835	23124	15838	16053	16460	12214	15167	17507	11391	11522	15932	17435	15081	16217	14908	9828	16539	12433	15166	8647	15132	9484	10774	19085	14390	12528	4573	8183	17291	8992	13827	6978	9134	11569	11139	12458	14977	8165	6683	10656	6403	9662	6276	6604	9482	17848	12039
CP018250.1_Escherichia_coli_strain_10671	29493	20639	15390	22548	15483	15757	16157	11936	14839	17226	11057	11303	15521	17076	14740	15925	14561	9581	16072	12100	14858	8425	14818	9281	10621	18827	14168	12324	4491	8006	16816	8810	13512	6801	8939	11377	10912	12279	14758	7965	6413	10427	6216	9459	6117	6484	9325	17360	11674
CP027548.1_Escherichia_coli_strain_2014C-3061	28148	20064	14940	21680	15160	15528	15765	11684	14342	17069	10949	11006	14741	16555	14123	15305	14248	9354	15833	11876	14716	8245	14605	9145	10449	18545	13696	11945	4286	7746	16696	8621	13101	6623	8721	11134	10712	12151	14882	7888	6339	10331	5992	9314	5986	6284	9223	16537	11366
CP028704.1_Escherichia_coli_strain_VH1	22308	16674	12193	17532	12377	13271	13662	9610	11975	14546	9018	9298	11797	13775	11807	12792	11922	7574	13030	9909	12300	7031	12499	7828	8797	16293	11490	10560	3518	6437	13899	7267	11068	5469	7268	9436	8990	10242	12811	6464	4986	8671	4933	7819	4986	5275	7848	13521	9314
CP012127.1_Escherichia_coli_strain_DH1Ec169	22880	17025	12298	17818	12655	13589	14052	9824	12156	14807	9128	9474	11946	14005	12084	13063	12141	7756	13297	10173	12555	7200	12830	7978	8996	16769	11798	10775	3598	6556	14274	7360	11262	5585	7476	9601	9175	10392	13130	6623	5048	8957	5016	8033	5037	5372	8048	13739	9446
CP030240.1_Escherichia_coli_strain_ER1709	22734	16893	12285	17797	12595	13474	13951	9789	12145	14750	9089	9456	11963	13977	11988	13008	12119	7768	13237	10082	12517	7174	12739	7948	8965	16639	11725	10728	3587	6564	14188	7360	11210	5559	7437	9591	9147	10376	13046	6615	5030	8874	4993	7967	5044	5366	7998	13770	9462
CP031321.1_Escherichia_coli_strain_Es_ST2350_SE1_NDM_03_2018	24860	18047	13360	19226	13427	14390	14638	10498	12936	15696	9885	10018	13123	14950	12722	13846	12774	8281	14177	10564	13267	7457	13630	8368	9464	17308	12488	11230	3890	6965	15095	7827	11805	5926	7763	10116	9561	11117	13758	7090	5583	9430	5394	8523	5361	5713	8385	14814	10168
CP010171.1_Escherichia_coli_strain_H7	24116	17669	13027	18765	13192	14111	14500	10308	12683	15484	9516	9900	12578	14789	12477	13650	12493	8176	13918	10469	13112	7398	13325	8229	9266	17337	12108	11084	3832	6884	14927	7700	11726	5931	7747	10016	9514	10934	13549	7033	5421	9282	5263	8226	5301	5655	8382	14343	9972
LR134246.1_Escherichia_coli_strain_NCTC9702	28031	19670	14723	21454	14686	15276	15625	11515	14274	16690	10599	10950	14579	16483	13945	15344	13839	9217	15432	11674	14386	8049	14344	9052	10288	18355	13613	12074	4226	7534	16438	8540	13166	6536	8566	11030	10502	11791	14381	7647	6178	10018	5945	9029	5883	6109	9088	16508	11145
CP039403.1_Escherichia_coli_strain_382634_2f	23818	17470	12853	18266	12843	13823	14339	10130	12363	15332	9484	9793	12431	14440	12339	13223	12419	8227	13643	10270	13020	6996	12990	8015	9371	16922	12088	11044	3598	6656	14696	7511	11412	5737	7590	9654	9443	10760	13227	6611	5206	9181	5141	8085	5130	5545	8187	14365	9775
CP031908.1_Escherichia_coli_O103:H2_strain_FWSEC0007	28480	20278	15101	21917	15129	15690	16069	11731	14433	17144	11031	11118	14925	16790	14218	15355	14311	9383	15981	11810	14797	8356	14870	9222	10443	18822	13994	12202	4221	7884	17057	8653	13118	6715	8726	11126	10801	12279	14885	7872	6472	10454	6116	9347	5939	6370	9255	16742	11481
CP027373.1_Escherichia_coli_strain_05-3629	25576	19024	14045	20242	14215	14919	15247	11063	13501	16195	10309	10459	13794	15802	13326	14460	13449	8815	15039	11153	13862	7694	14022	8781	9918	17952	13111	11687	4082	7314	15859	8128	12467	6219	8150	10457	10044	11423	14203	7300	5896	9822	5663	8930	5596	5973	8783	15568	10685
CP016182.2_Escherichia_coli_strain_EC590	23139	17025	12526	18015	12550	13527	13984	9978	12234	14902	9190	9545	11978	14153	12025	13125	11993	7773	13239	10014	12668	7187	12813	7933	8985	16722	11758	10807	3670	6574	14302	7456	11228	5632	7443	9695	9234	10455	13091	6772	5156	8943	5049	7910	5132	5401	8107	13787	9537
CP028626.1_Escherichia_coli_strain_137	29400	20722	15515	22634	15541	15836	16234	12049	14940	17296	11184	11345	15586	17197	14818	15932	14600	9636	16206	12150	14914	8503	14932	9313	10621	18918	14298	12378	4522	8074	16975	8822	13574	6887	8974	11429	11002	12360	14806	8011	6502	10527	6279	9503	6159	6508	9364	17454	11761
CP028659.1_Escherichia_coli_strain_120	29595	20722	15515	22634	15541	15836	16234	12049	14940	17296	11184	11345	15587	17197	14818	15932	14600	9636	16206	12150	14914	8503	14932	9313	10621	18918	14298	12378	4522	8074	16975	8822	13574	6887	8974	11429	11002	12360	14806	8011	6502	10527	6279	9503	6159	6508	9363	17455	11761
CP025862.1_Escherichia_coli_strain_504237	26659	19455	14366	20991	14467	15124	15339	11213	13969	16486	10620	10663	14228	16146	13686	14848	13494	8951	15241	11327	14002	7936	14227	8896	9980	18117	13422	11829	4099	7381	16164	8399	12733	6354	8376	10800	10262	11672	14366	7630	6081	9959	5795	9081	5711	6045	8927	15833	10817
CP010221.1_Escherichia_coli_strain_M19	27301	19994	14708	21396	15041	15461	15641	11571	13970	16760	10957	10857	14800	16327	13927	15100	13997	9172	15895	11740	14491	8141	14513	9095	10241	18174	13713	11974	4302	7638	16486	8464	12908	6488	8483	10924	10494	11879	14520	7574	6405	10174	6011	9182	5967	6188	9066	16660	11409
CP025903.1_Escherichia_coli_strain_300709	25828	18907	14048	20188	14153	14688	15131	10889	13447	16054	10083	10524	13739	15604	13118	14273	13295	8746	14781	11118	13684	7822	13815	8636	9800	17929	12799	11477	4042	7259	15634	8210	12481	6098	8222	10494	10088	11265	13903	7478	5772	9668	5538	8611	5661	5855	8834	15438	10492
CP028665.1_Escherichia_coli_strain_118	29581	20715	15510	22623	15536	15830	16227	12047	14930	17290	11178	11340	15581	17190	14816	15928	14593	9630	16201	12149	14912	8500	14920	9312	10612	18912	14295	12369	4521	8069	16961	8822	13570	6885	8966	11426	10997	12353	14801	8005	6497	10522	6278	9498	6157	6501	9361	17450	11754
CP019778.1_Escherichia_coli_strain_NCTC86	25856	18856	13967	20063	14180	14764	15216	10955	13480	16150	10275	10548	13681	15509	13400	14348	13343	8720	14903	11333	13807	7989	14078	8773	9812	17962	13005	11738	4010	7293	15867	8202	12449	6220	8218	10590	10163	11480	14079	7407	5881	9850	5690	8802	5664	5930	8864	15522	10726
CP005930.1_Escherichia_coli_APEC_IMT5155	25385	18979	14132	20133	14173	14820	15255	10932	13413	16319	10381	10664	13995	15660	13497	14198	13488	8967	15225	11406	14165	7788	13905	8757	9977	18031	13191	11793	3967	7259	15972	8189	12505	6295	8255	10351	10296	11624	14038	7439	5868	9947	5594	8850	5576	6021	8826	15969	10810
CP029111.1_Escherichia_coli_strain_AR436	24545	18476	13680	19448	13739	14620	15099	10769	13232	16143	10060	10253	13201	15404	12884	14074	13113	8549	14618	10838	13664	7645	13768	8704	9831	17784	12843	11642	3975	7144	15433	8105	12125	6080	8090	10385	9953	11465	14195	7439	5762	9738	5611	8703	5517	5914	8579	14896	10399
CP026354.1_Escherichia_coli_strain_3FA	23167	17166	12475	18059	12767	13721	14138	9919	12270	14972	9235	9581	12134	14178	12176	13179	12264	7833	13405	10232	12671	7278	12934	8041	9078	16900	11873	10858	3647	6646	14396	7446	11347	5648	7536	9688	9278	10516	13261	6705	5115	9019	5086	8080	5114	5424	8116	13946	9576
CP028166.1_Escherichia_coli_strain_CFSAN064036	24778	18595	13583	19451	13872	14424	14909	10661	13114	15913	9855	10201	12977	15423	12920	13838	13013	8519	14487	10883	13511	7609	13699	8475	9628	17697	12696	11347	4003	7130	15362	7942	12160	6175	7904	10226	9950	11273	13859	7251	5607	9562	5508	8492	5497	5871	8631	14766	10341
CP027118.1_Escherichia_coli_strain_26561	24400	18095	13418	19342	13521	14296	14514	10533	13139	15611	9801	10138	13044	15034	12824	13975	12736	8269	14169	10742	13311	7542	13324	8434	9384	17189	12249	11221	3941	7023	14927	7968	12082	6039	7956	10309	9793	10954	13561	7126	5600	9424	5411	8366	5460	5763	8525	14909	10133
CP028638.1_Escherichia_coli_strain_133	29581	20714	15508	22625	15537	15832	16226	12049	14930	17289	11180	11339	15581	17187	14816	15930	14593	9630	16202	12149	14912	8503	14927	9312	10610	18910	14293	12367	4521	8067	16960	8822	13569	6887	8965	11428	10995	12350	14797	8004	6498	10525	6280	9495	6157	6500	9360	17450	11756
CP000946.1_Escherichia_coli_ATCC_8739	23680	17458	12779	18439	13008	13935	14419	10149	12467	15295	9402	9745	12316	14522	12249	13429	12281	8092	13779	10295	12961	7314	13288	8054	9204	17308	12200	11059	3659	6811	14711	7576	11408	5761	7624	9868	9308	10778	13484	6831	5193	9158	5151	8143	5176	5558	8240	14185	9821
CP033378.1_Escherichia_coli_strain_L73	24565	18566	13696	19471	13777	14539	15008	10708	13189	16096	10044	10412	12962	15535	13113	14095	13058	8537	14479	10934	13609	7765	13869	8705	9858	17931	12730	11546	3963	7243	15522	8164	12218	6312	8036	10329	10019	11470	14140	7361	5687	9787	5561	8667	5544	5982	8711	14829	10390
LT883139.1_Escherichia_coli_isolate_6666666.257727.embl__plasmid:_I	13259	18888	13995	20025	14100	14965	15435	10912	13587	16537	10293	10617	13491	15838	13318	14432	13265	8751	14945	11233	13999	8092	14249	8843	10022	18416	13136	11784	4130	7384	15814	8332	12621	6326	8430	10643	10254	11849	14670	7532	5955	10105	5783	8862	5676	6040	8992	15339	10659
CP028650.1_Escherichia_coli_strain_124	29645	20710	15553	22677	15534	15855	16228	12026	14958	17319	11197	11346	15599	17185	14797	15978	14684	9652	16233	12195	14938	8520	14942	9334	10632	18889	14209	12377	4512	8080	17017	8852	13622	6861	9007	11422	10999	12327	14810	8052	6545	10493	6290	9528	6166	6514	9354	17504	11771
CP013837.1_Escherichia_coli_strain_JJ1897	26518	19671	14456	20587	14584	15340	15824	11300	13725	16823	10540	10840	14311	16156	13917	14487	13843	9371	15693	11578	14572	8076	14423	9014	10368	18611	13653	12188	4050	7588	16612	8370	12765	6497	8354	10600	10501	11930	14483	7519	6171	10267	5849	8996	5718	6206	9084	16177	11268
CP018948.1_Escherichia_coli_strain_Ecol_224	25827	19399	14325	20418	14454	15236	15438	11266	13796	16742	10537	10655	13929	16034	13557	14723	13647	9004	15188	11317	14195	7960	14249	8954	10183	18318	13388	11867	4187	7526	16101	8433	12801	6427	8334	10738	10467	11926	14591	7774	6097	10100	5854	9057	5810	6121	8896	15697	10903
CP026353.1_Escherichia_coli_strain_4A	23167	17166	12475	18059	12767	13721	14138	9919	12270	14972	9235	9581	12134	14178	12176	13179	12264	7833	13405	10232	12671	7278	12934	8041	9078	16900	11873	10858	3647	6646	14396	7446	11347	5649	7536	9687	9278	10516	13261	6705	5115	9019	5086	8080	5113	5425	8116	13946	9575
LR134270.1_Escherichia_coli_strain_NCTC8196	25006	18060	13275	19452	13459	14165	14405	10358	12669	15350	9592	10115	13325	14968	12699	13977	13282	8885	14316	10715	13705	7548	13173	8327	9465	17167	12425	11208	3886	6991	16081	7962	11990	5941	7615	9904	9742	10635	13269	6935	5547	9309	5237	8351	5398	5727	8466	15116	10545
CP011061.1_Escherichia_coli_str._Sanji	26184	20172	15298	21398	15080	15697	15975	11688	14722	17389	11137	11366	14561	16658	14336	15432	14164	9292	15887	11914	14634	8517	14728	9410	10541	18621	13676	12281	4443	7858	16574	8854	13551	6906	8848	11305	11000	12364	14782	8259	6610	10612	6143	9475	6306	6463	9449	16337	11432
CP012633.1_Escherichia_coli_strain_SF-166	25181	18595	13788	19756	13888	14535	15094	10746	13185	15949	10136	10363	13633	15303	13196	13930	13333	8848	14759	11100	13889	7547	13644	8641	9863	17697	12968	11661	3922	7163	15622	7949	12207	6129	8023	10247	10018	11267	13840	7150	5751	9704	5522	8625	5456	5908	8601	15491	10591
CP020092.1_Escherichia_coli_strain_13E0725	26599	18935	14085	20411	14230	14786	15074	11105	13614	16315	10388	10494	13805	15753	13401	14564	13483	8805	14833	11231	13981	7782	13915	8693	9923	17851	12964	11488	4099	7332	15864	8185	12381	6279	8261	10635	10114	11541	14325	7449	5876	9795	5602	8853	5693	5976	8801	15690	10720
CP026842.1_Shigella_dysenteriae_strain_ATCC_9754	22510	17488	12367	17342	12656	12939	13544	9992	11826	14644	8966	9333	11268	14383	11743	12045	11630	8242	13868	10168	12230	7351	12928	7821	9282	16696	12083	10465	3591	6719	14927	7443	11137	5966	7221	9062	9243	10349	13055	7392	5114	9354	5198	7970	4785	5596	8528	12709	9206
CP021339.1_Escherichia_coli_strain_95NR1	29643	20978	15748	22784	15841	16096	16482	12161	15102	17585	11512	11343	15520	17465	14889	15951	14838	9736	16580	12358	15109	8586	15240	9545	10909	19176	14245	12442	4543	8113	17357	8937	13926	6885	9216	11525	11247	12627	15154	8173	6838	10978	6386	9751	6255	6604	9484	17394	11833
CP024223.1_Escherichia_coli_O169:H41_strain_2014EL-1345-2	26777	19627	14623	21289	14665	15163	15507	11293	14098	16562	10465	10810	14609	16356	13889	15253	13967	9028	15209	11625	14243	7980	14071	8912	10094	18263	13540	11889	4254	7488	16051	8501	12964	6502	8393	10842	10321	11581	14456	7620	6059	9984	5723	8947	5915	6112	9057	16410	11038
CP006584.1_Escherichia_coli_LY180	24276	17937	13046	18937	13151	14303	14649	10397	12751	15661	9696	9917	12624	14980	12467	13878	12593	8175	13990	10399	13172	7363	13493	8307	9462	17451	12387	11167	3849	6880	14970	7795	11526	5797	7793	9958	9405	11058	13806	7091	5405	9336	5190	8463	5284	5735	8285	14324	10005
CP034399.1_Escherichia_coli_strain_CRE1	25524	19400	14606	20429	14531	15173	15499	11306	13957	16906	10864	10748	14156	15961	13600	14604	13717	9046	15277	11438	14127	8234	14269	9063	10121	18301	13434	11854	4173	7597	16120	8500	12897	6452	8590	10875	10593	12055	14676	7911	6307	10349	6067	9211	5815	6313	8946	15749	10929
LR134295.1_Escherichia_coli_strain_NCTC9080	23589	17451	12756	18365	12970	13918	14270	10125	12412	15213	9371	9716	12283	14556	12261	13403	12270	7988	13623	10315	12979	7266	13188	8114	9205	17088	12034	10946	3740	6719	14648	7554	11438	5715	7603	9848	9359	10731	13391	6767	5233	9087	5120	8112	5139	5527	8236	14106	9780
CP024278.1_Escherichia_coli_strain_ATCC_43896	26738	19571	14400	20811	14618	15230	15459	11397	13885	16617	10708	10746	14266	16115	13739	14795	13657	9085	15414	11459	14201	8028	14307	8957	10132	18292	13345	11858	4154	7522	16326	8447	12766	6344	8441	10797	10361	11882	14515	7745	6075	10233	5828	9151	5759	6122	9001	15887	10927
CP010169.1_Escherichia_coli_strain_H5	24116	17607	13074	18877	13159	14203	14450	10358	12840	15628	9638	9930	12793	14896	12487	13683	12641	8177	13773	10510	13203	7428	13314	8234	9474	17304	12234	11131	3868	6931	14852	7789	11888	5933	7887	10136	9734	11016	13811	7070	5459	9428	5290	8457	5359	5710	8333	14510	10090
CP024260.1_Escherichia_coli_strain_F5656C1	24554	18559	13487	19468	13924	14226	14652	10538	13173	15703	9745	10177	13149	15292	12945	13733	12906	8555	14493	10885	13222	7483	13511	8456	9434	17479	12438	11263	3862	7040	15254	8038	12110	6078	7930	10219	9793	11089	13667	7033	5551	9386	5377	8411	5423	5785	8561	14790	10122
CP027472.1_Escherichia_coli_strain_2014C-3050	30363	21464	15975	23154	16132	16462	16686	12377	15079	17899	11691	11656	15782	17741	15114	16220	14950	9949	16879	12593	15303	8848	15517	9684	10931	19452	14604	12483	4578	8285	17677	9031	13947	7127	9249	11628	11349	12847	15494	8293	6840	11083	6514	9790	6303	6648	9714	17668	12124
CP007037.1_Shigella_flexneri_G1663	23757	18010	13093	18722	13347	13454	14131	10396	12752	15141	9567	9774	12535	14988	12482	12950	12565	8382	14071	10710	12843	7431	13156	8080	9423	16825	12229	10817	3839	6977	15165	7854	11635	6048	7785	9746	9828	10931	13180	7366	5645	9590	5313	8281	5304	5690	8521	13852	9912
LM651928.1_Shigella_flexneri_NCTC1_:_1	22551	16777	12055	17232	12379	12857	13375	9671	11811	14378	8940	9094	11348	14111	11568	12110	11713	7811	13117	10004	12185	7033	12538	7654	8932	16265	11498	10380	3521	6524	14287	7303	10815	5689	7244	9105	9166	10344	12724	6808	5104	9070	4952	7873	4865	5288	8042	12652	9186
CP025856.1_Escherichia_coli_strain_504838	27077	19884	14636	21060	14869	15379	15638	11520	14073	16775	10805	10868	14445	16226	13837	14900	13794	9248	15623	11592	14324	8151	14369	8998	10230	18446	13591	11906	4167	7598	16575	8512	12963	6454	8508	10836	10481	12036	14539	7801	6153	10265	5846	9247	5810	6177	9138	16028	11028
CP003289.1_Escherichia_coli_O104:H4_str._2011C-3493	27079	20098	14972	21375	15089	15684	15871	11702	14413	17056	11047	11055	14680	16633	14145	15161	14208	9429	15938	11868	14747	8378	14744	9291	10369	18667	13873	12144	4273	7786	16819	8685	13333	6747	8723	11057	10805	12156	14876	7884	6537	10564	6212	9384	5974	6339	9255	16494	11474
CP021935.1_Escherichia_coli_strain_AR_0055	26872	20149	15006	20947	14925	15743	16203	11700	14198	17341	11060	11234	14583	16540	14241	14679	14381	9599	16214	11852	14981	8477	14837	9447	10739	19078	14074	12520	4175	7916	17082	8696	13304	6840	8781	10915	10976	12457	14915	7904	6502	10859	6212	9480	5945	6484	9418	16473	11535
CP018840.1_Escherichia_coli_strain_KSC64	23868	17437	12926	18777	12977	14037	14307	10353	12699	15321	9570	9875	12616	14710	12494	13674	12449	8079	13706	10447	13001	7259	13257	8225	9325	17019	12100	11035	3859	6865	14743	7762	11665	5804	7697	10063	9485	10769	13557	6840	5388	9123	5254	8288	5300	5591	8233	14363	9884
LR134157.1_Escherichia_coli_strain_NCTC11105	23759	17501	12739	18402	13051	13785	14149	10125	12400	15078	9336	9673	12329	14535	12284	13239	12306	8095	13664	10241	12827	7166	13055	8051	9143	16963	11866	10929	3705	6764	14613	7662	11426	5763	7583	9792	9390	10651	13243	6734	5248	9062	5082	8063	5175	5457	8156	13979	9664
CP015244.1_Escherichia_coli_O91_str._RM7190	25311	18625	13636	19770	13800	14714	14963	10792	13128	15979	10134	10237	13392	15414	13018	14111	13110	8553	14694	10842	13635	7634	13934	8579	9644	17684	12979	11381	3899	7124	15601	7951	12036	6069	7971	10266	9809	11271	13994	7199	5790	9628	5610	8663	5465	5864	8586	15124	10557
CP013031.1_Escherichia_coli_strain_H1827/12	23729	17653	12841	18448	13008	13945	14282	10171	12476	15254	9385	9826	12378	14585	12258	13419	12378	8133	13612	10328	12931	7311	13199	8099	9170	17163	12080	10961	3687	6809	14656	7641	11524	5861	7653	9818	9384	10746	13493	6831	5273	9071	5157	8060	5257	5558	8299	14195	9756
CP019051.1_Escherichia_coli_strain_CRE1540	26257	20067	15249	21268	15207	15724	15956	11732	14630	17396	11220	11220	14633	16714	14254	15287	14399	9367	16051	11969	14775	8425	14820	9495	10598	18811	13777	12288	4483	7961	16567	8900	13587	6838	8874	11294	11026	12518	15060	8243	6670	10673	6260	9550	6155	6506	9332	16451	11404
CP024243.1_Escherichia_coli_O128:H27_strain_90-9281	26002	19068	14181	20427	14396	14920	15092	11124	13771	16300	10360	10583	14009	15779	13352	14570	13456	8886	15024	11317	13910	7805	13991	8826	9821	17889	13122	11691	4088	7376	15802	8330	12708	6323	8331	10682	10283	11492	14300	7427	5915	9846	5659	8933	5680	5999	8848	15719	10727
CP034806.1_Escherichia_coli_strain_2010C-3347	30115	21063	15803	22991	15796	16088	16427	12206	15097	17547	11431	11460	15849	17475	15003	16144	14853	9757	16501	12355	15156	8627	15157	9464	10744	19132	14477	12497	4554	8161	17237	8975	13770	6977	9078	11538	11150	12525	14998	8133	6654	10698	6449	9645	6233	6558	9455	17760	11984
CP015023.1_Escherichia_coli_strain_SRCC_1675	29956	20943	15690	22851	15665	16001	16352	12133	15013	17431	11321	11399	15705	17346	14924	16045	14761	9728	16382	12273	15025	8610	15072	9402	10685	19028	14349	12452	4528	8134	17162	8894	13680	6914	9061	11455	11081	12443	14913	8082	6595	10610	6375	9599	6193	6533	9419	17633	11882
CP004057.1_Shigella_flexneri_Shi06HN006	23143	17197	12292	17651	12713	13080	13645	9864	11983	14613	9142	9246	11607	14451	11848	12299	11936	8032	13428	10256	12462	7184	12727	7848	9046	16419	11753	10539	3579	6635	14539	7437	10982	5807	7395	9220	9359	10523	12871	6962	5232	9246	5043	8054	4995	5421	8192	12998	9406
CP010180.1_Escherichia_coli_strain_M1	25693	19219	13985	20506	14230	15121	15296	11076	13475	16107	10412	10525	14121	15823	13443	14604	13442	8850	15185	11265	14159	7801	14184	8829	9864	17897	13252	11648	4059	7299	15997	8122	12429	6114	8136	10568	10042	11437	14104	7281	5936	9786	5788	8815	5668	5986	8844	15916	10889
CP031293.1_Escherichia_coli_strain_EC17GD31	27130	20851	15710	22002	15592	16166	16496	12091	15126	17894	11605	11701	15293	17228	14737	15778	15021	9803	16259	12321	15302	8471	14948	9662	10923	19158	14145	12645	4530	8228	17034	9269	14153	7078	9221	11687	11541	12806	15161	8352	6818	11009	6357	9790	6422	6694	9627	17202	11789
CP037943.1_Escherichia_coli_strain_CFSAN027343	30323	21524	15988	23155	16193	16490	16783	12395	15168	17958	11714	11656	15731	17766	15171	16282	15010	9981	17044	12619	15420	8903	15519	9689	10992	19569	14698	12536	4597	8293	17765	9050	14014	7184	9284	11666	11463	12916	15536	8274	6861	11088	6528	9862	6290	6683	9760	17645	12097
CP034404.1_Escherichia_coli_strain_CRE10	25875	19376	14586	20408	14504	15158	15460	11291	13915	16873	10851	10739	14133	15944	13574	14575	13710	9030	15262	11411	14117	8222	14249	9034	10093	18264	13409	11832	4169	7587	16097	8488	12864	6445	8556	10859	10581	12035	14644	7901	6281	10335	6047	9205	5818	6296	8929	15722	10910
CP028703.1_Escherichia_coli_strain_ME8067	23045	17045	12406	17957	12697	13616	14030	9858	12211	14867	9181	9518	12050	14059	12112	13105	12194	7780	13322	10165	12572	7219	12830	8020	9014	16763	11787	10773	3623	6598	14290	7387	11305	5601	7496	9630	9218	10429	13149	6660	5079	8935	5046	8039	5082	5399	8064	13842	9495
CP009859.1_Escherichia_coli_strain_ECONIH1	28122	20592	15565	22124	15487	15992	16388	11929	14902	17820	11304	11609	15425	17148	14842	15825	14698	9664	16246	12283	15154	8494	14952	9483	10872	19108	14041	12616	4516	8090	16968	9095	13934	6870	8873	11578	11349	12696	15046	8291	6628	10754	6203	9540	6331	6592	9518	17476	11845
CP026815.1_Shigella_dysenteriae_strain_93-119	24175	19225	13723	19012	13933	13876	14606	10842	13026	15910	9847	10329	12528	15649	12813	13132	12831	9058	15127	11147	13168	8022	13870	8434	10065	17697	13019	11209	3973	7430	16088	8200	12228	6516	7921	9799	10278	11298	13907	8176	5785	10258	5717	8579	5338	6264	9244	14117	10159
CP030919.1_Escherichia_coli_strain_KL53	25171	19276	14241	20489	14506	15240	15552	11099	13824	16931	10446	10763	13570	16188	13600	14630	13741	8953	15232	11425	14119	8192	14331	9072	10160	18394	13361	11952	4171	7503	15932	8418	12714	6585	8464	10825	10555	12025	14688	7871	6103	10250	5909	9056	5816	6265	9048	15389	10867
CP024269.1_Escherichia_coli_strain_F8111-1SC3	26827	19561	14609	21280	14709	15036	15490	11363	14188	16543	10412	10998	14730	16331	13975	15301	14126	8990	15045	11698	14250	7823	13870	8920	10154	18151	13332	11969	4436	7509	15997	8675	13105	6487	8533	11005	10411	11578	14328	7657	6057	9920	5665	8948	6150	6123	9076	16593	11107
CP026788.1_Shigella_flexneri_2a_strain_ATCC_29903	24165	18491	13488	19167	13659	13842	14489	10634	13030	15533	9857	10084	12726	15465	12868	13325	12851	8556	14290	10950	13211	7745	13417	8360	9676	17166	12532	11118	3915	7190	15564	8071	11926	6285	7974	9930	10114	11178	13503	7613	5836	9890	5488	8588	5459	5873	8735	14085	10196
CP009050.1_Escherichia_coli_NCCP15648	27743	20688	15495	21998	15592	16070	16236	12037	14869	17551	11392	11339	15151	17181	14523	15604	14637	9717	16420	12161	15176	8595	15037	9542	10698	19041	14268	12410	4420	8085	17260	8949	13711	7008	9021	11375	11181	12561	15153	8127	6779	10837	6436	9653	6134	6558	9461	16947	11751
CP002185.1_Escherichia_coli_W	24901	18519	13640	19524	13798	14755	14997	10766	13266	16048	10094	10241	13270	15388	13017	14231	12987	8476	14539	10779	13649	7592	13924	8524	9705	17895	12850	11504	3987	7169	15559	7955	12083	6071	7984	10303	9801	11420	14071	7278	5696	9668	5414	8717	5503	5834	8544	14961	10444
CP014348.1_Escherichia_coli_str._K-12_substr._MG1655_strain_JW5437-1	23297	17251	12523	18148	12829	13759	14157	9951	12338	15000	9259	9612	12225	14189	12241	13241	12318	7863	13430	10278	12704	7296	12944	8071	9105	16903	11881	10877	3662	6658	14405	7476	11402	5657	7555	9730	9310	10527	13260	6711	5134	9020	5086	8090	5148	5428	8122	14041	9608
CP028680.1_Escherichia_coli_strain_113	29574	20709	15505	22615	15534	15828	16221	12046	14924	17286	11179	11337	15578	17179	14815	15928	14588	9627	16199	12148	14910	8501	14920	9312	10604	18906	14292	12363	4521	8063	16951	8821	13568	6886	8959	11427	10993	12345	14795	8001	6497	10522	6279	9494	6156	6495	9359	17448	11753
CP031922.1_Escherichia_coli_O26:H11_strain_FWSEC0001	30493	21689	16168	23280	16376	16578	16805	12435	15281	18054	11738	11796	15875	17819	15227	16324	15109	10101	17105	12757	15541	8957	15571	9749	11024	19607	14733	12617	4670	8347	17873	9119	14166	7219	9330	11782	11526	12961	15528	8401	6969	11227	6537	9890	6373	6743	9832	17796	12151
LR134315.1_Escherichia_coli_strain_NCTC9064	22991	17112	12514	17999	12660	13636	13956	10033	12216	14982	9238	9547	12149	14215	12024	13117	12039	7874	13378	10045	12623	7154	12904	7991	9091	16633	11880	10827	3674	6695	14476	7453	11297	5592	7460	9653	9225	10489	13222	6769	5134	8887	5098	7958	5140	5436	8078	13856	9621
CP027586.1_Escherichia_coli_strain_2012EL-2448	26942	19582	14202	20488	14621	15250	15469	11292	13627	16605	10740	10535	13891	16150	13573	14499	13634	9122	15631	11435	14242	8132	14456	8938	10058	18261	13595	11720	4028	7475	16347	8300	12596	6484	8242	10552	10432	11888	14541	7618	6110	10215	6018	9181	5733	6120	8929	15638	11066
CP010133.1_Escherichia_coli_strain_C11	26994	19910	14545	21097	14716	15813	16078	11608	14236	17242	10808	11038	14400	16443	14066	15172	14008	9196	15974	11705	14800	8246	15021	9330	10417	19197	13873	12405	4349	7706	16796	8576	13014	6470	8640	11220	10575	12103	15309	7746	6125	10246	5936	9335	5937	6278	9277	16362	11272
CP031214.1_Escherichia_coli_strain_C600	22904	17004	12336	17873	12627	13564	13977	9825	12148	14819	9140	9506	11992	14033	12047	13042	12124	7774	13281	10120	12552	7190	12779	7974	8975	16723	11749	10750	3602	6561	14262	7398	11219	5586	7452	9603	9196	10395	13107	6636	5055	8886	5013	7993	5086	5383	8039	13779	9472
LR134234.1_Escherichia_coli_strain_NCTC8623	25220	18188	13514	19417	13561	14500	14679	10615	13159	15802	9979	10170	13261	15148	12855	14032	12825	8354	14273	10733	13443	7473	13573	8469	9509	17542	12586	11243	3905	7078	15264	7955	12050	5986	7921	10325	9690	11135	13873	7190	5684	9521	5403	8608	5452	5790	8508	14941	10279
CP019944.1_Escherichia_coli_strain_DSM_103246	28050	20380	14883	21627	15147	15697	16296	11598	14403	17284	10832	11128	14862	16866	14295	15679	14522	9495	16076	11970	14843	8360	14612	9353	10648	18920	14024	12426	4383	7865	16587	8751	13183	6678	8701	11135	10923	12196	14831	8113	6294	10314	6007	9467	6063	6480	9319	16866	11573
CP031256.1_Escherichia_coli_strain_M16807	26280	18959	14132	20219	14191	14816	15347	10941	13383	16267	10316	10575	14029	15576	13581	14320	13757	9023	15156	11365	14207	7832	13906	8718	10093	17989	13119	11806	4035	7314	16041	8153	12434	6300	8145	10481	10259	11461	13982	7283	5923	9866	5640	8768	5627	5929	8838	15996	10875
CP020342.1_Shigella_flexneri_1a_strain_0439	24234	18325	13231	18798	13553	13739	14340	10481	12731	15421	9779	9808	12494	15273	12605	13004	12697	8495	14288	10878	13093	7641	13399	8258	9561	17087	12466	11001	3848	7066	15422	7914	11673	6231	7788	9752	9998	11148	13430	7583	5743	9842	5458	8496	5324	5727	8651	13902	10012
CP026877.1_Shigella_boydii_strain_ATCC_35964	27202	19733	14790	21121	14772	14996	15610	11310	14073	16755	10744	10902	14369	16583	13957	14816	13991	8956	15489	11543	14461	8405	14372	8808	10290	18473	13520	12063	4050	7611	16699	8473	12949	6322	8500	10793	10552	11984	14413	8091	6421	10638	6088	8910	5786	6091	9202	16033	11220
CP000819.1_Escherichia_coli_B_str._REL606	23100	17210	12514	17957	12706	13685	14059	9905	12217	14880	9206	9613	12122	14192	11923	13053	12135	7888	13283	10127	12689	7148	13005	7955	8961	16910	11824	10803	3594	6591	14352	7481	11273	5664	7492	9686	9080	10560	13197	6640	5142	8945	4996	7932	5100	5412	8167	13945	9570
CP027430.1_Escherichia_coli_strain_AS19-RrmA-	22979	17151	12436	17854	12665	13636	13989	9863	12148	14819	9155	9563	12023	14127	11866	12993	12084	7865	13236	10068	12645	7104	12955	7922	8919	16843	11764	10774	3570	6572	14280	7444	11206	5626	7454	9639	9052	10505	13143	6606	5096	8886	4970	7903	5061	5390	8122	13870	9539
CP025910.1_Escherichia_coli_strain_204446	26821	19871	14667	21243	14776	15495	15686	11435	14147	16796	10852	10874	14398	16468	13966	15032	13735	9195	15673	11566	14385	8140	14578	9071	10205	18431	13858	12087	4167	7551	16604	8539	12950	6500	8541	10936	10523	11939	14592	7803	6231	10221	5948	9270	5803	6190	9139	16065	11050
AP010953.1_Escherichia_coli_O26:H11_str._11368_DNA	30821	21928	16320	23562	16548	16668	17007	12557	15422	18242	11873	11766	16054	17997	15356	16464	15248	10225	17341	12823	15613	9012	15681	9780	11177	19779	14939	12698	4658	8406	17992	9173	14275	7273	9409	11846	11621	13102	15671	8473	7048	11300	6620	9972	6400	6748	9873	17888	12230
CP027105.1_Escherichia_coli_strain_RM14721	23082	17678	12678	18150	13185	13768	14155	10065	12340	15063	9360	9594	11982	14617	12102	12978	12204	8190	13875	10385	12757	7213	13203	8126	9117	17034	12095	10855	3636	6712	14841	7573	11422	5884	7536	9681	9336	10689	13335	6828	5254	9096	5245	8039	5099	5558	8216	13758	9719
CP033884.1_Escherichia_coli_strain_50579417	27976	20736	15566	22069	15352	16027	16369	11992	14776	17740	11200	11331	15298	17125	14640	15688	14732	9618	16284	12130	15037	8470	14974	9452	10766	19009	14266	12584	4478	7910	17103	8923	13643	6881	8967	11307	11194	12547	14906	8099	6576	10629	6319	9451	6158	6439	9487	17174	11840
CP026473.1_Escherichia_coli_strain_KBN10P04869	25200	18865	14144	20243	14111	14890	15184	11011	13808	16454	10343	10559	13844	15737	13466	14588	13455	8636	14907	11270	13957	7849	14004	8917	10063	17899	12901	11771	4182	7452	15627	8395	12827	6284	8313	10823	10325	11694	14324	7693	6000	9941	5696	8925	5815	6016	8850	15504	10676
CP010240.1_Escherichia_coli_strain_C7	27776	20032	14862	21358	15015	15529	15926	11577	14254	17014	10866	10966	14571	16574	14058	15110	14134	9289	15730	11630	14587	8131	14620	9073	10292	18711	13735	12142	4269	7724	16661	8634	13050	6666	8579	11053	10599	12101	14736	7809	6333	10356	5991	9327	5903	6296	9149	16369	11186
CP028379.1_Escherichia_coli_O145_str._RM9872	28569	20382	15056	22065	15254	15675	16146	11628	14492	17116	11012	11129	14825	16928	14389	15452	14322	9585	16049	11801	14566	8392	14830	9180	10544	18861	14131	12256	4262	7766	16823	8578	13108	6629	8836	11198	10677	12306	14748	7848	6308	10389	6096	9399	5912	6441	9269	16788	11608
CP028687.1_Escherichia_coli_strain_110	29515	20689	15537	22615	15520	15836	16197	11998	14918	17318	11198	11311	15574	17147	14761	15952	14665	9606	16212	12177	14900	8489	14922	9322	10611	18900	14200	12366	4501	8071	16982	8837	13574	6845	8985	11402	10990	12301	14818	8032	6527	10497	6297	9512	6144	6502	9342	17467	11778
CP031916.1_Escherichia_coli_O45:H2_strain_FWSEC0003	29641	21015	15888	22955	15836	16258	16555	12199	15149	17801	11646	11508	15467	17605	14811	15945	14835	9825	16590	12323	15300	8635	15437	9651	10849	19276	14443	12527	4485	8225	17673	9010	13748	7047	9115	11584	11321	12820	15272	8227	6833	10874	6478	9857	6246	6599	9579	17249	12000
LS483303.1_Escherichia_coli_strain_NCTC9967	23047	17090	12490	17799	12577	13755	14171	9963	12114	14992	9199	9500	11978	14246	11914	13000	11981	7916	13395	10115	12711	7192	13024	7858	9002	16949	11993	10842	3602	6565	14589	7379	11199	5616	7437	9625	9085	10629	13282	6658	5013	9093	5030	7917	5000	5427	8082	13753	9585
CP016018.1_Escherichia_coli_strain_ER1821R	22801	16934	12294	17763	12597	13544	14007	9786	12097	14807	9106	9444	11918	14003	12030	12997	12097	7731	13262	10128	12522	7183	12787	7944	8952	16755	11752	10760	3571	6545	14233	7333	11202	5566	7438	9542	9134	10383	13139	6612	5029	8912	4997	7987	5023	5360	8026	13734	9438
CP027352.1_Escherichia_coli_strain_2012C-4606	30191	21388	15882	23052	16148	16360	16667	12268	15130	17884	11595	11552	15696	17651	15026	16173	14962	9951	16850	12564	15331	8805	15398	9597	10970	19457	14533	12519	4568	8244	17644	9003	13982	7103	9243	11665	11382	12824	15418	8302	6829	11036	6434	9792	6275	6617	9678	17505	11954
CP015228.1_Escherichia_coli_strain_09-00049	27777	20651	15288	21925	15484	15882	16169	11976	14625	17360	11260	11244	15154	17081	14500	15656	14541	9500	16087	12205	14944	8453	14875	9373	10604	18951	14023	12310	4500	8002	17023	8963	13522	6808	8814	11338	10956	12371	15136	8049	6594	10647	6130	9544	6204	6473	9413	17072	11646
CP028683.1_Escherichia_coli_strain_112	29993	20922	15708	22879	15705	15985	16349	12127	15063	17444	11322	11424	15716	17331	14948	16125	14791	9757	16426	12313	15057	8606	15054	9425	10725	19029	14317	12466	4542	8165	17130	8919	13735	6918	9082	11478	11122	12421	14928	8141	6622	10616	6356	9620	6223	6557	9429	17652	11885
CP034799.1_Escherichia_coli_strain_2009C-4687	29785	20884	15593	22779	15677	15886	16315	12089	15041	17356	11226	11421	15705	17277	14885	16049	14707	9701	16267	12218	15038	8494	14974	9364	10700	18962	14259	12410	4525	8138	17015	8925	13684	6902	9040	11476	11039	12364	14849	8085	6550	10534	6301	9555	6224	6545	9397	17561	11824
CP018239.1_Escherichia_coli_strain_272	29865	20866	15604	22817	15639	15867	16290	12097	14994	17379	11231	11390	15706	17279	14851	16046	14731	9706	16264	12204	14995	8469	14958	9372	10694	18961	14267	12458	4527	8106	16991	8909	13627	6863	9027	11450	11003	12348	14885	8077	6532	10508	6301	9547	6203	6537	9386	17551	11813
CP024289.1_Escherichia_coli_O178:H19_strain_2012C-4431	26454	19725	14487	20857	14743	15503	15673	11332	13989	16690	10723	10749	14174	16335	13779	14789	13855	9078	15655	11493	14365	7960	14496	9061	10153	18472	13701	11936	4181	7586	16439	8413	12865	6493	8455	10786	10452	11888	14609	7610	6229	10198	5901	9186	5785	6201	9025	16028	11134
CP036177.1_Escherichia_coli_strain_WCHEC025970	25534	19856	14951	20879	14741	15445	15762	11380	14313	17071	10947	11107	14050	16345	13986	14987	13893	9044	15445	11597	14219	8406	14412	9250	10321	18358	13429	12100	4331	7593	16212	8646	13157	6746	8525	11152	10724	12056	14634	8050	6424	10405	6020	9286	6123	6296	9176	15784	11032
CP030111.1_Escherichia_coli_strain_MCJCHV-1	25865	18891	13911	19928	13861	14738	15128	10915	13225	16018	10156	10450	13899	15388	13250	14126	13351	8731	14810	11073	13968	7642	13723	8763	9925	17872	12891	11629	4062	7205	15740	8041	12239	6149	8066	10311	10100	11306	13850	7110	5802	9767	5518	8703	5508	5941	8679	15709	10556
CP025268.1_Escherichia_coli_str._K-12_substr._MG1655_strain_K-12	23199	17145	12479	18071	12775	13708	14114	9904	12285	14965	9232	9574	12151	14151	12185	13219	12270	7840	13398	10243	12684	7274	12896	8023	9076	16855	11852	10839	3603	6647	14374	7447	11348	5638	7545	9699	9297	10495	13226	6711	5128	8999	5082	8074	5118	5426	8115	14005	9574
CP010443.1_Escherichia_coli_K-12_strain_ER3446	22929	17022	12348	17868	12643	13591	14024	9836	12156	14829	9156	9506	12007	14055	12072	13035	12137	7752	13296	10135	12547	7192	12822	7979	8977	16773	11750	10786	3591	6565	14256	7383	11242	5572	7463	9599	9180	10424	13124	6621	5046	8916	5030	7991	5058	5371	8060	13842	9479
CP023849.1_Escherichia_coli_strain_4/0	27333	20420	15135	21384	15169	15746	16310	11835	14363	17394	10980	11277	14877	16700	14488	14968	14539	9664	16264	12025	15066	8328	14853	9339	10806	19059	14124	12602	4234	7971	17265	8769	13394	6850	8790	11032	11015	12288	14879	7839	6463	10631	6083	9354	6020	6439	9438	16735	11679
CP015846.1_Escherichia_coli_O157:H7_strain_FRIK2069	30638	21484	16113	23427	16104	16263	16687	12440	15374	17858	11557	11677	16179	17737	15303	16405	15046	9994	16818	12547	15322	8784	15368	9582	10962	19394	14735	12652	4653	8326	17524	9068	13964	7140	9231	11720	11356	12813	15237	8310	6752	10889	6518	9824	6398	6666	9625	18090	12189
CP019953.1_Escherichia_coli_M8	26708	19721	14565	20915	14676	15345	15582	11344	13963	16687	10721	10824	14395	16250	13765	14944	13907	9093	15557	11586	14428	8079	14366	9074	10248	18247	13669	11914	4218	7639	16319	8400	12922	6526	8330	10849	10431	11802	14540	7624	6192	10101	5860	9103	5812	6212	9036	16137	11212
CP025627.1_Escherichia_coli_strain_SCEC020007	24332	18570	13656	19306	13730	14636	15020	10643	13135	16090	10018	10215	13076	15274	12884	13843	12942	8560	14609	10885	13552	7920	13871	8599	9698	17799	12833	11534	3898	7087	15501	7952	12068	6208	8004	10293	9937	11457	14037	7379	5802	9779	5577	8659	5446	5874	8642	14910	10346
CP031913.1_Escherichia_coli_O157:H7_strain_FWSEC0004	29375	20577	15427	22528	15439	15729	16122	11933	14843	17201	11093	11275	15496	17034	14696	15882	14603	9567	16109	12122	14838	8427	14804	9281	10569	18780	14095	12295	4494	8010	16869	8824	13518	6792	8945	11362	10920	12205	14725	7986	6472	10398	6225	9449	6129	6453	9292	17379	11679
CP027544.1_Escherichia_coli_strain_2013C-3264	29467	20880	15546	22512	15726	15974	16258	12090	14812	17443	11380	11400	15266	17181	14729	15751	14645	9739	16327	12251	15084	8475	15021	9411	10707	18954	14281	12177	4429	8009	17231	8764	13570	6918	8942	11430	10985	12555	15189	8071	6613	10646	6238	9667	6189	6539	9510	17252	11791
CP010167.1_Escherichia_coli_strain_H3	23285	17163	12612	18250	12733	13841	14107	10073	12330	15104	9461	9689	12370	14305	12112	13225	12189	7980	13420	10143	12786	7167	13065	8067	9166	16942	12043	10860	3666	6715	14481	7526	11330	5623	7487	9737	9232	10638	13468	6782	5252	9046	5116	8160	5148	5469	8152	14040	9698
CP023371.1_Escherichia_coli_strain_1283	24037	18330	13464	19079	13568	14309	14729	10579	13120	15698	9851	10117	12907	15125	12730	13766	12745	8363	14353	10806	13259	7662	13580	8501	9475	17420	12575	11303	3895	6977	15264	7975	12064	6122	7947	10221	9811	11066	13780	7185	5625	9476	5472	8434	5417	5791	8577	14769	10195
CP010442.1_Escherichia_coli_K-12_strain_ER3466	23307	17239	12512	18135	12852	13710	14141	9952	12302	14964	9282	9604	12263	14216	12221	13182	12270	7872	13495	10279	12679	7261	12935	8062	9043	16868	11885	10855	3636	6633	14417	7476	11384	5657	7536	9696	9293	10542	13208	6687	5137	9010	5092	8075	5121	5439	8139	14108	9613
CP027368.1_Escherichia_coli_strain_2014C-3307	26058	19480	14283	20600	14536	15345	15586	11253	13850	16654	10673	10630	13905	16197	13713	14753	13704	8993	15312	11512	14202	7954	14399	9044	10165	18383	13465	12007	4156	7537	16231	8402	12726	6442	8483	10704	10329	11813	14577	7611	6195	10149	5869	9123	5752	6141	8940	15728	10896
CP010230.1_Escherichia_coli_strain_S21	23818	17449	12834	18530	12918	14018	14281	10293	12532	15213	9515	9793	12624	14499	12352	13478	12390	7937	13591	10313	12967	7206	13192	8129	9232	16952	12097	10971	3785	6808	14727	7608	11426	5629	7564	9890	9356	10738	13503	6828	5299	9054	5162	8251	5220	5579	8189	14348	9825
CP010444.1_Escherichia_coli_K-12_strain_ER3475	22938	17034	12356	17885	12649	13592	14033	9849	12162	14838	9164	9512	12016	14067	12082	13043	12144	7756	13305	10140	12550	7193	12823	7982	8982	16785	11753	10791	3602	6570	14269	7387	11243	5578	7468	9603	9186	10427	13128	6629	5050	8924	5034	7994	5058	5377	8066	13849	9484
CP012625.1_Escherichia_coli_strain_SF-468	26801	19981	14863	20787	14934	15504	15939	11436	14073	17059	10909	10984	14360	16369	14067	14675	14178	9421	15789	11757	14768	8098	14369	9227	10496	18565	13759	12274	4173	7605	16511	8488	13105	6711	8544	10812	10738	12112	14563	7759	6256	10468	5946	9228	5797	6344	9044	16329	11234
CP018121.1_Escherichia_coli_strain_MRSN346355	24909	19052	14133	19980	14113	14832	15213	11037	13580	16385	10296	10498	13556	15710	13326	14304	13419	8611	14882	11122	13749	7989	13971	8763	9876	17930	13036	11653	4081	7294	15790	8251	12532	6407	8172	10580	10170	11611	14221	7496	5938	9875	5727	8787	5642	6004	8782	15281	10605
CP018976.1_Escherichia_coli_strain_Ecol_545	26311	19421	14610	20863	14390	15280	15575	11528	14170	16924	10537	10875	14438	16235	13872	14999	13917	9008	15369	11446	14358	8069	14396	9037	10245	18342	13633	12107	4220	7530	16403	8502	13037	6529	8356	10941	10645	11975	14429	7690	6151	10033	5826	8991	5868	6150	9032	16365	11216
CP026361.1_Escherichia_coli_strain_1A	23167	17166	12475	18059	12767	13721	14138	9919	12270	14972	9235	9581	12134	14178	12176	13179	12264	7833	13405	10232	12671	7278	12934	8041	9078	16900	11873	10858	3647	6646	14396	7446	11347	5648	7536	9687	9278	10516	13261	6705	5115	9019	5086	8080	5114	5424	8116	13946	9576
CP010315.1_Escherichia_coli_strain_789	26098	19490	14524	20638	14539	15219	15601	11188	13798	16707	10525	10718	14058	16074	13792	14741	13706	8996	15516	11474	14223	8077	14385	9026	10152	18388	13423	11956	4175	7499	16235	8309	12775	6430	8388	10782	10436	11882	14545	7639	6131	10135	5877	8980	5731	6153	9008	15896	10929
CP010229.1_Escherichia_coli_strain_S10	24545	18002	13205	19153	13401	14395	14672	10511	12906	15671	9887	10076	13011	15103	12748	13899	12769	8291	14092	10582	13479	7420	13463	8434	9457	17535	12470	11355	3840	6945	15130	7902	11831	5815	7886	10211	9658	11058	13880	7008	5525	9436	5336	8548	5367	5727	8437	14861	10084
CP027437.1_Escherichia_coli_strain_2012C-4221	26456	19254	14358	20994	14423	15072	15526	11195	13895	16480	10379	10711	14457	16137	13655	14842	13633	8950	15119	11490	14274	7777	14304	8867	10212	18098	13502	12024	4158	7305	16097	8334	12823	6330	8283	10753	10374	11682	14238	7407	6008	9842	5718	8798	5779	6079	8999	16412	11042
CP014272.1_Escherichia_coli_K-12_strain_C3026	24189	18383	13336	19223	13772	14473	14943	10536	13101	15779	9898	10058	13104	15140	12968	13949	13070	8416	14416	10959	13448	7704	13586	8537	9647	17642	12587	11457	3903	7116	15282	7920	12089	6054	8042	10240	9923	11166	13928	7194	5599	9580	5477	8580	5387	5754	8592	14919	10211
CP027445.1_Escherichia_coli_strain_2013C-3492	27562	19573	14481	21036	14746	15065	15395	11290	14085	16583	10628	10710	14278	16227	13743	14701	13777	9079	15402	11468	14271	8171	14265	8867	10216	18208	13417	11673	4180	7757	16476	8459	12933	6393	8605	10774	10601	11927	14288	7780	6219	10140	5847	9126	5723	6206	9072	16043	11014
CP023541.1_Escherichia_coli_O104:H21_str._CFSAN002236	25614	18766	13814	20029	14088	14762	14931	10825	13343	16034	10194	10286	13621	15535	13228	14312	13322	8667	14752	11038	13755	7638	13848	8657	9671	17738	12930	11501	4028	7216	15619	8014	12316	6124	8032	10378	9908	11313	14054	7245	5879	9657	5579	8756	5556	5880	8606	15540	10557
LR217818.1_Escherichia_coli_strain_NCTC86	25718	18824	13896	19945	14118	14747	15222	10919	13438	16105	10225	10516	13595	15455	13335	14297	13299	8702	14862	11299	13796	7985	14070	8765	9815	17937	13010	11719	3994	7276	15839	8178	12415	6219	8189	10548	10146	11468	14058	7405	5869	9822	5676	8772	5648	5918	8869	15438	10685
CP018252.1_Escherichia_coli_strain_9000	30149	20979	15701	22970	15745	15960	16384	12147	15107	17405	11307	11460	15764	17373	14975	16157	14796	9752	16397	12249	15053	8578	15045	9402	10757	19050	14372	12477	4521	8168	17167	8950	13776	6942	9102	11558	11088	12458	14946	8082	6578	10631	6349	9637	6234	6567	9437	17580	11839
CP026777.1_Shigella_dysenteriae_strain_69-3818	22845	18230	12921	17300	13527	12612	13460	10208	12212	15098	9037	9980	11251	14140	11461	11791	11809	9134	13688	10652	11703	7627	12078	8593	9295	16626	11969	10614	4027	7164	14401	7584	10931	6002	7423	8743	10319	10927	13475	6976	5299	9241	5165	7423	4690	6074	8876	13219	9197
CP028654.1_Escherichia_coli_strain_122	29670	20712	15542	22659	15537	15830	16211	12023	14930	17304	11176	11337	15602	17173	14804	15984	14666	9643	16215	12199	14942	8505	14904	9330	10620	18882	14208	12368	4510	8067	16982	8862	13604	6855	9000	11420	10995	12304	14812	8036	6521	10483	6289	9520	6161	6485	9344	17500	11762
CP026731.1_Shigella_boydii_strain_ATCC_8700	21923	16824	11920	16814	12159	12684	13204	9633	11631	14233	8755	8962	11122	13803	11315	11761	11362	7898	13190	9797	11861	6947	12610	7547	9005	16266	11467	10155	3575	6598	14270	7172	10787	5672	7101	8838	9091	10153	12540	7052	4990	9145	4903	7735	4726	5446	8139	12412	9044
CP026825.1_Shigella_dysenteriae_strain_ATCC_9751	22819	17519	12344	17130	12667	13035	13671	9850	11774	14658	8993	9340	11055	14391	11661	11991	11558	8286	13823	10138	12257	7378	12974	7791	9277	16808	12103	10523	3526	6722	14799	7412	11042	5980	7176	9001	9308	10425	13072	7297	5091	9404	5246	7972	4779	5629	8505	12570	9156
CP007265.1_Escherichia_coli_strain_ST540	23109	17292	12620	18024	12917	13876	14316	10035	12277	15343	9423	9602	12019	14534	12096	13017	12114	8158	13756	10210	12955	7300	13245	8211	9248	17303	12128	10996	3603	6724	14715	7508	11389	5807	7621	9648	9379	10943	13671	6903	5271	9337	5210	8128	5103	5522	8236	13676	9730
CP026793.1_Shigella_flexneri_strain_74-1170	24510	18771	13484	19302	13877	13896	14584	10786	13154	15655	9873	10042	12958	15495	12888	13284	13033	8666	14595	11179	13281	7784	13598	8340	9785	17295	12645	11154	3969	7298	15734	8112	11983	6249	8037	10009	10239	11302	13525	7704	5865	9993	5480	8598	5495	5864	8797	14302	10270
CP001383.1_Shigella_flexneri_2002017	24174	18389	13351	19020	13692	13644	14298	10548	12961	15397	9742	9912	12807	15270	12725	13107	12824	8513	14366	10971	13100	7565	13282	8300	9564	17045	12373	10968	3948	7145	15377	7984	11906	6232	7930	9874	10070	11091	13343	7590	5798	9765	5402	8465	5425	5801	8675	14171	10082
CP024056.1_Escherichia_coli_strain_SMN197SH3	28249	20265	15182	21644	15235	15538	15750	11785	14450	17024	11131	11167	14699	16640	14215	15132	14183	9486	15975	11830	14548	8367	14617	9130	10248	18389	13669	12014	4395	7915	16775	8596	13290	6696	8789	11004	10990	12273	14729	7860	6324	10410	6149	9257	6036	6298	9381	16594	11383
CP015074.2_Escherichia_coli_strain_Ecol_745	25267	18633	13730	19541	13803	14640	15135	10767	13119	16062	10040	10335	13398	15309	13176	13838	13209	8825	14809	11080	13879	7686	13820	8584	9768	17791	13031	11726	3865	7157	15773	7971	12200	6174	8041	10180	10020	11368	13836	7152	5755	9773	5612	8630	5462	5885	8702	15295	10604
CP013483.1_Escherichia_coli_strain_Y5	24223	17835	13119	18851	13228	14143	14573	10294	12738	15491	9653	9944	12704	14799	12547	13619	12502	8175	13977	10522	13148	7519	13447	8350	9345	17377	12286	11168	3842	6862	14957	7697	11688	5958	7745	10038	9550	11013	13630	7039	5491	9361	5292	8355	5305	5676	8374	14521	9987
CP027310.1_Escherichia_coli_strain_2014C-4135	25407	18723	13780	19928	13994	14696	15013	10873	13286	16107	10226	10298	13595	15471	13166	14143	13317	8713	14904	11045	13756	7731	13950	8707	9748	17711	13160	11544	3977	7236	15728	8007	12287	6170	8089	10460	10156	11404	14207	7274	5854	9794	5676	8754	5587	5928	8689	15475	10665
CP019689.1_Shigella_sonnei_strain_75/02	25527	19799	14417	20293	15094	14267	14914	11233	13756	16432	10420	10855	13614	16210	13464	13872	13633	9201	15814	11671	13852	8127	13876	9048	10017	18112	13222	11350	4023	7796	16677	8766	12590	6665	8443	10370	10478	11605	14340	8043	6144	10022	6050	8707	5554	6485	9167	15146	10784
CP020753.1_Shigella_flexneri_1c_strain_Y394	22981	17076	12236	17454	12563	13036	13591	9796	11911	14519	9050	9183	11434	14267	11775	12265	11842	7926	13292	10109	12333	7142	12668	7746	9016	16431	11643	10471	3553	6600	14493	7381	10941	5745	7326	9186	9262	10460	12862	6881	5195	9162	4996	7982	4908	5330	8115	12756	9287
CP030331.1_Escherichia_coli_strain_AR_452	24297	18101	13377	19193	13487	14516	14781	10607	12958	15862	9950	10042	13065	15092	12868	13952	12805	8360	14374	10717	13525	7558	13710	8543	9540	17597	12732	11363	3916	7096	15300	7899	11851	5954	7895	10231	9803	11273	13967	7224	5638	9598	5428	8619	5385	5739	8454	14881	10227
FN649414.1_Escherichia_coli_ETEC_H10407	26466	19805	14670	20788	14897	15350	15761	11352	14071	16787	10725	10898	14136	16430	13877	14699	13872	9212	15788	11703	14515	8240	14582	9071	10227	18742	13674	12045	4155	7667	16498	8594	12991	6570	8534	10924	10644	11969	14482	7774	6072	10289	5870	9183	5764	6173	9269	15951	11088
CP024978.1_Escherichia_coli_strain_CV839-15	25940	19983	14463	20427	14840	15069	15321	11283	13708	16503	10492	10611	13622	16349	13623	14304	13505	9251	15836	11459	14153	8083	14230	8995	10045	18110	13477	11597	4139	7619	16371	8473	12606	6723	8379	10425	10495	11799	14368	7718	6078	9975	6095	8884	5748	6283	9099	15263	10777
CP024618.1_Escherichia_coli_strain_SMN152SH1	28341	20411	15293	21764	15349	15619	15864	11882	14536	17148	11224	11230	14777	16769	14337	15208	14279	9574	16096	11909	14628	8444	14690	9171	10332	18525	13761	12061	4413	7970	16869	8656	13389	6753	8822	11059	11071	12341	14821	7907	6385	10497	6201	9314	6082	6339	9437	16684	11459
CP026807.1_Shigella_dysenteriae_strain_204/96	24414	19226	13725	19012	13934	13877	14607	10843	13027	15911	9848	10329	12528	15649	12813	13132	12831	9058	15128	11148	13168	8023	13870	8434	10065	17698	13019	11209	3974	7430	16088	8200	12228	6516	7921	9800	10278	11299	13908	8176	5784	10258	5720	8579	5338	6264	9244	14118	10159
CP027344.1_Escherichia_coli_strain_2014C-3946	28067	19670	14658	21386	14742	15289	15711	11384	14190	16564	10647	10813	14480	16412	13960	15060	13854	9158	15441	11537	14205	8108	14498	8876	10294	18350	13382	11790	4220	7601	16403	8357	12886	6425	8660	10920	10451	11856	14377	7584	6211	10132	5865	9078	5856	6252	8975	16304	11091
CP002729.1_Escherichia_coli_UMNK88	27226	20896	15683	21585	15778	16333	16719	11977	15006	17979	11444	11439	14789	17054	14633	15505	14811	9791	16649	12415	15462	8834	15297	9726	10949	19562	14482	12625	4487	8048	17420	9071	14011	7176	9185	11497	11393	12926	15495	8478	6808	11182	6453	9854	6254	6694	9597	16781	11753
CP027577.1_Escherichia_coli_strain_2013C-4225	30241	21445	15956	23110	16028	16377	16678	12332	14998	17866	11670	11621	15705	17683	15015	16233	14858	9910	16902	12507	15302	8816	15443	9573	10868	19460	14594	12511	4556	8236	17648	8996	13928	7075	9209	11573	11313	12819	15410	8235	6788	11030	6488	9786	6236	6617	9690	17564	11963
CP007275.1_Escherichia_coli_strain_NMEC_O18	25242	18588	13618	19444	13749	14588	15120	10653	12993	15949	10062	10286	13337	15338	13110	13888	13217	8805	14572	10960	13835	7541	13636	8496	9869	17803	12911	11603	3830	7100	15494	7926	11996	6148	7904	10048	9874	11275	13862	7077	5666	9707	5431	8591	5406	5870	8508	15216	10525
CP012379.1_Escherichia_coli_strain_PAR	24941	18149	13336	19244	13491	14225	14704	10464	12832	15583	9806	10094	13546	14829	12941	13795	13006	8462	14265	10897	13698	7305	13186	8435	9682	17278	12373	11390	3896	6888	15081	7824	11917	5999	7715	10152	9928	10953	13460	6902	5543	9315	5305	8459	5400	5720	8405	15472	10319
CP023820.1_Escherichia_coli_strain_7/2	26747	19787	14704	20969	14549	15420	15748	11465	14142	16996	10678	10873	14461	16324	13869	14980	13908	9215	15355	11478	14232	8140	14444	9031	10324	18524	13657	12117	4176	7538	16330	8431	13013	6511	8515	10811	10589	12061	14503	7766	6176	10172	5985	9038	5883	6123	9103	16271	11185
CP013831.1_Escherichia_coli_strain_CD306	26042	19284	14177	20095	14227	15015	15528	11159	13425	16505	10337	10669	13947	15793	13576	14071	13575	9104	15387	11307	14233	7917	14225	8856	10143	18360	13471	12024	3939	7443	16407	8188	12478	6354	8216	10394	10222	11678	14278	7312	5980	10097	5742	8813	5549	6070	8972	15710	10995
CP002167.1_Escherichia_coli_UM146	25234	18891	13985	19947	14123	14740	15306	10920	13411	16187	10298	10522	13847	15552	13403	14154	13547	8939	15057	11307	14094	7669	13810	8733	10019	17904	13113	11800	4002	7276	15896	8145	12386	6305	8134	10338	10197	11449	13991	7302	5914	9841	5560	8768	5575	6022	8695	15823	10818
CP014268.2_Escherichia_coli_B_strain_C2566	22146	16576	12049	17287	12213	13232	13642	9565	11793	14500	8913	9284	11596	13742	11504	12589	11731	7614	12851	9770	12302	6950	12593	7703	8681	16472	11459	10499	3452	6376	13886	7245	10877	5477	7272	9344	8802	10207	12937	6479	4924	8662	4831	7690	4954	5245	7907	13366	9265
CP011915.1_Escherichia_coli_strain_PSUO2	25194	18635	13835	19741	13919	14548	15054	10762	13190	16056	10173	10377	13706	15368	13183	13958	13292	8741	14901	11138	13862	7577	13690	8654	9849	17588	12973	11640	3887	7149	15700	7943	12177	6141	8056	10224	10066	11253	13819	7172	5742	9674	5491	8640	5496	5913	8621	15653	10628
CP027307.1_Escherichia_coli_strain_2015C-3108	29038	20505	15350	22297	15402	15847	16198	11868	14771	17276	11167	11171	15136	17114	14533	15636	14433	9558	16116	12022	14785	8416	15029	9235	10699	18890	13903	12188	4424	7939	17033	8693	13434	6717	9014	11304	10999	12377	14884	7947	6574	10651	6180	9496	6086	6487	9316	16939	11622
CP024127.1_Escherichia_coli_strain_14EC001	26501	19848	14585	20917	14883	15261	15725	11332	13855	16748	10761	10778	13954	16396	13748	14685	13839	9194	15630	11539	14211	8210	14548	9126	10026	18469	13581	11889	4098	7581	16493	8384	12796	6638	8495	10666	10448	11998	14595	7698	6184	10245	6078	9161	5757	6265	9167	15986	11002
CP033401.1_Escherichia_coli_strain_WCHEC020031	24239	18100	13423	19299	13432	14402	14682	10585	13119	15804	9879	10110	13052	15078	12885	13910	12778	8251	14225	10761	13352	7602	13543	8527	9620	17358	12455	11347	3902	7080	15088	7977	12048	5983	7908	10355	9774	11190	13865	7256	5618	9499	5422	8559	5472	5747	8515	14776	10200
CP020368.1_Escherichia_coli_strain_BLR(DE3)	22572	16868	12288	17658	12484	13447	13824	9711	12021	14698	9079	9456	11878	13947	11709	12841	11929	7777	13082	9964	12481	7041	12776	7831	8823	16665	11610	10643	3520	6473	14091	7368	11082	5583	7389	9527	8952	10384	13082	6553	5020	8811	4926	7795	5018	5343	8062	13670	9412
CP020107.1_Escherichia_coli_strain_13E0767	25264	18223	13535	19514	13616	14344	14736	10677	13115	15842	10048	10175	13331	15199	12922	14100	12922	8418	14271	10821	13426	7482	13498	8507	9577	17437	12589	11272	3963	7142	15257	8006	12077	5980	7937	10348	9882	11132	13833	7168	5645	9496	5408	8602	5447	5850	8537	15003	10296
CP028110.1_Escherichia_coli_O121_str._RM8352	28635	20393	15098	21897	15353	15762	15946	11847	14621	17128	11045	11116	14824	16905	14396	15386	14463	9440	16008	11990	14767	8486	14899	9171	10519	18749	13992	12114	4306	7902	17107	8662	13277	6684	8834	11236	10875	12325	14835	7839	6457	10542	6131	9358	5934	6292	9321	16625	11517
CP020116.1_Escherichia_coli_strain_AR_0104	26054	19453	14391	20297	14414	15085	15696	11310	13680	16749	10486	10811	14077	16017	13740	14309	13850	9234	15434	11458	14356	7988	14284	9001	10387	18512	13504	12182	4046	7618	16520	8396	12800	6495	8400	10558	10489	11823	14482	7481	6073	10286	5807	8931	5770	6151	9056	15856	11095
CP028598.1_Escherichia_coli_strain_148	29420	20662	15431	22570	15504	15733	16174	11978	14885	17217	11111	11319	15553	17081	14750	15903	14567	9595	16087	12114	14895	8397	14842	9279	10604	18824	14115	12329	4482	8036	16835	8851	13542	6818	8943	11381	10913	12214	14753	8011	6474	10406	6226	9468	6166	6474	9314	17394	11715
CP027351.1_Escherichia_coli_strain_2014C-3655	29130	20671	15316	22141	15542	15952	16126	12001	14798	17319	11186	11243	15013	17113	14574	15539	14632	9565	16214	12142	14946	8597	15059	9267	10641	18890	14169	12223	4374	7997	17301	8749	13430	6774	8910	11379	11024	12468	14955	7958	6573	10666	6212	9482	5989	6366	9435	16812	11656
CP023359.1_Escherichia_coli_strain_1943	24443	18536	13646	19573	13728	14740	14936	10837	13284	16009	10035	10266	13215	15301	13066	14113	13090	8578	14528	10864	13644	7580	13841	8617	9710	17745	12734	11517	3959	7167	15552	8066	12147	6140	8039	10463	9891	11257	14081	7220	5664	9540	5522	8613	5469	5882	8532	15017	10296
CP001509.3_Escherichia_coli_BL21(DE3)	22534	16863	12279	17604	12468	13472	13854	9714	12018	14693	9089	9437	11819	13960	11689	12810	11897	7778	13082	9956	12484	7041	12816	7831	8830	16694	11659	10658	3509	6478	14133	7348	11073	5594	7392	9511	8948	10417	13102	6540	5029	8825	4938	7797	4988	5333	8066	13594	9394
CP030768.1_Escherichia_coli_strain_2017C-4173W12	27767	20431	15094	21805	15146	15708	16346	11709	14533	17238	11042	11086	15059	16816	14433	15385	14360	9483	15973	11975	14711	8289	14781	9398	10636	18988	14259	12340	4340	7683	16906	8693	13443	6703	8771	11251	10957	12280	14904	7960	6452	10591	6192	9347	6013	6320	9295	16949	11432
CP012376.1_Escherichia_coli_strain_GE3	25081	18537	13692	19748	13873	14602	14873	10804	13285	16003	10118	10224	13503	15350	12966	14086	13125	8639	14659	11007	13684	7682	13790	8674	9707	17632	12958	11435	3954	7179	15586	7955	12238	6168	8030	10545	10035	11459	14086	7233	5795	9681	5584	8743	5505	5838	8648	15355	10522
CP017444.1_Escherichia_coli_O157:H7_strain_8368	29534	20606	15476	22618	15467	15787	16169	11968	14870	17243	11148	11319	15560	17122	14738	15935	14599	9623	16152	12146	14874	8482	14879	9307	10585	18812	14157	12338	4497	8043	16944	8833	13544	6823	8967	11378	10950	12274	14761	8001	6489	10458	6266	9489	6141	6475	9327	17453	11732
CP021691.1_Escherichia_coli_strain_AR_0151	24535	18437	13547	19301	13650	14538	14915	10525	13163	15905	9941	10194	13015	15197	12874	13919	12911	8416	14364	10848	13460	7773	13743	8498	9601	17630	12657	11441	3905	7052	15306	7919	12057	6118	7941	10351	9825	11263	13897	7243	5703	9554	5480	8555	5475	5778	8543	14755	10290
CP016358.1_Escherichia_coli_strain_K-15KW01	26533	19119	14283	20553	14317	14953	15288	11099	13765	16366	10486	10739	14360	15819	13705	14597	13856	8980	15324	11449	14268	7743	13906	8807	10136	17875	13140	11854	4115	7449	15999	8376	12814	6385	8254	10667	10465	11420	13951	7401	6064	9867	5696	8853	5722	6050	8810	16366	11097
CP027371.1_Escherichia_coli_strain_2015C-3905	25436	18764	13711	19785	14006	14777	15000	10858	13287	16017	10303	10261	13405	15539	13073	14108	13164	8651	14927	10973	13769	7742	13932	8650	9683	17767	13027	11469	3957	7166	15890	7987	12235	6107	8102	10334	9911	11401	14117	7329	5865	9761	5718	8759	5420	5891	8655	15215	10555
CP029122.1_Escherichia_coli_strain_AR434	23839	17544	13132	18791	13102	14104	14381	10315	12830	15484	9645	9990	12701	14633	12571	13704	12559	8084	13885	10498	13231	7429	13264	8332	9426	17051	12209	11136	3831	6964	14760	7811	11791	5844	7814	10066	9651	10955	13584	7055	5461	9350	5315	8431	5367	5696	8370	14431	9913
CP028690.1_Escherichia_coli_strain_109	29515	20689	15537	22615	15520	15836	16197	11998	14918	17318	11198	11311	15574	17147	14761	15952	14665	9606	16212	12176	14900	8489	14922	9322	10611	18900	14200	12367	4501	8071	16982	8837	13574	6845	8985	11402	10990	12301	14818	8032	6527	10497	6297	9512	6144	6502	9342	17467	11778
CP028381.1_Escherichia_coli_strain_RM10466	26538	19568	14384	20772	14613	15307	15540	11233	13820	16577	10670	10651	14076	16199	13668	14756	13725	9074	15495	11360	14183	8042	14402	8923	10049	18233	13638	11873	4088	7459	16347	8239	12751	6459	8314	10653	10381	11787	14472	7447	6125	10076	5948	9033	5716	6132	8956	16012	11001
CP035516.1_Escherichia_coli_strain_U14A	26384	19752	14475	20572	14611	15208	15818	11381	13712	16670	10559	10813	14329	16103	13812	14363	13883	9330	15690	11551	14412	8066	14383	8985	10318	18546	13682	12177	4057	7571	16630	8329	12816	6489	8326	10547	10393	11868	14413	7432	6141	10249	5881	8957	5655	6179	9107	16101	11192
CP026755.1_Escherichia_coli_strain_AR_0077	26074	18963	14095	20287	14059	14734	15321	10980	13515	16217	10287	10657	13812	15798	13458	14618	13408	8777	14743	11266	14023	7706	13815	8673	9905	17824	13142	11782	3997	7249	15844	8265	12477	6142	8202	10541	10074	11366	13998	7205	5806	9751	5588	8637	5646	5946	8776	15783	10710
CP016625.1_Escherichia_coli_O157:H7_strain_FRIK944	31553	21974	16413	23966	16469	16638	17015	12674	15682	18137	11860	11887	16455	18156	15632	16666	15319	10197	17220	12758	15640	8957	15681	9767	11170	19736	15076	12820	4727	8489	17886	9220	14263	7321	9418	11907	11607	13070	15444	8434	6942	11124	6704	10036	6500	6810	9803	18366	12435
CP011495.1_Escherichia_coli_strain_NCM3722	23588	17580	12783	18459	13112	13949	14387	10121	12546	15225	9459	9714	12483	14480	12407	13430	12485	8040	13761	10446	12909	7415	13157	8221	9247	17059	12130	11024	3720	6764	14669	7600	11561	5781	7690	9864	9503	10740	13416	6837	5293	9168	5211	8241	5194	5565	8255	14272	9788
CP013112.1_Escherichia_coli_strain_YD786	24617	17927	13318	19318	13464	14227	14553	10445	13010	15673	9696	10112	13063	15059	12764	13920	12793	8250	14307	10749	13348	7478	13421	8453	9516	17247	12371	11271	3923	7013	14989	7943	11989	5937	7927	10209	9718	10983	13757	7154	5488	9330	5291	8464	5471	5754	8442	14850	10118
CP026098.1_Shigella_flexneri_strain_FDAARGOS_74	23731	18067	13117	18719	13362	13372	14007	10417	12668	15116	9585	9709	12541	15047	12486	12879	12481	8411	13964	10832	12710	7377	13107	8094	9384	16764	12226	10720	3806	6995	15146	7883	11648	6058	7745	9759	9817	10910	13196	7432	5636	9600	5383	8356	5340	5617	8574	13861	9837
CP026491.1_Escherichia_coli_strain_HS13-1	27278	20739	15787	21961	15538	16048	16373	11849	14794	17659	11518	11686	15153	17112	14881	15510	14756	9787	16385	12242	15237	8556	14758	9662	10892	18888	14094	12578	4385	7927	17064	8946	13765	7040	8912	11359	11250	12625	14936	8331	6725	10945	6306	9650	6307	6616	9489	17080	11756
CP018115.1_Escherichia_coli_strain_MRSN346638	24939	19068	14145	20004	14129	14836	15223	11047	13586	16401	10298	10504	13566	15722	13342	14326	13431	8615	14888	11126	13757	7993	13973	8765	9892	17936	13036	11655	4085	7296	15796	8257	12540	6409	8170	10584	10185	11619	14225	7500	5938	9878	5728	8789	5654	6006	8787	15289	10611
CP024862.1_Escherichia_coli_strain_AR_0015	26834	20053	14981	21160	14734	15602	15933	11666	14247	17185	10839	11009	14545	16590	14049	15105	14048	9314	15662	11654	14371	8298	14591	9120	10480	18698	13809	12268	4219	7663	16619	8601	13158	6631	8643	10897	10719	12234	14621	7891	6259	10423	6109	9074	5939	6212	9225	16388	11324
CP017440.1_Escherichia_coli_O157:H7_strain_3384	29550	20630	15480	22616	15470	15800	16177	11973	14873	17240	11145	11316	15553	17113	14742	15940	14613	9620	16157	12150	14876	8480	14877	9307	10596	18821	14151	12346	4501	8048	16951	8822	13542	6820	8978	11380	10953	12274	14759	8001	6491	10456	6264	9493	6146	6478	9323	17450	11731
CP010178.1_Escherichia_coli_strain_H15	24098	17911	13116	18872	13226	14302	14522	10539	12789	15577	9777	10011	12715	14859	12560	13734	12637	8241	13986	10498	13284	7432	13434	8356	9430	17331	12423	11169	3896	6976	14976	7861	11749	5866	7764	10183	9534	11079	13898	7061	5533	9391	5324	8512	5346	5750	8408	14473	10016
CP031546.1_Escherichia_coli_strain_cq9	29035	22152	17132	23593	16790	17041	17268	12738	16066	19006	12274	12387	16014	18226	15789	16822	15729	10224	17523	13041	15967	9302	15762	10315	11424	19845	15132	13074	4846	8678	17955	9739	15021	7528	9681	12198	12273	13628	15951	9029	7391	11614	6875	10476	6831	7126	10273	17812	12361
CP027205.2_Escherichia_coli_strain_WCHEC025943	25841	19776	15211	21373	14859	15533	15792	11582	14694	17376	11106	11301	14491	16628	14380	15456	14157	9038	15557	11826	14563	8327	14478	9490	10580	18444	13475	12234	4435	7861	16296	8920	13571	6828	8800	11432	11009	12362	14914	8279	6528	10590	6118	9547	6286	6400	9283	16157	11254
LR134079.1_Escherichia_coli_strain_NCTC9112	28497	20358	15034	21672	15097	15764	16137	11652	14421	17256	11042	11040	14610	16774	14384	15480	14280	9518	16139	11915	14665	8311	14911	9287	10479	18995	14143	12284	4243	7786	16917	8643	13208	6734	8691	11154	10818	12160	14965	7817	6379	10503	6188	9407	5920	6301	9209	16486	11426
CP036245.1_Escherichia_coli_strain_S65EC	27073	19852	14612	20887	14692	15369	15818	11493	13821	16856	10620	10942	14446	16278	14101	14614	13983	9343	15817	11662	14551	8120	14474	9028	10337	18541	13734	12218	4094	7656	16714	8402	12875	6540	8386	10648	10509	11878	14444	7568	6160	10283	5891	9035	5780	6205	9152	16280	11374
CP011324.1_Escherichia_coli_strain_SQ2203	23039	17069	12372	17945	12628	13611	14076	9837	12161	14859	9125	9495	12072	14068	12083	13072	12172	7733	13303	10139	12593	7154	12793	7911	9021	16783	11781	10757	3611	6551	14285	7378	11229	5565	7435	9634	9183	10412	13074	6616	5052	8851	4971	7922	5062	5323	8031	13897	9488
CP025707.1_Escherichia_coli_strain_YDC107	27856	20987	15628	22307	15601	16161	16574	12159	15008	17839	11351	11533	15548	17357	14889	15928	14843	9773	16453	12365	15160	8635	15117	9589	11029	19305	14378	12795	4532	8020	17396	9042	13901	7004	9037	11490	11350	12767	15121	8234	6698	10864	6429	9588	6239	6581	9533	17527	11949
CP026202.1_Escherichia_coli_strain_ECONIH5	27675	21757	16654	22997	16680	16972	17255	12726	16009	19589	12274	12418	15634	18476	15665	16433	15753	10308	17316	13110	15943	9698	15833	10362	11661	20207	14873	13310	4908	8913	18148	10061	15106	7986	9836	12337	12614	14178	16884	9557	7400	12308	7094	10835	6856	7503	10170	17569	12467
CP025328.1_Escherichia_coli_strain_ExPEC_XM	26653	20061	14914	21100	15163	15635	16092	11513	14301	17109	10982	11059	14713	16561	14253	14967	14408	9552	16121	12014	15074	8229	14447	9375	10581	18830	13859	12333	4277	7723	16778	8601	13303	6846	8666	10957	10964	12231	14663	7874	6381	10569	5974	9310	5929	6420	9135	16741	11454
LR134208.1_Escherichia_coli_strain_NCTC10430	25740	18798	13865	19913	14076	14687	15279	10976	13237	16024	10149	10454	13849	15444	13331	14190	13527	8875	14955	11209	14099	7680	13721	8625	9998	17752	12888	11750	4001	7212	15881	8077	12295	6185	8026	10435	10153	11248	13713	7157	5855	9670	5503	8617	5551	5886	8753	15823	10824
CP015831.1_Escherichia_coli_O157_strain_644-PT8	31133	21726	16181	23821	16291	16567	16962	12564	15584	18046	11763	11875	16311	18096	15553	16773	15290	10146	17044	12791	15619	8973	15657	9796	11129	19674	14902	12943	4675	8467	17830	9210	14206	7225	9396	11923	11478	12959	15410	8419	6830	11120	6642	9935	6459	6852	9783	18196	12350
CP012693.1_Escherichia_coli_strain_FORC_028	30008	21266	15864	22858	16054	16358	16549	12217	14987	17844	11694	11555	15630	17595	14985	16076	14883	9835	16812	12530	15367	8783	15373	9597	10806	19430	14513	12501	4545	8211	17507	9001	13918	7059	9154	11614	11330	12783	15442	8241	6863	11097	6457	9777	6294	6609	9660	17483	12027
CP010235.1_Escherichia_coli_strain_S40	26787	19759	14476	20938	14456	16039	16311	11686	14204	17404	10822	11130	14109	16518	13869	15390	13923	9060	15449	11594	14875	8183	15232	9383	10626	19506	13897	12543	4251	7726	16687	8696	12971	6392	8665	11271	10594	12235	15528	7804	5983	10376	5886	9397	5929	6312	9318	15965	11175
CP009789.1_Escherichia_coli_K-12_strain_ER3413	22588	16815	12227	17648	12495	13419	13870	9745	12025	14739	9042	9424	11826	13930	11933	12892	12019	7695	13179	10052	12430	7110	12653	7897	8886	16613	11627	10674	3557	6497	14093	7327	11131	5526	7395	9486	9094	10334	13020	6583	4991	8828	4959	7928	5020	5337	7986	13660	9375
CP022609.1_Escherichia_coli_strain_ATCC_700415	27070	19894	14894	21336	15093	15315	15836	11479	14133	16957	10951	11075	15016	16311	14247	14838	14489	9482	16159	11996	14821	8020	14359	9233	10422	18291	13668	12212	4227	7711	16760	8582	13124	6522	8710	10999	10881	11913	14350	7786	6352	10283	5950	9259	5973	6367	9250	17000	11680
CP028432.1_Escherichia_coli_strain_RM9975	28271	20195	15154	22024	15223	15574	16088	11709	14712	17043	10944	11094	14983	16824	14289	15431	14345	9470	15775	11889	14516	8224	14758	9147	10665	18657	13622	12115	4426	7865	16796	8656	13376	6648	9038	11293	10820	12186	14660	7894	6456	10425	6014	9324	6101	6481	9219	16786	11395
CP011343.2_Escherichia_coli_K-12_GM4792_Lac-	22989	17052	12385	17930	12690	13638	14057	9857	12183	14880	9190	9512	12030	14088	12102	13095	12183	7800	13340	10174	12593	7220	12861	8005	9012	16814	11798	10817	3607	6591	14323	7407	11249	5583	7485	9624	9205	10446	13182	6660	5067	8937	5035	8023	5070	5385	8073	13861	9515
CP029576.1_Escherichia_coli_strain_DA33135	26057	19445	14329	20356	14389	15149	15669	11270	13632	16615	10500	10690	14035	15953	13654	14268	13682	9233	15572	11425	14399	7979	14236	8898	10101	18354	13638	12081	4043	7467	16410	8267	12685	6465	8359	10486	10402	11826	14267	7457	6101	10214	5790	8969	5694	6104	9038	15952	11043
CP025892.1_Escherichia_coli_strain_503025	25564	19258	14320	20408	14559	14925	15265	11237	13865	16463	10536	10627	14016	15873	13383	14544	13574	9027	15205	11242	13972	7936	14071	8914	10135	17962	13258	11829	4165	7490	16161	8445	12765	6430	8404	10764	10353	11675	14495	7765	6120	9959	5758	8908	5785	6118	8953	15587	10847
CP010237.1_Escherichia_coli_strain_S43	25400	18573	13854	19696	13792	14701	15031	10915	13496	16300	10143	10538	13222	15585	13230	14264	13121	8534	14542	10958	13703	7889	13778	8713	9746	17835	12676	11518	4091	7376	15514	8296	12480	6313	8296	10617	10116	11579	14215	7468	5889	9933	5587	8847	5769	5966	8716	14943	10453
CP025851.1_Escherichia_coli_strain_510016	25050	19374	14168	19809	14412	14545	15210	10986	13351	16400	10308	10499	13394	15757	13103	13863	13262	8860	15334	11278	13606	7952	13978	8721	9904	18082	13277	11792	4022	7322	16135	8309	12378	6308	8099	10395	10289	11454	14211	7567	5896	9760	5789	8666	5578	6077	8984	15056	10693
CP022730.1_Escherichia_coli_strain_SA186	26836	20784	15875	22017	15687	16059	16522	11936	14887	17935	11434	11795	15266	17179	14949	15722	14853	9841	16609	12356	15347	8433	14847	9629	11048	19098	14158	12682	4538	8085	17151	9090	13921	7099	9013	11403	11407	12716	14963	8328	6726	10853	6340	9595	6398	6744	9627	17166	11910
AP019189.1_Escherichia_coli_M217_DNA	24893	18628	13788	19575	13874	14579	14899	10705	13342	16027	9999	10352	13290	15299	13020	14029	13044	8550	14538	11035	13543	7804	13787	8532	9689	17604	12696	11523	3996	7077	15404	8062	12268	6203	8023	10439	9929	11305	13873	7399	5761	9673	5510	8621	5579	5916	8666	15069	10466
CP026792.1_Shigella_flexneri_strain_61-4982	23197	17339	12505	17784	12821	13241	13837	9985	12220	14847	9261	9375	11695	14612	12009	12481	12099	8114	13633	10287	12597	7256	12898	7923	9209	16709	11939	10664	3619	6756	14788	7531	11237	5910	7497	9398	9517	10723	13161	7041	5377	9409	5130	8147	5033	5478	8279	13054	9488
CP007394.1_Escherichia_coli_strain_ST2747	25931	18672	13952	19838	13886	14877	15106	10989	13702	16346	10184	10553	13593	15540	13273	14275	13360	8637	14633	11090	13834	7769	14077	8784	9963	17923	13131	11725	4023	7255	15719	8156	12475	6177	8205	10483	10091	11612	14183	7291	5766	9808	5677	8819	5568	6055	8801	15391	10695
CP021288.1_Escherichia_coli_strain_PA45B	26333	19331	14438	20606	14530	15000	15523	11204	13854	16593	10590	10767	14359	15954	13758	14494	13916	9154	15384	11582	14420	7862	14000	8980	10206	18159	13348	12006	4176	7493	16146	8302	12906	6492	8378	10684	10541	11762	14266	7579	6099	10195	5750	8988	5749	6181	8902	16249	11021
CP027454.1_Escherichia_coli_strain_2014C-4423	28596	20501	15196	22022	15423	15760	15977	11903	14716	17154	11078	11140	14981	16939	14416	15417	14518	9496	16127	12047	14835	8502	14910	9203	10538	18758	14063	12165	4323	7942	17230	8689	13337	6705	8851	11269	10946	12373	14824	7881	6522	10592	6118	9370	5973	6325	9324	16777	11610
CP031898.1_Escherichia_coli_O113:H21_strain_FWSEC0010	25797	19059	13971	20216	14182	14960	15188	10984	13495	16180	10350	10428	13619	15799	13340	14410	13390	8835	14997	11082	13812	7792	14120	8691	9856	17923	13222	11613	4006	7290	15907	8062	12373	6305	8163	10410	10033	11484	14261	7292	5898	9793	5764	8800	5577	5995	8730	15557	10708
CP028116.1_Escherichia_coli_O26_str._RM8426	30222	21447	15935	23125	16193	16392	16696	12296	15161	17919	11617	11584	15740	17684	15063	16210	14990	9970	16905	12593	15359	8823	15416	9612	10986	19473	14572	12537	4578	8262	17682	9021	14020	7114	9268	11687	11404	12842	15444	8328	6849	11053	6448	9815	6287	6638	9698	17564	11980
CP007799.1_Escherichia_coli_Nissle_1917	27638	20060	14918	21275	15046	15706	16242	11511	14182	17152	10898	11213	14837	16387	14293	15005	14555	9601	15983	12012	14973	8385	14811	9336	10673	19037	13799	12617	4307	7761	16943	8671	13177	6682	8691	11049	10755	12160	14893	7725	6275	10500	5970	9348	5992	6351	9384	16850	11487
CP019961.1_Escherichia_coli_strain_HKUOPY1	23924	17650	12901	18573	13066	14109	14391	10263	12613	15424	9523	9876	12623	14670	12401	13596	12507	8108	13698	10453	13124	7337	13294	8171	9294	17259	12148	11092	3793	6869	14821	7631	11652	5802	7700	9921	9395	10909	13594	6905	5340	9261	5172	8260	5320	5601	8306	14357	9988
CP028192.1_Escherichia_coli_strain_CFSAN018748	26356	19584	14611	20954	14548	15264	15560	11473	14144	16919	10515	10948	14480	16339	13922	15093	14002	9040	15269	11482	14248	7991	14289	8897	10332	18228	13570	11995	4253	7586	16419	8592	12962	6379	8450	10824	10667	11803	14412	7850	6083	9973	5794	8910	5824	6166	9113	16366	11160
LR134248.1_Escherichia_coli_strain_NCTC10537	22913	17077	12409	17834	12599	13616	13980	9842	12142	14783	9149	9549	12004	14095	11849	12960	12059	7846	13219	10057	12628	7115	12956	7917	8899	16834	11766	10768	3561	6553	14279	7429	11191	5635	7440	9638	9023	10492	13131	6600	5102	8902	4959	7881	5064	5372	8122	13835	9502
CP028702.1_Escherichia_coli_strain_J53	23394	17335	12584	18217	12892	13799	14258	9984	12406	15093	9308	9639	12239	14297	12271	13293	12384	7903	13519	10331	12773	7310	12976	8111	9170	16947	11956	10926	3681	6693	14464	7523	11430	5696	7632	9747	9364	10579	13345	6782	5173	9043	5101	8149	5141	5506	8178	14053	9635
AP009240.1_Escherichia_coli_SE11_DNA	25648	19118	14173	20297	14256	15095	15359	11011	13633	16299	10379	10462	13809	15920	13483	14597	13477	8850	15034	11175	13984	7876	14166	8788	9977	18061	13323	11784	4076	7373	15950	8179	12450	6265	8186	10601	10064	11520	14288	7389	5984	9848	5707	8806	5582	6008	8746	15582	10723
CP012870.1_Escherichia_coli_strain_K-12_substrain_MG1655_TMP32XR2	23134	17145	12452	18036	12754	13697	14118	9908	12258	14948	9218	9566	12115	14151	12164	13164	12246	7824	13384	10222	12650	7260	12912	8037	9059	16874	11858	10841	3637	6628	14377	7432	11321	5632	7523	9675	9262	10486	13223	6692	5098	8985	5061	8064	5106	5418	8106	13926	9558
CP027340.1_Escherichia_coli_strain_2015C-3121	27972	20548	14869	21331	15408	15661	15931	11667	14205	17178	11205	10885	14427	16887	14022	14883	14149	9649	16331	11928	14601	8443	14895	9324	10462	18799	14101	12003	4163	7772	16961	8651	13117	6837	8540	10867	10840	12257	14983	7898	6428	10495	6344	9466	5888	6413	9265	16238	11468
CP028620.1_Escherichia_coli_strain_139	29582	20715	15510	22623	15536	15830	16227	12047	14930	17290	11178	11340	15580	17190	14816	15928	14593	9630	16201	12149	14912	8501	14920	9312	10612	18912	14295	12369	4521	8068	16961	8822	13570	6885	8966	11426	10997	12352	14801	8005	6497	10522	6278	9498	6157	6501	9361	17449	11754
CP022050.2_Escherichia_coli_O157_strain_FDAARGOS_293	30155	21345	15960	23329	16024	16183	16621	12259	15357	17628	11496	11610	15997	17664	15192	16330	15049	9907	16650	12407	15207	8648	15262	9517	10888	19262	14596	12630	4595	8253	17342	9036	13980	7044	9209	11675	11275	12625	15087	8145	6653	10704	6498	9724	6282	6668	9562	17917	12047
CP026028.1_Escherichia_coli_strain_CIT	23127	17135	12450	18032	12743	13696	14114	9906	12256	14944	9215	9564	12113	14143	12157	13161	12241	7820	13375	10214	12648	7257	12910	8032	9056	16869	11854	10841	3637	6627	14370	7429	11313	5629	7520	9674	9260	10481	13218	6691	5098	8979	5057	8055	5104	5414	8102	13923	9556
CP006834.2_Escherichia_coli_APEC_O2-211	26339	19799	14665	20825	14830	15260	15874	11457	13972	17021	10693	11004	14358	16384	13954	14702	14004	9260	15803	11720	14590	7973	14369	9108	10402	18501	13554	12196	4130	7661	16519	8517	12793	6548	8552	10843	10663	12010	14501	7814	6162	10182	5903	9008	5778	6232	9226	16376	11301
CP000970.1_Escherichia_coli_SMS-3-5	26521	19515	14436	20803	14515	15221	15687	11215	13929	16599	10440	10907	14392	16202	13822	14741	13866	9042	15329	11537	14245	7965	14194	8938	10211	18354	13454	12051	4115	7520	16201	8496	12871	6325	8339	10786	10435	11756	14336	7468	5942	10015	5754	8966	5725	6100	9037	16242	11177
CP029238.1_Escherichia_coli_strain_CJ236	23134	17145	12452	18036	12754	13697	14118	9908	12258	14948	9217	9566	12114	14151	12164	13164	12246	7823	13384	10221	12650	7260	12912	8037	9059	16874	11858	10841	3637	6628	14376	7432	11321	5632	7523	9675	9262	10486	13223	6692	5099	8985	5061	8063	5105	5417	8105	13926	9558
CP018965.1_Escherichia_coli_strain_Ecol_517	24650	18293	13627	19548	13689	14472	14812	10657	13217	15940	9899	10252	13302	15265	12974	14021	12909	8439	14543	10898	13515	7626	13670	8612	9724	17556	12619	11524	3969	7161	15310	8045	12191	6041	8000	10360	9911	11276	14019	7303	5667	9604	5491	8633	5565	5820	8583	15062	10370
LM995446.1_Escherichia_coli_EcRV308Chr_:_1	22832	16924	12304	17811	12583	13531	13944	9779	12122	14775	9120	9466	11943	13995	12005	12998	12087	7749	13244	10078	12521	7176	12764	7950	8945	16675	11715	10732	3575	6544	14201	7356	11187	5550	7434	9575	9157	10380	13073	6613	5030	8867	4993	7971	5051	5365	8014	13756	9451
CP029747.1_Escherichia_coli_strain_2016C-3878	26498	19682	14758	21117	14627	15417	15746	11374	14156	16969	10838	11143	14592	16429	14047	15069	14012	9194	15253	11654	14425	8049	14264	9051	10309	18298	13427	12144	4268	7613	16223	8667	13146	6482	8538	11092	10673	12001	14463	7809	6191	10273	5910	9088	5998	6188	9161	16451	11229
CP024889.1_Escherichia_coli_strain_AR_0019	23235	17215	12761	18273	12801	13764	14129	10080	12294	15145	9488	9633	12423	14338	12093	13169	12076	7994	13595	10135	12747	7301	13102	8070	9128	16846	12171	10884	3679	6715	14676	7528	11346	5605	7549	9762	9291	10715	13438	6907	5372	9081	5166	8169	5110	5533	8156	14043	9700
CP034784.1_Escherichia_coli_strain_ECZP248	22845	18006	13421	18905	13579	14031	14502	10485	13000	15761	9901	10306	12480	15195	12707	13798	12689	8310	14118	10620	13018	7502	13301	8517	9500	17318	12243	11162	3949	7005	14992	8045	12056	6198	7888	10149	9836	11109	13746	7374	5554	9408	5491	8455	5543	5904	8543	14325	9975
CP026846.1_Shigella_boydii_strain_59-2708	24755	17816	13411	19089	13396	13825	14402	10374	12941	15450	9813	10070	12966	15131	12650	13536	12860	8125	14080	10594	13352	7729	13103	8161	9464	17266	12224	11229	3664	7004	15402	7841	12031	5820	7874	10036	9681	11019	13526	7405	5769	9814	5542	8272	5304	5608	8492	14544	10220
CP026799.1_Shigella_flexneri_strain_NCTC_9728	22920	17261	12494	17871	12737	13144	13700	9940	12161	14759	9233	9329	11918	14448	12002	12436	11986	8031	13549	10205	12472	7179	12791	7861	9087	16481	11818	10597	3614	6702	14666	7540	11218	5859	7498	9351	9503	10571	12940	7127	5362	9293	5097	8099	5045	5476	8250	13161	9497
CP001164.1_Escherichia_coli_O157:H7_str._EC4115	30685	21519	16027	23487	16169	16237	16657	12350	15415	17713	11534	11677	16144	17754	15271	16489	15118	9949	16726	12491	15367	8661	15267	9571	10935	19279	14610	12626	4633	8325	17397	9119	14106	7089	9239	11708	11313	12652	15061	8234	6761	10761	6493	9784	6378	6669	9574	17999	12131
CP029741.1_Escherichia_coli_strain_AR_0085	27386	20666	15402	21638	15637	15956	16336	11753	14681	17649	11366	11423	14860	17110	14546	15134	14612	9673	16610	12234	15003	8468	14967	9610	10582	19044	14180	12486	4345	7999	17143	8924	13619	7030	9062	11301	11194	12658	15056	8044	6631	10886	6338	9602	6072	6532	9544	16867	11665
LS999560.1_Escherichia_coli_isolate_EC-TO143	26713	20010	14807	20911	14806	15382	15943	11479	13977	16932	10733	10985	14515	16317	14081	14547	14134	9358	15894	11712	14619	8107	14516	9098	10420	18637	13791	12293	4094	7658	16789	8418	13042	6643	8479	10748	10559	11920	14517	7511	6244	10249	5932	9036	5757	6235	9163	16346	11342
CP035476.1_Escherichia_coli_strain_U12A	26697	20122	14800	20859	14889	15428	16042	11551	13999	16933	10761	10979	14572	16415	14016	14537	14116	9500	15954	11713	14641	8184	14535	9116	10476	18764	13925	12355	4147	7689	16851	8448	13086	6651	8470	10718	10556	12072	14615	7554	6265	10437	6011	9074	5750	6316	9212	16330	11390
CP015020.1_Escherichia_coli_strain_28RC1	30132	21166	15692	22944	15851	16090	16500	12116	15114	17469	11338	11522	15706	17434	15024	16114	14882	9787	16481	12296	15173	8636	15137	9478	10763	19153	14576	12510	4530	8162	17233	8969	13717	7003	9096	11586	11125	12537	14917	8092	6574	10665	6420	9635	6243	6626	9488	17620	11906
CP010177.1_Escherichia_coli_strain_H14	23825	17456	12838	18534	12923	14024	14284	10295	12540	15217	9518	9797	12631	14503	12353	13483	12391	7939	13595	10316	12969	7210	13201	8131	9233	16955	12104	10972	3786	6809	14731	7610	11432	5632	7567	9895	9358	10741	13506	6832	5301	9056	5168	8251	5225	5581	8192	14360	9833
CP025747.1_Escherichia_coli_strain_ML35	24979	18223	13334	19155	13526	14268	14825	10504	12979	15645	9820	9965	12929	14954	12731	13939	12974	8411	14216	10742	13410	7673	13514	8478	9559	17506	12639	11266	3885	7056	15354	7786	12057	6085	7898	10099	9890	11105	13681	7183	5561	9510	5474	8441	5386	5621	8565	14804	10165
CP026774.1_Shigella_dysenteriae_strain_ATCC_13313	22606	17694	12529	16855	13083	12400	13192	9953	11911	14733	8776	9760	10959	13741	11206	11553	11495	8815	13341	10378	11478	7407	11860	8378	9098	16355	11653	10397	3906	6958	14025	7404	10666	5779	7263	8569	10033	10633	13205	6769	5102	8924	4966	7244	4585	5892	8677	12891	8945
CP038791.1_Escherichia_coli_strain_PF9285	26855	20135	14948	21374	15156	15595	16014	11558	14153	17097	10968	11036	14594	16628	14213	15062	14254	9431	16037	11889	14734	8408	14732	9369	10434	18752	13835	12217	4295	7806	16885	8627	13193	6707	8673	11069	10824	12286	14753	7839	6431	10529	6104	9269	5983	6328	9394	16476	11403
CP004056.1_Shigella_flexneri_2003036	22924	17076	12192	17530	12622	13032	13564	9798	11877	14504	9099	9172	11515	14350	11752	12205	11813	7978	13349	10174	12385	7138	12684	7802	8990	16358	11687	10494	3557	6602	14460	7378	10912	5793	7306	9166	9297	10456	12814	6884	5199	9185	5028	8006	4968	5380	8134	12912	9337
CP026641.1_Escherichia_coli_strain_FORC_082	25197	19425	14618	20371	14611	15022	15255	11156	14005	16650	10603	10895	13770	16013	13634	14717	13668	8933	15004	11429	14018	8004	13970	8889	9952	18089	12886	11682	4155	7555	15833	8554	12997	6554	8423	10771	10461	11683	14304	7816	6139	9995	5850	8953	5993	6124	8958	15572	10807
CP015240.1_Escherichia_coli_strain_2011C-3911	24720	18381	13485	19315	13585	14558	14871	10697	13007	15826	10052	10145	13255	15202	12831	13847	12988	8482	14510	10746	13630	7637	13852	8497	9628	17595	12973	11316	3822	7079	15469	7884	12029	6017	7892	10185	9908	11275	14004	7145	5768	9659	5481	8638	5404	5818	8566	15013	10457
CP027126.1_Escherichia_coli_strain_AR_0374	24624	18476	13668	19443	13726	14619	15083	10753	13195	16113	10039	10249	13168	15398	12870	14061	13099	8540	14610	10832	13651	7640	13755	8691	9813	17756	12818	11629	3957	7132	15428	8096	12107	6068	8083	10362	9935	11441	14174	7422	5748	9716	5603	8689	5507	5909	8583	14878	10377
LR130564.1_Escherichia_coli_strain_MS14387	26358	19371	14308	20728	14315	15110	15660	11237	13851	16501	10512	10679	14186	16081	13731	14744	13606	8903	15208	11461	14081	7928	14247	8969	10135	18290	13674	11891	4087	7371	16122	8365	12752	6371	8379	10736	10390	11732	14346	7507	6037	10086	5866	8949	5723	6085	8919	16085	10819
CP026344.1_Escherichia_coli_strain_8FA	23167	17166	12475	18059	12767	13721	14138	9919	12269	14975	9235	9581	12134	14177	12176	13179	12264	7833	13405	10232	12670	7278	12934	8041	9078	16900	11873	10858	3648	6646	14396	7446	11348	5648	7536	9687	9278	10516	13262	6707	5115	9019	5086	8080	5114	5424	8116	13946	9576
CP027591.1_Escherichia_coli_strain_2014C-3011	27641	19959	15017	21356	15010	15349	15640	11643	14332	16982	10984	11064	14582	16457	14085	15058	14053	9378	15777	11723	14466	8239	14478	9062	10206	18328	13550	11983	4386	7830	16500	8576	13196	6608	8750	10932	10927	12162	14692	7809	6226	10293	6046	9173	5984	6266	9321	16452	11297
CP025520.1_Escherichia_coli_strain_DH5alpha	22907	17013	12377	17852	12654	13564	14045	9838	12221	14900	9125	9535	11975	14059	12063	13089	12189	7749	13304	10166	12576	7199	12787	7996	9014	16743	11785	10770	3618	6571	14306	7429	11315	5615	7499	9624	9265	10436	13167	6656	5086	8915	5003	8050	5086	5439	8045	13747	9448
CP027584.1_Escherichia_coli_strain_00-3076	26006	19210	14086	20352	14277	15039	15269	11047	13551	16282	10409	10494	13724	15842	13423	14494	13459	8909	15096	11151	13902	7857	14151	8736	9875	17988	13309	11665	4024	7310	15972	8124	12447	6359	8171	10456	10100	11561	14278	7343	5938	9837	5813	8870	5597	6029	8773	15643	10799
CP026357.1_Escherichia_coli_strain_2F_0	23167	17166	12475	18059	12767	13721	14138	9919	12270	14973	9235	9581	12134	14178	12176	13179	12264	7833	13405	10232	12671	7278	12934	8041	9078	16900	11873	10858	3647	6646	14396	7446	11347	5648	7536	9688	9278	10516	13262	6705	5115	9019	5086	8080	5114	5424	8116	13946	9576
CP026780.1_Shigella_dysenteriae_strain_53-3937	21896	17053	11945	15989	12582	12125	12886	9540	11348	14376	8476	9335	10201	13306	10716	11022	10945	8562	12945	9994	11192	7244	11639	8150	8843	16127	11401	10211	3679	6705	13659	7072	10153	5595	6943	8209	9694	10393	13008	6495	4841	8726	4831	7032	4305	5673	8415	12123	8579
CP024830.1_Escherichia_coli_strain_CREC-532	25290	19380	14325	20334	14374	15027	15502	11197	13840	16674	10538	10718	13772	15980	13569	14631	13555	8875	15126	11394	14073	8105	14204	8979	10131	18233	13157	11847	4229	7470	15990	8444	12750	6476	8395	10764	10458	11816	14370	7698	6102	10139	5885	9018	5862	6150	8991	15586	10853
CP026346.1_Escherichia_coli_strain_7FA	23167	17166	12475	18059	12767	13721	14138	9919	12270	14973	9235	9581	12134	14178	12176	13179	12264	7833	13405	10232	12671	7278	12934	8041	9078	16900	11873	10858	3647	6646	14396	7446	11347	5648	7535	9689	9278	10516	13262	6705	5115	9019	5086	8080	5114	5424	8116	13946	9576
CP002211.1_Escherichia_coli_str._'clone_D_i2'	25658	18636	13788	19746	13892	14627	15165	10683	13209	15987	10091	10430	13778	15305	13234	13998	13486	8823	14882	11140	13995	7631	13694	8626	9894	17784	12845	11688	3963	7181	15709	8017	12228	6179	8040	10305	10046	11246	13813	7116	5791	9632	5507	8639	5502	5885	8685	15725	10693
CU651637.1_Escherichia_coli_LF82	23924	17543	13016	18525	13018	14088	14394	10244	12556	15379	9617	9882	12700	14637	12516	13447	12738	8297	13863	10454	13336	7217	13152	8280	9404	17103	12310	11188	3686	6817	14893	7655	11634	5867	7617	9831	9570	10770	13416	6849	5354	9248	5199	8284	5188	5634	8207	14632	9970
BA000007.3_Escherichia_coli_O157:H7_str._Sakai_DNA	29892	20918	15680	22833	15669	15978	16329	12139	15029	17439	11299	11408	15728	17324	14905	16059	14761	9716	16373	12274	15033	8587	15044	9397	10694	19021	14335	12452	4540	8141	17124	8906	13687	6911	9060	11471	11075	12423	14913	8086	6587	10600	6359	9601	6201	6539	9409	17634	11881
CP023353.1_Escherichia_coli_strain_746	26627	19726	14710	20912	14692	15417	15797	11384	14138	16887	10550	10840	14533	16273	13877	14874	13882	9214	15618	11624	14487	8031	14463	8989	10332	18427	13718	12189	4138	7501	16540	8402	13019	6477	8456	10857	10508	11943	14440	7593	6191	10121	5861	8937	5818	6162	9124	16447	11362
CP001925.1_Escherichia_coli_Xuzhou21	29356	20615	15512	22608	15488	15765	16153	11980	14942	17274	11184	11361	15617	17111	14749	15926	14649	9597	16124	12170	14862	8460	14815	9338	10572	18809	14117	12365	4513	8053	16879	8895	13650	6793	8957	11423	11002	12267	14783	8053	6504	10458	6279	9499	6194	6464	9317	17476	11724
CP026840.1_Shigella_dysenteriae_strain_ATCC_9753	23822	18534	13244	18448	13491	13531	14127	10503	12634	15321	9515	9920	12138	15142	12448	12809	12326	8699	14681	10796	12783	7664	13448	8168	9700	17257	12601	10813	3876	7133	15519	7935	11823	6327	7623	9540	9890	10881	13424	7820	5548	9857	5519	8346	5156	5929	8935	13615	9756
CP027587.1_Escherichia_coli_strain_2013C-4974	27763	19565	14587	21441	14766	15233	15545	11380	14167	16661	10695	10830	14608	16306	13851	14876	13918	9041	15426	11453	14179	8005	14413	8834	10180	18204	13399	11845	4237	7700	16379	8328	12872	6411	8669	10898	10497	12019	14410	7671	6181	10027	5842	9171	5823	6220	8969	16353	11129
CP027457.1_Escherichia_coli_strain_88-3493	25754	18735	13875	20177	14053	14837	15196	10847	13392	16013	10186	10386	13749	15718	13416	14420	13382	8769	14923	11078	13831	7792	13940	8671	9771	17914	13343	11614	4023	7240	15696	8045	12312	6203	8195	10383	10008	11404	14109	7332	5794	9859	5653	8823	5583	5946	8719	15613	10659
LT717094.1_Escherichia_coli_strain_LF82_P10	412	310	432	374	301	227	131	375	544	340	293	388	264	285	283	324	324	222	287	314	295	130	74	283	114	70	103	166	226	216	292	438	549	290	413	415	306	174	52	417	144	151	141	395	277	247	224	346	223
CP029579.1_Escherichia_coli_strain_DA33137	27541	20166	15069	21709	14903	15712	16050	11771	14393	17341	10887	11219	15062	16778	14360	15403	14258	9455	15789	11833	14584	8397	14739	9204	10576	18813	14023	12334	4286	7714	16802	8687	13248	6686	8771	11072	10852	12248	14719	8010	6376	10445	6155	9158	6090	6300	9313	16887	11583
LR134226.1_Escherichia_coli_strain_NCTC9088	23839	17443	12841	18522	12893	13967	14237	10282	12500	15229	9506	9744	12501	14486	12320	13444	12346	8080	13621	10223	12950	7235	13192	8095	9175	16953	12214	10961	3743	6731	14687	7602	11375	5674	7554	9894	9309	10762	13532	6864	5334	9141	5186	8248	5213	5497	8152	14170	9751
LT615377.1_Escherichia_coli_isolate_106	23026	17084	12426	17939	12718	13678	14117	9854	12228	14922	9219	9520	12061	14141	12131	13084	12176	7803	13364	10198	12638	7237	12904	8013	9031	16857	11844	10856	3604	6612	14342	7391	11258	5618	7525	9651	9214	10502	13240	6691	5099	8977	5050	8054	5057	5413	8107	13877	9533
CP006262.1_Escherichia_coli_O145:H28_str._RM13516	28998	20853	15449	22407	15596	15913	16258	11937	14834	17300	11137	11301	15304	17212	14666	15710	14607	9806	16377	12161	14963	8530	14960	9357	10612	19005	14349	12374	4396	7956	17070	8789	13578	6820	8929	11422	10929	12384	14907	7960	6467	10563	6227	9477	6135	6428	9377	17292	11864
LR130545.1_Escherichia_coli_strain_B36	26448	19466	14303	20247	14343	15106	15663	11255	13527	16590	10433	10747	14055	15874	13720	14188	13720	9222	15521	11449	14304	8048	14332	8930	10213	18476	13602	12144	3961	7487	16596	8295	12614	6421	8267	10488	10315	11753	14394	7390	6003	10194	5823	8922	5627	6098	9041	15824	11076
CP032879.1_Escherichia_coli_strain_WCHEC000837	26640	20026	14897	21110	14851	15607	15908	11592	14213	17269	10840	10999	14632	16566	14097	15031	14075	9362	15681	11715	14461	8282	14657	9159	10441	18711	13823	12229	4234	7619	16528	8650	13154	6643	8667	10984	10810	12292	14761	7917	6303	10467	6089	9188	5927	6299	9287	16477	11405
CP007136.1_Escherichia_coli_O145:H28_str._RM12581	29819	21249	15893	23011	16009	16303	16710	12222	15202	17933	11696	11627	15609	17681	15019	16110	15041	10043	16853	12418	15288	8859	15425	9668	11014	19562	14689	12721	4472	8231	17572	9027	13829	7045	9292	11647	11265	12928	15343	8283	6765	11093	6517	9879	6214	6719	9631	17530	12142
CP028700.1_Escherichia_coli_strain_105	29690	20730	15556	22691	15550	15849	16222	12034	14942	17312	11195	11351	15612	17190	14807	15985	14684	9660	16237	12203	14947	8515	14928	9338	10631	18900	14217	12373	4515	8080	17008	8858	13615	6856	9003	11424	11002	12317	14807	8042	6533	10497	6293	9527	6170	6500	9360	17518	11780
CP033605.1_Escherichia_coli_O157:H7_strain_TR01	30050	20906	15423	22734	15670	15946	16385	11965	14922	17351	11182	11357	15501	17338	14836	16078	14634	9650	16308	12159	15001	8561	15002	9374	10686	18999	14345	12428	4408	8070	17048	8847	13600	6898	8981	11390	10973	12428	14838	8029	6490	10476	6293	9560	6151	6444	9425	17309	11719
CP006027.1_Escherichia_coli_O145:H28_str._RM13514	29820	21251	15891	23012	16011	16300	16710	12223	15204	17932	11693	11627	15610	17679	15023	16110	15040	10045	16851	12420	15290	8857	15423	9669	11012	19562	14692	12718	4473	8231	17572	9027	13831	7044	9291	11646	11266	12926	15343	8283	6765	11091	6516	9877	6214	6719	9631	17530	12148
CP014641.1_Escherichia_coli_strain_BLK9	20035	15183	11071	15688	11236	12381	12771	8865	10935	13478	8254	8603	10459	12635	10537	11537	10710	7037	11931	9018	11444	6468	11814	7152	8072	15527	10725	9833	3126	5887	12965	6647	10073	5087	6757	8691	8159	9590	12144	5955	4508	8117	4485	7155	4502	4864	7376	12060	8519
LR134082.1_Escherichia_coli_strain_NCTC9038	23567	17254	12716	18304	12790	13826	14249	10003	12381	15110	9351	9651	12325	14335	12160	13304	12227	7928	13433	10205	12861	7244	13031	8037	9188	16946	11964	10977	3732	6716	14507	7510	11351	5696	7590	9811	9218	10586	13369	6845	5234	9093	5117	8084	5221	5489	8199	14077	9705
CP029242.1_Escherichia_coli_strain_ECCRA-119	25403	19205	14284	20555	14326	15108	15478	11197	13870	16651	10593	10663	13961	16057	13593	14709	13615	8884	15167	11313	14098	8016	14300	9038	10146	18196	13366	11904	4192	7523	16070	8363	12768	6391	8402	10845	10415	11887	14562	7844	6103	10077	5872	9055	5847	6158	8952	15684	10834
CP027390.1_Escherichia_coli_strain_2015C-4944	31120	22051	16380	23684	16651	16808	17048	12655	15508	18374	12027	11844	16134	18177	15441	16585	15371	10270	17460	12949	15800	9097	15805	9891	11282	19935	14955	12830	4694	8545	18204	9263	14386	7328	9475	11896	11759	13236	15798	8578	7067	11473	6699	10152	6441	6806	9918	17958	12330
CP028589.1_Escherichia_coli_strain_WCHEC4533	26839	20046	14917	21137	14851	15608	15920	11612	14232	17275	10847	11018	14666	16587	14106	15038	14097	9366	15675	11724	14479	8287	14662	9166	10439	18716	13834	12240	4244	7624	16540	8664	13169	6649	8674	10995	10818	12293	14755	7916	6301	10468	6092	9200	5935	6303	9295	16509	11430
CP034958.1_Escherichia_coli_strain_SCEC020026	24373	18180	13493	19428	13499	14449	14741	10645	13184	15853	9931	10153	13132	15153	12946	14008	12858	8301	14284	10798	13416	7624	13589	8559	9658	17403	12505	11400	3929	7123	15144	8026	12117	6019	7939	10400	9823	11210	13892	7298	5655	9529	5442	8589	5511	5767	8546	14856	10252
CP023346.1_Escherichia_coli_strain_ETEC-2265	27058	19905	14710	21387	14820	15467	15622	11463	14199	16800	10857	10884	14515	16464	13962	15123	13766	9168	15644	11599	14330	8122	14519	9084	10152	18383	13754	12035	4214	7555	16513	8589	13002	6485	8556	10988	10521	11896	14567	7802	6252	10196	5936	9290	5834	6169	9108	16159	11055
CP026360.1_Escherichia_coli_strain_1FA	23168	17166	12475	18059	12767	13721	14138	9919	12270	14973	9235	9581	12134	14178	12176	13179	12264	7833	13405	10232	12671	7278	12934	8041	9078	16900	11873	10858	3647	6646	14396	7446	11347	5648	7536	9688	9278	10516	13262	6705	5115	9019	5086	8080	5114	5424	8116	13946	9576
CP024147.1_Escherichia_coli_strain_14EC033	24975	19597	14364	20425	14720	14839	15258	11148	13762	16387	10479	10613	13844	16205	13625	14358	13532	9121	15667	11428	13936	7974	13990	8940	10029	17944	13369	11688	4195	7473	15990	8335	12764	6601	8256	10633	10426	11653	14208	7636	6001	9915	5971	8876	5740	6240	8866	15739	10861
CP037941.1_Escherichia_coli_strain_CFSAN027350	29076	20815	15518	22562	15725	15977	16285	12057	14753	17444	11331	11393	15354	17153	14663	15720	14654	9704	16485	12284	14934	8611	15172	9421	10662	19028	14297	12352	4455	8112	17253	8845	13679	6852	9076	11395	11116	12515	15128	8117	6581	10700	6269	9642	6143	6433	9524	17102	11704
CP028483.1_Escherichia_coli_strain_E41-1	26358	19635	14539	20454	14499	15215	15761	11385	13771	16767	10488	10869	14262	16072	13781	14378	13896	9216	15627	11534	14435	8036	14349	8992	10330	18475	13652	12186	4050	7579	16610	8375	12889	6492	8363	10579	10454	11826	14462	7523	6120	10228	5875	8996	5715	6178	9086	16056	11201
CP021840.1_Escherichia_coli_strain_EC974	27048	20260	14912	21679	15182	15675	16095	11704	14588	17181	10919	11277	14917	16738	14486	15542	14462	9418	16044	12046	14720	8311	14787	9348	10589	18958	13996	12534	4453	7897	16681	8801	13425	6825	8766	11285	10900	12273	14904	8002	6330	10415	6079	9439	6135	6572	9373	16974	11576
CP027597.1_Escherichia_coli_strain_86-3153	28293	20109	14929	21878	15121	15556	15909	11700	14528	16952	10959	11015	14886	16721	14144	15192	14277	9325	15835	11713	14568	8258	14681	9047	10457	18569	13757	12144	4307	7889	16788	8510	13264	6614	8844	11109	10780	12198	14733	7831	6413	10291	5983	9368	5956	6354	9162	16677	11428
CP035477.1_Escherichia_coli_strain_U13A	26438	19753	14480	20568	14608	15202	15826	11390	13720	16672	10563	10815	14328	16115	13803	14356	13877	9331	15693	11546	14421	8065	14384	8983	10326	18551	13689	12171	4058	7575	16631	8326	12823	6487	8324	10547	10381	11873	14407	7433	6136	10256	5872	8954	5653	6175	9107	16108	11191
CP032261.1_Escherichia_coli_strain_AR_0067	27328	20402	15144	21564	15050	15805	16111	11789	14379	17355	10902	11105	14929	16734	14252	15353	14252	9534	15908	11804	14638	8360	14774	9208	10575	18818	14121	12353	4278	7787	16938	8595	13298	6682	8747	10982	10784	12335	14692	7856	6386	10427	6183	9161	5978	6238	9305	16748	11531
CP029492.1_Escherichia_coli_strain_HS30-1	22144	16952	12340	17656	12620	13388	13892	9899	12050	14859	9178	9484	11621	14250	11894	12876	11934	7798	13261	9957	12459	7090	12759	7929	9003	16758	11696	10623	3573	6568	14247	7442	11156	5707	7412	9417	9188	10537	13160	6740	5080	8886	5008	7993	5083	5486	8095	13437	9362
CP023899.1_Escherichia_coli_strain_FDAARGOS_433	24769	18998	14250	20285	14215	14910	15283	11043	13828	16438	10379	10559	13776	15821	13424	14545	13486	8728	15004	11199	14011	7940	14018	8864	10057	17931	13099	11842	4134	7379	15710	8336	12732	6381	8274	10727	10386	11633	14342	7563	6005	9921	5720	8927	5692	6048	8850	15430	10658
CP033762.1_Escherichia_coli_strain_FDAARGOS_536	25464	18916	14107	20027	14087	14785	15135	10912	13348	16207	10382	10551	13734	15551	13435	14160	13478	9026	15025	11156	14125	7682	13885	8785	9977	17880	12924	11781	4040	7291	15859	8088	12422	6308	8163	10493	10227	11408	14021	7335	5884	9968	5640	8772	5578	6013	8863	15597	10607
LS992171.1_Escherichia_coli_isolate_Escherichia_coli_str._TO73	24203	18160	13334	19124	13476	14231	14709	10474	12949	15706	9783	10048	12954	14988	12791	13756	12812	8338	14092	10724	13257	7564	13546	8404	9417	17426	12448	11258	3905	6971	15095	7862	11901	5979	7874	10195	9711	11040	13699	7194	5602	9458	5372	8363	5357	5699	8512	14831	10126
LR134236.1_Escherichia_coli_strain_NCTC9008	23459	17477	12733	18264	13018	13924	14413	10150	12445	15265	9433	9681	12209	14541	12183	13305	12288	8129	13794	10336	12958	7250	13293	8169	9270	17264	12156	11084	3672	6803	14727	7554	11449	5830	7638	9752	9412	10873	13457	6873	5223	9257	5204	8204	5143	5622	8263	13974	9778
CP015843.2_Escherichia_coli_O157:H7_strain_FRIK2455	30875	21703	16328	23673	16299	16375	16763	12536	15564	17977	11664	11776	16361	17910	15456	16572	15235	10055	16967	12661	15438	8816	15422	9648	11033	19460	14786	12716	4719	8399	17612	9159	14180	7194	9306	11837	11473	12871	15310	8364	6833	10942	6571	9897	6459	6713	9682	18301	12300
LR134031.1_Escherichia_coli_strain_NCTC11151	25122	18359	13567	19345	13615	14459	14903	10539	13010	15884	10006	10210	13242	15161	13007	13755	13107	8677	14457	10852	13752	7506	13544	8463	9817	17551	12788	11522	3782	7019	15450	7830	12011	6117	7977	10047	9878	11244	13707	7133	5634	9627	5407	8599	5378	5890	8456	15194	10387
CP028677.1_Escherichia_coli_strain_114	29581	20714	15508	22625	15537	15833	16226	12049	14930	17289	11181	11339	15582	17187	14816	15930	14593	9630	16202	12149	14912	8503	14927	9312	10610	18910	14293	12366	4521	8067	16960	8822	13569	6887	8965	11428	10995	12350	14797	8004	6499	10525	6280	9495	6157	6500	9360	17451	11756
CP022672.1_Shigella_sonnei_strain_866	24253	18473	13274	18635	13933	13704	14346	10415	12652	15688	9761	10131	12293	15219	12459	12812	12663	8681	14810	10827	13233	7811	13346	8607	9550	17515	12719	10910	3623	7306	15942	8112	11620	6271	7865	9729	9781	11150	13873	7480	5602	9516	5722	8261	5085	6100	8719	13812	10014
CP022686.1_Escherichia_coli_Nissle_1917	25684	18710	13907	19843	13976	14696	15215	10772	13255	16190	10180	10471	13829	15354	13365	14019	13624	8852	14956	11230	14051	7733	13782	8688	9996	17877	12915	11740	3999	7222	15786	8096	12313	6198	8082	10350	10124	11389	13937	7228	5806	9724	5559	8671	5585	5870	8730	15746	10746
CP010125.1_Escherichia_coli_strain_C8	25523	18996	14043	20193	14175	14867	15205	10954	13511	16318	10209	10414	13807	15617	13330	14471	13395	8692	15046	11077	13931	7800	13984	8718	9848	17884	13023	11679	4040	7320	15730	8111	12445	6197	8140	10547	10147	11553	14138	7355	5880	9652	5651	8765	5576	5912	8704	15610	10640
CP039298.1_Escherichia_coli_strain_PigCaeca_1	24038	18097	13370	18917	13485	14372	14699	10461	12939	15840	9791	10121	12629	15208	12747	13556	12780	8362	14216	10651	13372	7594	13599	8451	9484	17563	12544	11289	3842	7048	15090	7955	11980	6138	7857	10089	9796	11185	13820	7203	5534	9517	5435	8470	5377	5832	8508	14455	10161
LR134222.1_Escherichia_coli_strain_NCTC11129	25217	18443	13586	19609	13629	14621	14947	10781	13187	16024	10064	10297	13211	15402	13024	14207	12944	8535	14549	10847	13645	7693	13785	8595	9721	17721	12835	11522	3980	7194	15494	8036	12091	6037	7985	10403	9960	11316	14110	7274	5681	9616	5532	8651	5483	5870	8605	14982	10362
CP007592.1_Escherichia_coli_O157:H16_strain_Santai	25922	18806	13941	20329	13988	14850	15263	10971	13543	16200	10161	10556	13958	15730	13563	14570	13409	8736	14914	11198	13966	7836	14002	8729	9932	18000	13063	11807	4070	7384	15653	8143	12305	6263	8131	10644	10111	11420	14163	7338	5835	9784	5602	8836	5643	5974	8831	15983	10815
CP001855.1_Escherichia_coli_O83:H1_str._NRG_857C	24242	18003	13366	19043	13438	14305	14644	10496	12861	15657	9889	10108	13128	15025	12774	13707	13054	8530	14243	10750	13553	7368	13387	8484	9584	17373	12528	11404	3804	6970	15205	7878	11913	6026	7822	10096	9792	11025	13653	7063	5556	9515	5408	8459	5321	5777	8398	15045	10193
CP000036.1_Shigella_boydii_Sb227	22520	17352	12287	17303	12558	13007	13543	9902	11865	14648	9033	9145	11390	14231	11638	12074	11676	8102	13544	10094	12172	7102	12944	7733	9189	16664	11775	10373	3655	6775	14677	7343	10992	5803	7306	8985	9312	10489	12783	7240	5167	9395	5043	7945	4842	5574	8351	12697	9261
CP027219.1_Escherichia_coli_strain_2015C-3163	29172	20758	15464	22465	15559	16018	16330	12012	14770	17435	11319	11335	15300	17177	14597	15604	14615	9611	16358	12126	15082	8586	15187	9384	10579	19100	14284	12354	4322	8051	17577	8812	13475	6868	8922	11305	11014	12534	15154	8072	6678	10742	6307	9535	6027	6452	9463	17088	11771
CP027582.1_Escherichia_coli_strain_2013C-4538	30325	21531	16002	23217	16221	16459	16728	12411	15144	17945	11691	11700	15844	17785	15162	16302	15031	9992	16973	12662	15379	8861	15502	9717	10977	19484	14637	12529	4626	8325	17737	9104	14034	7149	9298	11694	11411	12891	15513	8325	6861	11091	6505	9829	6332	6666	9747	17760	12119
CP014642.1_Escherichia_coli_strain_BLK16	20034	15182	11071	15688	11236	12377	12770	8865	10935	13477	8254	8603	10463	12635	10537	11537	10710	7037	11931	9018	11444	6468	11814	7148	8072	15526	10725	9833	3126	5887	12965	6647	10073	5088	6757	8691	8159	9607	12127	5954	4508	8117	4485	7155	4502	4865	7376	12064	8519
CP030939.1_Escherichia_coli_strain_AMSHJX01	26588	19452	14808	21068	14659	15354	15477	11393	14213	16954	10915	11083	14302	16351	13973	15235	13788	8982	15200	11644	14335	8175	14334	9183	10230	18152	13351	11865	4346	7715	16087	8731	13063	6605	8535	11158	10684	12006	14620	7984	6309	10213	5977	9255	6063	6349	9048	16035	10980
CP027672.1_Escherichia_coli_strain_2014C-3003	27573	20307	14903	21533	15303	15788	16110	12026	14322	16973	10946	11082	14757	16684	14190	15027	14203	9398	16373	11913	14645	8242	14729	9214	10277	18506	14157	12148	4230	7748	16969	8575	13186	6655	8632	11211	10723	12036	14857	7781	6559	10382	6174	9371	5969	6289	9273	16670	11577
CP034595.1_Escherichia_coli_strain_WCHEC035053S1G0	23398	17351	12589	18233	12900	13805	14268	9990	12414	15109	9312	9645	12241	14313	12277	13309	12401	7909	13527	10343	12783	7316	12978	8120	9180	16949	11958	10932	3684	6698	14465	7534	11431	5699	7643	9750	9371	10582	13355	6792	5175	9044	5103	8159	5149	5517	8185	14060	9640
CP023364.1_Escherichia_coli_strain_144	27023	19812	14837	21286	14817	15512	15809	11559	14367	17003	10609	11015	14853	16589	14073	15272	14126	9256	15808	11659	14564	8105	14499	9131	10319	18467	13654	12319	4277	7605	16580	8611	13152	6541	8569	11094	10662	12047	14552	7788	6266	10085	5955	9075	5928	6237	9145	16841	11501
CP027579.1_Escherichia_coli_strain_2013C-4282	26527	19260	14404	20972	14428	15083	15349	11246	13963	16401	10389	10792	14478	16071	13768	15092	13852	9135	15180	11435	14202	7736	14116	8984	10046	18091	13411	11958	4165	7413	16102	8410	12814	6413	8325	10798	10427	11538	14155	7510	6097	9906	5733	8972	5853	6112	8946	16522	11093
CP010148.1_Escherichia_coli_strain_D6	24104	17994	13386	19030	13394	14321	14640	10533	12809	15700	9954	10088	12951	15048	12649	13771	12616	8429	14213	10522	13288	7437	13435	8439	9523	17449	12464	11258	3909	6960	15127	7871	11773	5942	7866	10130	9592	11203	13865	7069	5542	9616	5399	8524	5372	5787	8411	14739	10126
CP027221.1_Escherichia_coli_strain_2015C-3101	28587	20150	15082	22030	15168	15610	16024	11650	14563	16973	10978	11107	14940	16796	14275	15525	14298	9371	15848	11876	14622	8275	14790	9157	10561	18621	13635	12048	4432	7815	16766	8598	13302	6555	8925	11192	10796	12172	14646	7835	6446	10404	6086	9334	6034	6439	9195	16780	11388
CP028429.1_Escherichia_coli_strain_RM9131	28482	20190	15155	22031	15213	15577	16093	11709	14718	17046	10939	11097	14979	16825	14295	15435	14341	9463	15775	11895	14514	8226	14765	9146	10667	18653	13616	12116	4433	7872	16796	8656	13375	6641	9042	11289	10827	12186	14662	7894	6456	10422	6011	9326	6091	6490	9221	16786	11391
CP034953.2_Escherichia_coli_strain_MT102	22680	16802	12234	17664	12475	13429	13864	9740	12085	14662	9040	9400	11890	13876	11917	12928	12041	7679	13139	10013	12462	7127	12670	7901	8908	16516	11641	10674	3570	6517	14110	7313	11171	5504	7380	9533	9103	10298	12974	6573	5006	8801	4947	7916	5014	5330	7947	13685	9400
LR134228.1_Escherichia_coli_strain_NCTC9699	25212	18481	13566	19616	13685	14598	15018	10635	13184	15936	9939	10228	13182	15309	12996	14254	12994	8412	14447	10878	13573	7627	13764	8468	9659	17841	12643	11497	3909	7087	15347	7886	12035	6034	8004	10354	9767	11203	13934	7226	5564	9544	5441	8558	5415	5812	8617	15009	10360
CP011331.1_Escherichia_coli_O104:H4_str._C227-11	27223	20128	15021	21423	15146	15689	15907	11726	14459	17108	11069	11095	14735	16665	14171	15211	14253	9455	15986	11906	14774	8396	14770	9293	10412	18699	13875	12154	4292	7815	16862	8727	13359	6748	8753	11108	10846	12177	14907	7891	6562	10587	6234	9372	5998	6343	9281	16551	11493
CP033635.1_Escherichia_coli_isolate_ECCNB12-2	30902	23270	17599	24923	17590	17590	17896	13097	16501	19364	12814	12946	17144	19230	16579	17387	16435	10892	18468	13649	16619	9421	16263	10559	11895	20591	15660	13708	4979	8999	18839	10111	15375	7688	9957	12614	12510	13884	16296	9076	7638	12003	7169	10676	6981	7266	10516	19314	13247
CP028671.1_Escherichia_coli_strain_116	29581	20714	15508	22625	15537	15833	16226	12049	14930	17289	11181	11339	15582	17187	14816	15930	14593	9630	16202	12149	14912	8503	14927	9312	10610	18910	14293	12367	4521	8067	16960	8822	13569	6887	8965	11428	10995	12350	14797	8004	6499	10525	6280	9495	6157	6500	9360	17451	11756
CP023377.1_Escherichia_coli_strain_127	24512	19189	14066	19771	14344	14628	15195	10973	13527	16342	10226	10473	13272	15829	13131	14148	13348	8888	14987	11265	13706	7846	13903	8870	9916	17916	12916	11636	3995	7290	15777	8321	12585	6528	8152	10375	10410	11542	14256	7568	5917	9873	5827	8726	5604	6182	8904	15034	10696
CP026784.1_Shigella_dysenteriae_strain_80-547	22665	17769	12607	16977	13172	12383	13218	10008	11997	14777	8797	9808	11060	13809	11241	11635	11540	8876	13404	10427	11465	7417	11871	8410	9131	16413	11654	10425	3965	7016	14045	7446	10718	5793	7315	8605	10106	10662	13244	6798	5127	8960	4976	7256	4612	5932	8705	12989	9004
AP009048.1_Escherichia_coli_str._K-12_substr._W3110_DNA	23120	17154	12441	18019	12766	13692	14137	9898	12267	14948	9205	9563	12109	14147	12185	13163	12246	7817	13414	10245	12658	7270	12917	8052	9070	16869	11874	10840	3632	6620	14387	7432	11366	5635	7531	9676	9276	10490	13227	6696	5102	9005	5059	8094	5098	5428	8115	13923	9552
CP021844.1_Escherichia_coli_strain_EC1515	27246	20295	14950	21696	15212	15708	16136	11720	14607	17222	10931	11273	14897	16773	14520	15568	14463	9452	16092	12067	14753	8317	14819	9380	10624	18993	14045	12558	4454	7899	16705	8806	13451	6844	8775	11299	10917	12290	14944	8029	6345	10428	6092	9470	6138	6577	9378	16964	11587
CP019560.1_Escherichia_coli_strain_KSC1031	24037	17761	13097	18896	13235	14229	14503	10433	12728	15481	9757	9969	12741	14867	12525	13646	12588	8246	14059	10471	13201	7386	13518	8346	9369	17319	12472	11201	3752	6862	15144	7828	11670	5905	7751	10049	9530	10960	13673	7024	5517	9330	5303	8421	5343	5666	8404	14513	9958
HG941718.1_Escherichia_coli_ST131_strain_EC958	26392	19435	14311	20317	14320	15097	15671	11246	13512	16575	10425	10750	14112	15910	13739	14243	13718	9191	15476	11413	14280	8036	14330	8893	10196	18422	13548	12115	3965	7483	16509	8274	12605	6422	8253	10493	10350	11726	14339	7368	6018	10159	5802	8912	5633	6086	9044	15885	11069
CP014768.1_Shigella_sp._PAMC_28760	22525	16861	12267	17604	12466	13467	13850	9714	12012	14682	9082	9434	11815	13962	11688	12808	11895	7778	13081	9953	12479	7038	12816	7829	8828	16694	11660	10655	3509	6477	14131	7347	11067	5594	7386	9507	8946	10413	13099	6533	5027	8815	4937	7792	4985	5335	8064	13593	9389
LT615378.1_Escherichia_coli_isolate_103	23017	17079	12424	17936	12712	13673	14115	9853	12228	14920	9217	9517	12059	14139	12131	13078	12172	7802	13362	10196	12634	7237	12899	8011	9030	16850	11844	10852	3603	6612	14338	7386	11254	5616	7524	9652	9210	10499	13231	6688	5098	8974	5047	8054	5056	5411	8104	13876	9534
CP010219.1_Escherichia_coli_strain_M18	26249	19350	14145	20546	14410	15152	15349	11192	13744	16281	10456	10611	14229	15879	13556	14746	13630	8875	15255	11379	14197	7802	14082	8896	9979	18005	13214	11706	4166	7338	15965	8310	12706	6243	8206	10671	10197	11543	14188	7359	6023	9830	5786	8879	5709	6090	8862	16084	10942
LT838196.1_Escherichia_coli_isolate_WI1_isolate:_WI1	24714	18515	13568	19472	13777	14660	15060	10663	13284	16101	9939	10181	13138	15348	12951	14042	13128	8512	14596	10985	13747	7722	13781	8615	9758	17727	12832	11590	3970	7113	15394	8012	12172	6133	8123	10393	10008	11393	13981	7293	5749	9670	5513	8646	5476	5841	8576	15020	10402
CP002970.1_Escherichia_coli_KO11FL	25308	18772	13481	19526	13526	14879	15246	10953	13348	16224	10061	10338	13119	15607	12963	14197	13284	8544	14658	10707	13807	7629	14050	8870	9944	18016	13048	11686	4006	7175	15680	8207	12476	6140	8087	10289	10021	11551	14388	7665	5659	9819	5309	8934	5515	6148	8684	14934	10288
CP026819.1_Shigella_dysenteriae_strain_96-265	24011	18885	13501	18809	13785	13628	14345	10720	12867	15669	9684	10129	12416	15388	12697	12986	12658	8877	14872	11016	12958	7792	13626	8340	9904	17472	12755	11039	3962	7339	15787	8131	12056	6411	7853	9708	10154	11099	13739	8020	5682	10028	5632	8477	5311	6102	9093	13959	10029
CP024239.1_Escherichia_coli_O15:H11_strain_90-9272	25448	19288	14205	20222	14475	14829	15418	10983	13736	16280	10326	10473	13767	15996	13280	14255	13343	8956	15339	11428	13846	8048	14203	8824	9945	18135	13376	11808	3951	7336	16169	8224	12722	6313	8284	10575	10396	11604	14223	7528	6056	9899	5702	8783	5622	5991	8946	15556	10813
CP010137.1_Escherichia_coli_strain_D2	24266	18054	13289	19088	13407	14331	14667	10482	12978	15638	9733	10032	12999	14930	12649	13859	12761	8317	14038	10759	13355	7525	13461	8352	9410	17453	12424	11251	3902	6967	15003	7853	11994	5974	7934	10189	9693	11054	13770	7017	5519	9403	5333	8420	5467	5669	8463	14907	10216
CP026839.1_Shigella_dysenteriae_strain_ATCC_9752	20894	16274	11408	16084	11918	12231	12824	9246	11106	13718	8469	8671	10462	13393	10802	11211	10899	7763	12787	9472	11452	6711	12231	7378	8695	15751	11070	9827	3359	6337	13853	6942	10264	5476	6906	8540	8748	9878	12245	6710	4766	8690	4700	7430	4538	5301	7858	11649	8600
CP019029.1_Escherichia_coli_strain_Ecol_881	27896	20797	15530	22117	15638	16145	16604	12014	14928	17908	11347	11560	15338	17308	14838	15831	14808	9718	16354	12334	15314	8599	15090	9555	11058	19357	14165	12688	4508	8133	17199	9163	14052	6959	9002	11570	11492	12804	15204	8239	6719	10825	6204	9638	6329	6665	9577	17437	11871
CP028693.1_Escherichia_coli_strain_108	29718	20741	15577	22718	15562	15872	16242	12040	14968	17337	11211	11361	15627	17213	14813	15999	14699	9673	16253	12213	14959	8534	14954	9348	10647	18917	14227	12393	4515	8093	17033	8861	13629	6867	9015	11431	11019	12344	14828	8058	6552	10511	6303	9537	6172	6519	9366	17533	11792
CP015229.1_Escherichia_coli_strain_06-00048	29429	21408	15967	22970	15923	16243	16754	12330	15302	17874	11560	11686	15866	17598	15178	16344	15062	10015	16943	12689	15559	8697	15424	9824	11060	19641	14701	12847	4848	8350	17652	9166	14223	6991	9096	11774	11251	12747	15298	8312	6708	10938	6466	9748	6456	6740	9749	18054	12196
CP014497.1_Escherichia_coli_strain_ZH193	26005	19381	14222	20241	14297	15064	15643	11230	13521	16575	10445	10691	14022	15945	13665	14153	13681	9186	15444	11401	14269	8008	14244	8914	10272	18469	13537	12115	3975	7492	16423	8277	12583	6410	8282	10414	10327	11781	14413	7422	6049	10241	5796	8886	5618	6132	9018	15826	11026
CP010191.1_Escherichia_coli_strain_M8	25253	18869	13906	20324	14023	14828	15053	11033	13598	16142	10268	10470	14019	15676	13348	14660	13262	8670	14813	11124	13844	7614	13768	8699	9796	17756	12888	11560	4152	7251	15594	8221	12601	6027	8086	10594	10003	11270	14114	7326	5774	9588	5599	8814	5723	5895	8669	15884	10641
AP017620.1_Escherichia_coli_DNA__strain:_MRY15-131	26594	19755	14670	21134	14685	15246	15643	11321	14118	16682	10676	10965	14586	16296	13937	15054	14007	9114	15313	11648	14351	7907	14186	8917	10195	18230	13351	12023	4176	7534	16096	8551	13108	6350	8431	10987	10558	11752	14303	7565	6142	10030	5800	8959	5880	6103	9089	16464	11227
CP019020.1_Escherichia_coli_strain_Ecol_244	26401	20185	15111	21316	15066	15583	16095	11572	14311	17173	10991	11386	14736	16620	14451	15158	14363	9422	15897	11876	14826	8183	14423	9291	10617	18636	13705	12255	4308	7757	16632	8819	13356	6789	8588	11094	10843	12164	14649	7931	6399	10477	6091	9302	6098	6465	9262	16631	11443
LR134078.1_Escherichia_coli_strain_NCTC9085	25361	18325	13693	19563	13704	14333	14890	10669	13195	15761	10005	10370	13521	15174	13194	13859	13209	8566	14766	11010	13755	7499	13463	8560	9754	17297	12764	11564	3884	7109	15600	8018	12191	6118	7997	10210	9920	11044	13552	7080	5693	9553	5439	8468	5546	5866	8575	15488	10590
CP024090.1_Escherichia_coli_strain_WG5	22464	16703	12173	17546	12421	13500	13898	9685	12038	14730	9094	9410	11713	13988	11791	12818	11883	7788	13185	9967	12497	7068	12824	7792	8911	16788	11747	10758	3546	6512	14209	7239	11080	5627	7413	9548	9004	10579	13213	6630	5059	8931	5002	7845	5034	5330	8040	13524	9395
CP023386.1_Escherichia_coli_strain_1190	25003	18290	13428	19549	13620	14461	14818	10621	13160	15971	9896	10297	13363	15243	13061	14054	13045	8553	14282	10920	13527	7590	13650	8461	9746	17717	12877	11417	3855	7084	15407	7904	12113	6052	7975	10269	9823	11300	13834	7112	5702	9568	5454	8413	5449	5834	8569	15187	10341
CP003109.1_Escherichia_coli_O55:H7_str._RM12579	28429	20311	15246	22129	15231	15614	16020	11751	14751	17172	11005	11216	15235	16887	14593	15933	14515	9393	15806	12033	14800	8216	14644	9310	10497	18757	13975	12210	4488	7937	16563	8863	13569	6708	8926	11449	10852	12052	14742	7990	6399	10291	6093	9383	6073	6441	9265	17244	11536
AE014075.1_Escherichia_coli_CFT073	26836	19375	14533	20660	14516	15115	15548	11113	13751	16666	10633	10833	14461	15916	13865	14479	14056	9187	15498	11514	14433	8012	14085	8941	10230	18150	13262	11995	4162	7468	16330	8321	12760	6457	8354	10685	10532	11646	14164	7568	6043	10030	5810	9022	5767	6141	9020	16400	11167
CP037996.1_Shigella_flexneri_strain_FC906	23098	17323	12409	17749	12818	13171	13710	9956	12076	14731	9234	9318	11737	14517	11961	12392	12066	8101	13510	10336	12548	7272	12808	7895	9124	16522	11842	10586	3638	6725	14674	7496	11083	5890	7440	9316	9474	10617	12930	7058	5307	9341	5127	8111	5029	5441	8252	13102	9462
CP031912.1_Escherichia_coli_O111:NM_strain_FWSEC0005	26949	18977	14096	20656	14223	14828	15242	11031	13679	16076	10353	10541	14016	15851	13421	14596	13443	8786	14911	11217	13821	7824	14041	8678	9997	17861	12944	11475	4135	7391	15910	8145	12480	6147	8389	10594	10101	11468	14008	7375	5999	9840	5663	8836	5671	6078	8746	15768	10683
CP014488.1_Escherichia_coli_strain_G749	25590	19363	14354	20306	14488	15140	15661	11129	13751	16789	10481	10812	14149	16038	13764	14494	13911	9161	15327	11521	14514	7829	14098	8958	10387	18316	13379	12039	4129	7528	16249	8412	12831	6516	8403	10641	10516	11858	14326	7567	6054	10080	5732	8895	5736	6242	8965	16011	11090
CP024245.1_Escherichia_coli_O27:H7_strain_B4103-1	24981	18556	13757	19942	13838	14425	14701	10850	13305	15888	10013	10283	13637	15225	13125	14342	13188	8528	14402	10930	13556	7548	13465	8568	9604	17368	12592	11371	4054	7188	15383	8105	12251	6094	7990	10425	9905	11182	13841	7219	5748	9545	5481	8604	5624	5830	8579	15365	10379
CP014667.1_Escherichia_coli_strain_ECONIH2	26685	19678	14673	20948	14730	15403	15705	11429	14070	16782	10868	10913	14662	16174	14037	14837	14125	9298	15855	11732	14685	8011	14351	9138	10462	18304	13639	12158	4153	7662	16553	8577	13053	6631	8512	10838	10780	11823	14298	7682	6367	10273	5904	9169	5857	6276	9010	16686	11418
CP023531.1_Escherichia_coli_strain_FDAARGOS_401	27225	19886	14750	21242	14937	15507	15742	11597	14203	16882	10878	10944	14496	16533	14013	15062	14032	9355	15790	11724	14611	8343	14612	9199	10276	18577	13766	12016	4221	7734	16692	8622	13150	6642	8648	10955	10677	12032	14782	7790	6459	10462	6109	9303	5884	6264	9175	16280	11308
HF572917.2_Escherichia_coli_HUSEC2011	27110	20110	15004	21388	15102	15701	15885	11709	14423	17089	11057	11074	14680	16649	14160	15170	14223	9443	15955	11878	14768	8408	14749	9288	10379	18676	13883	12157	4277	7802	16848	8696	13354	6756	8728	11075	10819	12180	14896	7893	6557	10587	6222	9385	5978	6347	9281	16492	11472
CP012735.1_Shigella_flexneri_1a_strain_0228	24192	18185	13129	18649	13445	13719	14252	10491	12810	15433	9717	9735	12349	15243	12559	12967	12618	8430	14233	10778	13137	7528	13287	8278	9544	17120	12303	10951	3814	7049	15308	7935	11682	6234	7801	9808	10000	11112	13430	7408	5636	9725	5351	8465	5248	5712	8541	13768	9921
CP010132.1_Escherichia_coli_strain_C10	25031	18481	13484	19585	13699	14653	14907	10743	13173	15960	10031	10223	13379	15270	13073	14101	12979	8539	14788	10920	13709	7671	13896	8613	9698	17716	12899	11480	4036	7148	15567	7925	12056	6003	8055	10403	9818	11235	14102	7251	5728	9512	5521	8649	5509	5830	8628	15220	10483
CP024155.1_Escherichia_coli_strain_14EC047	26718	19812	14769	20985	15090	15164	15595	11291	14108	16784	10697	10841	14177	16376	13809	14830	13852	9289	15729	11650	14283	8120	14265	9022	10187	18435	13478	11874	4262	7570	16356	8518	13071	6567	8554	10866	10593	11985	14665	7679	6327	10229	5966	9090	5815	6288	9131	16081	10954
CP027376.1_Escherichia_coli_strain_2013C-4404	26482	19642	14560	20891	14702	15430	15618	11334	13981	16653	10727	10699	14188	16322	13796	14709	13829	9231	15634	11418	14358	8096	14554	8979	10137	18261	13715	11927	4092	7459	16450	8337	12786	6479	8421	10698	10411	11929	14519	7509	6253	10190	5922	9085	5770	6161	8963	16063	11027
CP010160.1_Escherichia_coli_strain_H1	23905	17725	12937	18585	13284	14082	14437	10248	12658	15599	9582	9852	12328	14873	12385	13458	12438	8232	14006	10512	13131	7429	13289	8303	9379	17426	12098	11064	3818	6913	14883	7727	11768	6007	7767	9990	9647	11051	13695	7135	5479	9379	5299	8342	5270	5739	8428	13970	9841
CP025703.1_Escherichia_coli_BH100N_substr._MG2017	26216	19057	14220	20108	14179	14829	15186	11171	13678	16286	10351	10658	14055	15564	13681	14297	13573	8959	15128	11430	14114	7642	13884	8764	10102	17706	13018	11707	3970	7394	16079	8412	12758	6270	8277	10609	10336	11337	13889	7311	6004	9912	5625	8782	5642	6041	8667	15958	10971
CP011320.1_Escherichia_coli_strain_SQ37	23111	17121	12437	18015	12721	13681	14109	9893	12241	14927	9200	9552	12108	14127	12144	13148	12231	7803	13360	10200	12639	7237	12889	8012	9050	16853	11843	10828	3634	6613	14354	7419	11298	5617	7506	9668	9248	10470	13192	6679	5091	8958	5042	8031	5100	5397	8088	13921	9545
CP026356.1_Escherichia_coli_strain_2FA	23167	17166	12475	18059	12767	13721	14138	9919	12270	14972	9235	9581	12134	14178	12176	13179	12264	7833	13405	10232	12671	7278	12934	8041	9078	16900	11873	10858	3647	6646	14396	7446	11347	5648	7536	9688	9278	10516	13261	6705	5115	9019	5086	8080	5114	5424	8116	13946	9576
LR025099.1_Escherichia_coli_isolate_EC-12536	19893	13805	11443	14571	10243	12311	11845	7481	10792	15980	10261	7522	9471	11464	8961	8824	7552	6105	13612	7427	10183	8148	12014	7681	8688	14671	11513	8365	3017	5194	10639	5057	8486	6035	8097	8473	7689	12490	15672	8485	5736	12291	6647	7964	3766	5033	6498	10479	7597
CP027027.1_Shigella_dysenteriae_strain_E670/74	26070	19619	14506	20221	14530	14825	15266	10883	13776	16520	10225	11063	13656	16067	13630	14143	13514	9025	15735	11527	13986	8157	14285	8444	10073	18174	13662	11434	4033	7510	16616	8485	12449	6289	8179	10549	10159	11914	14286	7839	6107	10058	5961	8413	5727	6153	9165	15197	10451
CP016628.1_Escherichia_coli_strain_FORC_041	24562	17881	13215	19079	13331	14308	14514	10523	12772	15568	9836	9969	13000	14953	12623	13741	12767	8262	14102	10604	13325	7371	13416	8356	9421	17226	12457	11162	3872	6941	15130	7764	11821	5795	7753	10088	9596	10994	13781	6965	5544	9361	5370	8452	5331	5689	8332	14710	10163
CP026823.1_Shigella_dysenteriae_strain_96-3162	24487	19232	13779	19123	14028	13812	14571	10867	13060	15907	9849	10300	12644	15638	12907	13155	12873	9065	15119	11197	13146	7950	13812	8461	10047	17688	13002	11176	4021	7447	16042	8247	12259	6531	7933	9827	10320	11290	13890	8165	5799	10204	5731	8623	5387	6195	9242	14200	10191
CP017220.1_Escherichia_coli_strain_FAM21845	24804	18835	13811	19704	14044	14795	15141	10874	13311	16382	10267	10355	13097	15693	13158	13927	13057	8745	14944	11042	13688	7938	14020	8761	9814	18024	13034	11566	3949	7277	15760	8157	12295	6420	8187	10434	10236	11652	14343	7510	5862	9934	5809	8829	5549	6013	8761	14897	10444
CP007391.1_Escherichia_coli_strain_ST540	23752	17735	12992	18593	13289	14212	14609	10307	12717	15708	9691	9877	12455	14897	12436	13473	12440	8366	14072	10491	13249	7490	13544	8464	9489	17650	12372	11283	3743	6950	15019	7708	11770	5987	7835	9954	9670	11217	13969	7086	5434	9611	5327	8347	5296	5688	8474	14144	10032
CP023349.1_Escherichia_coli_strain_ETEC-2264	26005	19397	14338	20456	14463	15165	15484	11184	13851	16470	10592	10613	14138	16009	13503	14551	13564	8904	15358	11415	14154	7966	14264	8903	10064	18229	13382	11841	4132	7412	16094	8399	12612	6281	8418	10762	10310	11704	14429	7615	6107	10065	5787	9023	5703	6056	8931	15712	10842
CP006632.1_Escherichia_coli_PCN033	25845	19085	14118	20359	14165	14904	15210	11108	13765	16485	10259	10719	14013	15909	13526	14602	13405	8956	14965	11212	13941	7835	14029	8749	10075	18061	13256	11763	4137	7334	15902	8302	12557	6270	8224	10625	10239	11768	14253	7467	5831	9861	5671	8839	5743	5981	8836	15855	10799
CP009104.1_Escherichia_coli_strain_RM9387	25262	18621	13605	19763	13875	14575	14941	10700	13130	15740	10056	10211	13448	15461	13049	14213	13116	8591	14633	10918	13526	7594	13646	8607	9706	17634	12857	11490	3979	7076	15521	7940	12124	5982	8023	10268	9754	11087	13920	7077	5701	9476	5578	8630	5436	5840	8568	15265	10453
CP024717.1_Escherichia_coli_strain_LS4	26629	19700	14484	20563	14562	15380	15871	11320	13763	16861	10555	10872	14320	16140	13914	14490	13854	9321	15669	11563	14592	8105	14427	9023	10357	18631	13660	12210	4070	7608	16635	8399	12797	6485	8353	10615	10489	11924	14502	7522	6160	10264	5860	8983	5713	6205	9108	16137	11268
CP007390.1_Escherichia_coli_strain_ST540	23433	17476	12794	18327	13086	13980	14397	10170	12457	15499	9541	9737	12243	14708	12245	13255	12260	8252	13887	10342	13064	7412	13345	8330	9324	17408	12194	11102	3684	6830	14826	7623	11580	5896	7719	9783	9527	11048	13803	7007	5361	9464	5290	8247	5197	5621	8326	13951	9854
CP026811.1_Shigella_flexneri_strain_64-5500	23367	18067	12877	18146	13078	13461	13953	10368	12487	15113	9408	9572	11886	14820	12181	12536	12122	8509	14192	10580	12617	7398	13346	8075	9591	17118	12317	10683	3867	7105	15363	7688	11567	6134	7653	9312	9736	10848	13174	7548	5448	9749	5303	8309	5048	5865	8697	13266	9637
CP011018.1_Escherichia_coli_strain_CI5	25499	19037	13967	20206	14082	14961	15178	11052	13477	16154	10337	10477	13900	15708	13284	14473	13356	8716	14960	11144	13948	7728	13976	8680	9780	17894	13050	11650	4058	7251	15793	8154	12408	6103	8068	10520	10000	11454	14139	7202	5804	9805	5702	8744	5616	5984	8793	15768	10655
LS992192.1_Escherichia_coli_isolate_Escherichia_coli_str._TO217	27840	20526	15251	21587	15241	15782	16311	11908	14394	17306	11066	11252	15011	16844	14481	15077	14470	9706	16449	12035	15075	8446	14854	9273	10650	18987	14304	12542	4234	7914	17366	8727	13411	6820	8709	10992	10955	12243	14810	7784	6514	10683	6198	9321	5929	6392	9476	16920	11782
CP020058.1_Escherichia_coli_strain_AR_0061	23240	17386	12843	18385	12922	13786	14305	10185	12470	15343	9496	9778	12339	14582	12182	13483	12338	8027	13611	10309	12958	7289	13194	8118	9239	17057	12042	11060	3728	6741	14693	7658	11500	5804	7596	9834	9485	10851	13579	6946	5258	9237	5201	8171	5239	5585	8208	14190	9815
CP014270.1_Escherichia_coli_K-12_strain_DHB4	23289	17677	12843	18657	13205	14009	14422	10215	12641	15246	9515	9796	12676	14586	12510	13560	12617	8094	13872	10547	12996	7461	13188	8270	9263	17142	12186	11075	3761	6827	14788	7658	11688	5809	7731	9946	9526	10766	13447	6908	5317	9244	5231	8282	5255	5552	8327	14520	9904
CP022164.1_Escherichia_coli_strain_M160133	26788	20399	15533	21868	15318	15866	16223	11940	15010	17651	11252	11645	15115	17029	14734	15774	14647	9590	15973	12079	14971	8324	14694	9520	10866	18870	13904	12480	4514	8045	16907	9248	13934	6897	8997	11606	11316	12473	14899	8367	6606	10532	6088	9538	6368	6579	9517	17020	11620
CP027140.1_Escherichia_coli_strain_AR_0369	24183	18335	13671	19439	13699	14325	14765	10641	13346	15961	9928	10342	12984	15321	12768	13922	12922	8516	14290	10805	13404	7587	13486	8501	9594	17493	12347	11356	3936	7118	15154	8070	12348	6262	8052	10399	9935	11181	13845	7299	5676	9506	5513	8482	5601	5947	8557	14735	10218
CP014492.1_Escherichia_coli_strain_MVAST0167	24445	18514	13617	19304	13723	14557	15060	10739	13040	15931	9977	10270	13366	15184	13028	13652	13133	8729	14798	11028	13839	7568	13719	8550	9690	17737	12986	11716	3836	7114	15703	7926	12163	6134	8015	10111	9925	11306	13757	7085	5706	9694	5526	8571	5416	5859	8641	15276	10574
CP023960.1_Escherichia_coli_strain_FDAARGOS_448	27464	20300	15232	21755	15042	15706	16002	11758	14514	17419	10889	11216	15114	16825	14455	15524	14332	9408	15886	11965	14647	8286	14690	9257	10599	18827	13899	12349	4317	7770	16741	8722	13429	6673	8804	11179	10916	12327	14722	8000	6394	10406	6144	9227	6090	6356	9341	16983	11580
CP027462.1_Escherichia_coli_isolate_07-4299	24995	18361	13550	19593	13696	14570	14828	10697	13077	15789	10059	10171	13257	15220	13003	14028	12949	8535	14491	10760	13526	7535	13716	8507	9584	17523	12804	11347	3890	7104	15381	7938	12005	5996	7901	10251	9778	11235	13894	7151	5664	9534	5512	8635	5424	5798	8530	15050	10333
CP021144.1_Shigella_sonnei_strain_2015AM-1099	24380	18385	13185	18583	13915	13666	14222	10461	12615	15641	9773	10067	12229	15250	12469	12876	12570	8684	14760	10810	13236	7751	13324	8568	9508	17509	12586	10913	3624	7272	15821	8106	11577	6236	7841	9686	9780	11084	13848	7508	5556	9526	5684	8258	5078	6075	8657	13764	9987
CP032513.1_Shigella_flexneri_strain_SFL1520	22683	17015	12213	17482	12528	12914	13414	9786	11830	14503	9103	9073	11378	14389	11743	12154	11659	8000	13143	10216	12155	7032	12598	7754	8952	16312	11662	10384	3509	6600	14382	7376	10911	5852	7246	9189	9289	10413	12817	6896	5264	9189	5130	8036	4920	5384	8111	12711	9220
CP032426.1_Escherichia_coli_strain_SCEC020001	25166	18672	13993	20072	14034	14710	15036	10876	13622	16181	10122	10479	13672	15626	13309	14356	13217	8598	14857	11115	13825	7776	13842	8747	9908	17693	12819	11718	4075	7368	15551	8227	12494	6208	8208	10692	10098	11480	14184	7485	5828	9697	5569	8770	5731	5936	8775	15375	10562
CP040397.1_Escherichia_coli_strain_BA22372	24328	18144	13500	19482	13530	14432	14684	10637	13206	15853	9931	10183	13219	15170	12957	14064	12902	8308	14260	10838	13395	7582	13522	8563	9655	17331	12464	11379	3949	7115	15104	8062	12167	6027	7942	10425	9860	11205	13896	7312	5644	9525	5433	8603	5537	5776	8539	14946	10273
CP004009.1_Escherichia_coli_APEC_O78	24213	17667	13106	18914	13064	14165	14508	10331	12832	15470	9535	9918	12821	14645	12656	13721	12516	8105	13899	10465	13290	7399	13296	8231	9393	17146	12320	11182	3825	6919	14788	7705	11809	5799	7705	10036	9593	10830	13605	6949	5413	9161	5190	8276	5336	5582	8308	14614	10011
CP010876.1_Escherichia_coli_strain_MNCRE44	26362	19772	14576	20551	14548	15251	15752	11389	13791	16848	10595	10852	14156	16202	13819	14409	13902	9302	15616	11545	14436	8075	14311	9030	10320	18520	13647	12158	4082	7610	16613	8399	12887	6534	8358	10628	10453	11940	14575	7575	6168	10264	5889	8993	5719	6183	9054	15864	11147
LR134238.1_Escherichia_coli_strain_NCTC9044	27355	19471	14594	21282	14587	15191	15572	11479	14210	16612	10541	10900	14502	16410	13900	15250	13776	9181	15365	11637	14346	8017	14295	9015	10243	18289	13559	12034	4214	7506	16382	8507	13114	6514	8534	11012	10475	11728	14317	7624	6154	9976	5908	8993	5863	6097	9065	16446	11112
CP014111.1_Escherichia_coli_strain_FDAARGOS_144	25008	18584	13812	19735	13765	14619	15179	10805	13136	15979	10034	10385	13650	15456	13082	13976	13269	8793	14788	11012	13917	7570	13749	8572	9774	17706	13051	11646	3962	7094	15634	7983	12232	6152	8032	10106	10013	11338	13718	7082	5813	9673	5476	8629	5478	5905	8578	15632	10653
CP024479.1_Escherichia_coli_strain_2011C-4315	28277	20388	15240	21935	15287	15841	16150	11871	14606	17266	11152	11182	14920	16927	14352	15293	14426	9465	16175	11943	14886	8400	14970	9299	10499	18850	14113	12307	4305	7983	17258	8775	13330	6817	8841	11248	10931	12346	14955	7976	6545	10534	6189	9433	5962	6458	9353	16747	11571
CP020048.1_Escherichia_coli_strain_AR_0118	25896	19603	14717	20801	14756	15504	15639	11439	14262	17269	10915	11007	14242	16413	13788	15078	14115	9254	15500	11714	14634	8267	14584	9378	10448	18726	13567	12137	4355	7852	16290	8757	13331	6699	8825	11205	10903	12475	15082	8235	6448	10544	6153	9458	6071	6471	9197	15799	11123
FN554766.1_Escherichia_coli_042	27565	19879	14912	21614	14905	15359	15774	11578	14430	16903	10722	10981	14805	16631	14068	15368	14014	9310	15715	11790	14538	8090	14469	9144	10340	18519	13769	12154	4301	7603	16635	8559	13282	6621	8688	11098	10613	12008	14472	7772	6300	10178	6033	9098	5927	6170	9201	16697	11262
CP014269.1_Escherichia_coli_B_strain_C3029	22548	16939	12311	17560	12498	13454	13915	9718	12057	14791	9125	9418	11785	14034	11720	12791	11972	7797	13133	9977	12554	7083	12755	7845	8898	16685	11656	10703	3526	6521	14114	7402	11080	5609	7450	9491	9022	10417	13180	6646	5068	8829	4961	7856	5015	5380	8025	13528	9409
CP027255.1_Escherichia_coli_strain_EC11	25650	19044	14150	20250	14209	14958	15153	11112	13478	16322	10503	10471	13703	15782	13383	14635	13466	8755	14806	11166	13965	7796	14013	8787	9908	17825	13125	11620	4114	7351	15831	8171	12431	6203	8150	10623	10148	11529	14172	7399	5929	9801	5730	8849	5690	5913	8770	15442	10750
CP028656.1_Escherichia_coli_strain_121	29595	20722	15515	22634	15541	15836	16234	12049	14940	17296	11184	11345	15587	17197	14818	15932	14600	9636	16206	12150	14914	8503	14932	9313	10621	18918	14298	12378	4522	8074	16975	8822	13574	6887	8974	11429	11002	12360	14806	8011	6502	10527	6279	9503	6159	6508	9363	17455	11761
CP027362.1_Escherichia_coli_strain_95-3192	28259	19981	14793	21649	14929	15467	15865	11454	14210	16896	10901	10938	14545	16649	14163	15281	14064	9421	15792	11626	14397	8258	14624	9049	10385	18627	13874	12135	4211	7683	16544	8471	12931	6517	8655	11012	10510	12128	14585	7692	6177	10309	6033	9259	5818	6318	9095	16490	11387
CP032201.1_Escherichia_coli_strain_AR_0086	26487	19574	14451	20384	14434	15239	15733	11352	13686	16777	10500	10784	14146	16076	13726	14308	13780	9260	15616	11492	14489	8044	14356	8973	10317	18539	13631	12165	4034	7563	16634	8376	12817	6459	8351	10511	10474	11904	14462	7476	6068	10266	5843	9021	5691	6113	9043	15922	11160
CP021532.1_Escherichia_coli_strain_AR_0149	24315	18306	13462	19208	13547	14464	14817	10476	13081	15842	9855	10145	12925	15091	12777	13849	12808	8329	14262	10777	13363	7751	13665	8465	9571	17528	12545	11397	3884	7003	15219	7895	12009	6077	7901	10279	9765	11182	13846	7207	5614	9479	5424	8495	5444	5760	8508	14668	10227
CP034389.1_Escherichia_coli_strain_RS571	26863	19760	15081	21403	14924	15429	15927	11607	14412	17243	10961	11360	14664	16532	14341	15410	14173	9187	15644	11837	14624	8260	14466	9182	10529	18470	13529	12300	4379	7799	16432	8941	13437	6699	8671	11224	10964	12222	14544	8051	6356	10324	5990	9277	6187	6386	9334	16547	11279
CP027461.1_Escherichia_coli_strain_95-3322	26009	18883	13963	19912	14103	14741	15134	10879	13292	16134	10302	10487	13793	15456	13403	14091	13508	8989	15097	11180	14059	7694	13864	8730	9880	17746	13140	11793	3923	7187	15948	8063	12377	6179	8132	10258	10192	11430	13933	7227	5830	9859	5656	8781	5483	6018	8763	15623	10814
CP010163.1_Escherichia_coli_strain_H2	22611	16954	12340	17645	12657	13303	13842	9867	12017	14764	9103	9489	11785	14069	11671	12696	11862	7904	13305	10029	12419	7079	12696	7944	8886	16580	11609	10620	3549	6523	14320	7497	11077	5681	7343	9478	9203	10387	13117	6758	5003	8834	5098	7880	4999	5490	8129	13451	9443
CP010236.1_Escherichia_coli_strain_S42	24229	17845	13020	18816	13179	14274	14596	10412	12691	15463	9672	9895	12773	14839	12506	13717	12544	8217	13978	10458	13170	7359	13501	8325	9454	17390	12471	11188	3786	6902	15014	7677	11532	5758	7685	9998	9484	10895	13664	6895	5363	9225	5271	8342	5247	5647	8317	14524	10064
CP025251.1_Escherichia_coli_strain_BH100	26788	19635	14665	20771	14603	15157	15543	11521	13998	16663	10657	10903	14571	16070	14059	14670	13958	9176	15577	11730	14393	7870	14200	9007	10331	18062	13437	11933	4093	7597	16547	8652	13090	6516	8479	10866	10606	11706	14186	7574	6297	10288	5868	9017	5820	6193	8865	16479	11262
CP023815.1_Escherichia_coli_strain_IMT16316	25729	18835	13983	20182	14032	14797	15233	11018	13545	16245	10213	10607	13936	15702	13501	14550	13359	8756	14832	11246	13945	7797	13940	8653	9964	17919	12991	11795	4045	7338	15779	8368	12620	6189	8091	10600	10259	11512	13956	7368	5856	9704	5547	8757	5672	5984	8866	15877	10727
CP033250.1_Escherichia_coli_strain_ECCHD184	24609	18663	13709	19712	13905	14635	15170	10874	13446	16251	10122	10389	13163	15636	13204	14228	13216	8651	14551	11062	13721	7771	13883	8716	9939	17983	12808	11723	4125	7370	15582	8194	12472	6375	8220	10467	10212	11497	14203	7474	5832	9833	5558	8760	5628	6054	8795	15005	10430
AP018784.1_Escherichia_coli_SK1144	26278	19491	14265	20193	14338	15069	15662	11227	13520	16447	10360	10661	14043	15793	13614	14082	13581	9103	15436	11356	14282	7901	14138	8792	10117	18227	13541	11963	3992	7417	16346	8220	12577	6305	8240	10371	10164	11617	14189	7293	6062	9996	5774	8779	5630	6025	8915	15839	11008
CP012631.1_Escherichia_coli_strain_SF-173	25555	18918	14058	19985	14168	14838	15373	10966	13447	16290	10415	10570	13846	15651	13489	14233	13596	9012	15162	11318	14186	7771	13921	8822	10113	18031	13247	11864	3985	7299	16048	8197	12434	6394	8192	10384	10283	11548	14102	7373	5963	9970	5617	8869	5600	6091	8754	15888	10905
CP027355.1_Escherichia_coli_strain_2013C-4991	28589	21170	15860	22566	16129	16186	16601	12119	15225	17845	11395	11624	15353	17550	14993	15888	14975	9875	16706	12583	15330	8714	15194	9716	10966	19405	14391	12495	4574	8142	17495	9135	14116	7200	9297	11734	11494	12796	15267	8264	6765	10914	6414	9721	6380	6659	9786	17305	11970
U00096.3_Escherichia_coli_str._K-12_substr._MG1655	23134	17145	12452	18036	12754	13697	14118	9908	12258	14948	9217	9566	12114	14151	12164	13164	12246	7823	13384	10221	12650	7260	12912	8037	9059	16874	11858	10841	3637	6628	14376	7432	11321	5632	7523	9675	9262	10486	13223	6692	5099	8985	5061	8063	5105	5417	8105	13926	9558
CP013025.1_Escherichia_coli_strain_2009C-3133	27088	20532	15125	21495	15451	15702	16239	11844	14299	17425	11117	11199	14616	16950	14360	15011	14354	9662	16518	11913	14940	8242	14910	9365	10605	18983	14191	12422	4154	8020	17206	8656	13190	6809	8738	11123	10927	12490	14868	7954	6492	10691	6169	9305	5896	6385	9494	16620	11566
LR134239.1_Escherichia_coli_strain_NCTC9100	22722	16714	12345	17660	12391	13423	13767	9730	12094	14661	9077	9424	11915	13909	11767	12961	11875	7666	13092	9978	12474	7012	12652	7841	8836	16463	11533	10615	3622	6466	13985	7330	11075	5514	7390	9540	8986	10281	12915	6619	5093	8782	4924	7831	5053	5287	7996	13679	9428
CP028698.1_Escherichia_coli_strain_106	29550	20630	15480	22616	15470	15800	16177	11973	14873	17240	11145	11316	15553	17113	14742	15940	14613	9620	16157	12150	14876	8480	14877	9307	10596	18821	14151	12346	4501	8048	16951	8822	13542	6820	8978	11380	10953	12274	14759	8001	6491	10456	6264	9493	6146	6478	9323	17450	11731
CP011342.2_Escherichia_coli_K-12_GM4792_Lac+	22993	17061	12384	17924	12696	13645	14058	9853	12185	14878	9182	9514	12019	14094	12101	13077	12180	7803	13348	10174	12597	7221	12869	8001	9015	16816	11802	10814	3607	6589	14316	7397	11248	5587	7487	9628	9204	10446	13180	6666	5066	8938	5033	8022	5071	5391	8078	13845	9514
CP016755.1_Escherichia_coli_strain_FORC_044	30064	21284	16018	23179	15986	16239	16585	12342	15235	17707	11530	11592	16003	17627	15180	16261	15035	9911	16750	12498	15292	8741	15289	9585	10843	19227	14606	12649	4606	8270	17492	9052	13937	7087	9197	11651	11271	12654	15115	8233	6770	10825	6527	9764	6307	6675	9551	17943	12135
CP032667.1_Escherichia_coli_str._K-12_substr._MG1655	23136	17131	12450	18027	12740	13696	14114	9907	12258	14942	9213	9566	12115	14137	12155	13160	12242	7817	13371	10216	12648	7257	12912	8032	9057	16866	11856	10840	3637	6626	14373	7430	11316	5627	7523	9675	9262	10486	13220	6690	5098	8980	5054	8056	5109	5413	8101	13922	9555
LR134080.1_Escherichia_coli_strain_NCTC9082	25562	18519	13735	20045	13811	14664	14909	10887	13259	16012	10141	10328	13563	15453	13241	14247	13180	8632	14648	11045	13784	7753	13808	8623	9744	17565	12863	11483	3983	7236	15690	8040	12185	6058	8094	10506	9990	11278	13908	7273	5836	9562	5592	8693	5589	5846	8666	15289	10665
CP014099.2_Shigella_sonnei_strain_FDAARGOS_90	24424	18578	13365	18731	14112	13788	14363	10524	12759	15734	9878	10180	12392	15356	12594	12929	12699	8732	14972	10921	13326	7815	13416	8659	9599	17633	12740	11002	3649	7309	16005	8172	11700	6346	7930	9801	9878	11174	13928	7555	5624	9597	5743	8312	5113	6156	8757	13946	10102
CP018243.1_Escherichia_coli_strain_350	29177	20546	15337	22402	15437	15687	16118	11921	14810	17124	11045	11303	15440	16996	14635	15832	14514	9571	16080	12081	14757	8379	14838	9214	10555	18731	14051	12310	4476	8009	16859	8764	13445	6776	8952	11344	10836	12221	14668	7966	6446	10410	6178	9406	6094	6535	9294	17260	11633
CP024720.1_Escherichia_coli_isolate_NQ3	26628	19701	14484	20563	14563	15380	15871	11319	13763	16861	10555	10872	14321	16140	13914	14490	13854	9321	15669	11563	14592	8104	14427	9023	10357	18631	13661	12210	4070	7608	16634	8399	12797	6485	8352	10615	10489	11924	14502	7522	6160	10264	5860	8983	5714	6205	9108	16136	11268
CP024256.1_Escherichia_coli_strain_ATCC_43886	25450	19244	13942	20010	14323	14811	15246	10959	13390	16241	10264	10472	13525	15880	13256	14181	13278	8851	15062	11284	13846	7851	14056	8756	9863	18135	13026	11705	4035	7275	15896	8262	12356	6358	8188	10494	10169	11627	14119	7362	5882	9942	5667	8782	5553	5950	8895	15322	10635
CP012802.1_Escherichia_coli_O157:H7_strain_WS4202	28781	20258	15123	22084	15205	15546	15933	11779	14616	16970	10936	11104	15247	16769	14451	15581	14371	9410	15874	11916	14672	8307	14632	9163	10386	18627	13907	12199	4387	7894	16649	8666	13317	6690	8823	11201	10758	12075	14600	7843	6346	10316	6127	9320	6045	6362	9162	17072	11490
CP024473.1_Shigella_flexneri_7b_strain_94-3007	24099	18480	13356	19082	13552	13702	14372	10647	12857	15382	9805	9864	12737	15270	12682	13230	12761	8520	14386	10835	13005	7612	13352	8215	9604	17009	12436	10968	3871	7123	15406	7928	11782	6194	7849	9799	9993	11142	13384	7532	5813	9777	5441	8425	5377	5734	8615	14040	10068
CP012112.1_Escherichia_coli_strain_PSUO78	25404	19275	14369	20218	14570	15035	15574	11220	13723	16790	10502	10794	13800	15950	13783	14458	13663	9063	15474	11464	14281	7847	14190	8899	10291	18349	13324	12038	4012	7604	16250	8316	12630	6475	8449	10747	10377	11835	14453	7633	6042	10088	5742	8896	5680	6120	9175	15788	10995
CP018953.1_Escherichia_coli_strain_Ecol_276	25543	19069	14089	19911	14059	14805	15364	11083	13409	16333	10291	10534	13708	15670	13348	13981	13499	8969	15138	11179	14057	7806	13934	8778	10046	18073	13268	11865	3948	7395	16167	8139	12563	6320	8097	10360	10224	11542	14168	7281	5946	9935	5679	8746	5542	5966	8828	15358	10840
CP024815.1_Escherichia_coli_strain_CREC-629	26151	19685	14574	20673	14620	15146	15678	11321	13989	16907	10724	10758	13993	16159	13758	14869	13846	9004	15312	11561	14236	8170	14320	9092	10237	18467	13316	11935	4290	7508	16149	8557	12874	6524	8463	10857	10576	11997	14579	7821	6187	10279	6004	9104	5911	6146	9067	15799	11007
CP010150.1_Escherichia_coli_strain_D7	24056	17683	13006	18756	13145	14234	14484	10286	12653	15608	9716	9891	12735	14762	12433	13625	12453	8174	13978	10348	13132	7298	13424	8328	9384	17458	12288	11219	3799	6854	14875	7678	11647	5751	7732	10026	9437	10976	13797	6949	5321	9383	5235	8402	5266	5640	8276	14497	9908
CP016404.1_Escherichia_coli_strain_210221272	23409	17557	12882	18384	13096	13901	14265	10148	12593	15189	9446	9785	12326	14648	12260	13383	12327	8068	13806	10359	12901	7250	13170	8130	9176	17159	12042	11002	3742	6752	14663	7608	11615	5865	7624	9865	9362	10732	13340	6820	5300	9129	5161	8170	5155	5578	8243	14071	9791
CP025847.1_Escherichia_coli_strain_602354	26475	19424	14297	20866	14408	15108	15403	11203	13820	16474	10541	10626	14145	16099	13624	14786	13443	8972	15212	11333	14025	7945	14286	8848	10032	18140	13480	11892	4088	7422	16257	8324	12589	6311	8414	10641	10235	11678	14464	7658	6041	9928	5768	9086	5719	6009	8942	15720	10805
CP017669.1_Escherichia_coli_strain_PA20	29992	20982	15749	22890	15720	16040	16381	12163	15062	17505	11380	11440	15781	17411	14954	16100	14806	9738	16434	12300	15090	8618	15119	9429	10706	19104	14422	12492	4538	8157	17185	8927	13729	6941	9078	11491	11116	12499	14968	8105	6630	10664	6414	9633	6207	6554	9440	17698	11940
CP027325.1_Escherichia_coli_strain_2013C-4830	27637	19791	14655	21169	14837	15179	15511	11369	14200	16686	10697	10782	14393	16325	13847	14745	13881	9116	15532	11561	14366	8179	14302	8899	10269	18249	13528	11786	4203	7780	16633	8453	13081	6472	8612	10854	10651	11954	14350	7801	6298	10199	5857	9156	5790	6269	9135	16125	11119
CP010129.1_Escherichia_coli_strain_C9	22646	17359	12583	18057	12920	13561	14115	9976	12276	15145	9221	9734	11810	14633	12041	13039	12252	8061	13612	10220	12671	7165	12967	8054	9074	16954	11917	10774	3652	6570	14533	7594	11312	5815	7527	9628	9252	10620	13439	6730	5139	9021	5081	8045	5115	5651	8113	13693	9574
AE014073.1_Shigella_flexneri_2a_str._2457T	22954	17020	12266	17475	12582	13049	13602	9803	11983	14547	9135	9213	11518	14292	11763	12266	11883	7974	13315	10162	12406	7137	12683	7785	9023	16424	11731	10490	3567	6610	14472	7401	10998	5786	7350	9266	9309	10494	12869	6897	5213	9226	5066	8023	4943	5383	8133	12853	9365
CP026026.1_Escherichia_coli_strain_CAR	22615	16774	12197	17628	12460	13400	13837	9711	11990	14662	9021	9332	11829	13850	11895	12876	12007	7651	13088	9983	12390	7083	12638	7859	8879	16536	11617	10624	3555	6503	14072	7290	11055	5517	7369	9472	9104	10263	12972	6579	4999	8790	4957	7892	4987	5295	7940	13576	9357
CP027447.1_Escherichia_coli_strain_2014C-3075	27285	19727	14704	21455	14694	15615	15850	11463	14077	16991	10816	11038	14936	16514	14116	15355	14027	9239	15540	11704	14638	8129	14606	8927	10201	18597	13992	12278	4238	7618	16511	8594	13040	6373	8426	10946	10604	11932	14655	7550	6199	10156	5875	9041	5877	6175	9176	16882	11457
CP022959.1_Escherichia_coli_ATCC_8739	23686	17460	12782	18441	13008	13937	14423	10148	12469	15297	9405	9746	12315	14523	12249	13431	12282	8092	13779	10294	12962	7317	13291	8057	9205	17310	12203	11060	3659	6812	14712	7578	11411	5762	7624	9868	9311	10779	13488	6829	5195	9160	5152	8144	5177	5559	8239	14187	9822
CP026348.1_Escherichia_coli_strain_6FA	23167	17166	12475	18059	12767	13721	14138	9919	12270	14973	9235	9581	12135	14177	12176	13179	12264	7833	13405	10232	12671	7278	12933	8042	9079	16900	11873	10858	3647	6646	14396	7446	11347	5648	7536	9688	9278	10516	13262	6705	5115	9019	5086	8080	5114	5424	8116	13946	9576
LR536431.1_Escherichia_coli_isolate_f9610206-5e81-11e8-bf7f-3c4a9275d6c8:_VREC0864	25196	18541	13781	19596	13975	14673	15024	10821	13440	16444	10251	10515	12943	15778	13267	14101	13218	8768	14794	11045	13633	8040	13818	8808	9863	17882	12924	11441	3999	7440	15716	8235	12636	6357	8166	10564	10138	11734	14388	7651	5989	10204	5776	9032	5621	6117	8722	14799	10252
CP037923.1_Shigella_flexneri_5a_str._M90T	23985	18058	13129	18807	13376	13561	14141	10439	12777	15292	9632	9818	12587	15068	12557	12982	12524	8338	14096	10693	12860	7446	13249	8132	9441	16913	12231	10893	3853	7005	15195	7931	11771	6073	7835	9795	9884	10918	13278	7482	5660	9593	5334	8352	5315	5696	8589	13857	9926
CP014197.1_Escherichia_coli_strain_MRE600	24617	18558	13416	19556	13866	14351	14685	10755	12939	15760	9899	10328	12895	15417	12932	13882	12906	8680	14847	10814	13329	7706	13717	8521	9752	17525	12747	11233	3914	7187	15542	8044	11934	6107	7982	10046	9776	11154	13964	7204	5599	9466	5490	8636	5508	5943	8613	14723	10267
CP024131.1_Escherichia_coli_strain_14EC007	26660	19698	14738	20920	14891	15206	15692	11354	14230	16799	10765	10937	14168	16343	13824	14874	13918	9174	15516	11611	14405	8150	14405	8974	10266	18373	13457	11989	4264	7599	16442	8531	13167	6622	8644	10989	10684	11982	14480	7808	6164	10224	5988	9103	5935	6282	9262	16158	11084
CP027552.1_Escherichia_coli_strain_2015C-4498	28789	20446	15164	21958	15372	15800	16085	11762	14591	17148	11123	11099	14902	16970	14536	15526	14398	9500	16145	12154	14892	8437	14795	9350	10531	18710	14001	12199	4393	7866	16896	8708	13515	6718	8913	11319	10835	12323	14869	7904	6492	10574	6230	9552	6047	6337	9319	16775	11414
CP031215.1_Escherichia_coli_strain_Es_ST80_L1_NDM_10_2017	27363	19796	14807	21163	14904	15298	15672	11396	14131	16786	10736	10993	14949	16176	14185	14875	14279	9342	15726	11900	14771	7977	14210	9044	10484	18282	13440	12115	4273	7656	16425	8567	13157	6552	8562	10993	10783	11850	14294	7668	6265	10248	5879	9110	5943	6288	9053	16901	11441
CP010117.1_Escherichia_coli_strain_C2	24226	17711	13126	18789	13164	14230	14482	10490	12795	15511	9776	9985	12743	14811	12491	13715	12598	8154	13806	10409	13147	7288	13383	8270	9337	17220	12289	11155	3933	6835	14953	7762	11775	5803	7722	10077	9525	11014	13666	7048	5420	9282	5249	8399	5417	5668	8324	14508	10061
AP010958.1_Escherichia_coli_O103:H2_str._12009_DNA	29044	20411	15268	22282	15360	15833	16126	11840	14655	17207	11219	11179	15114	17081	14344	15522	14449	9544	16165	11927	14841	8446	15010	9373	10534	18878	14035	12234	4303	7974	17260	8710	13312	6778	8875	11264	10908	12442	14877	7932	6574	10555	6232	9553	6053	6431	9294	16891	11627
CP027573.1_Escherichia_coli_strain_2013C-4081	29732	21040	15851	22942	15817	16125	16495	12148	15299	17630	11434	11398	15609	17492	14879	16103	14921	9745	16547	12333	15074	8571	15260	9512	10919	19190	14187	12372	4627	8144	17348	8937	13948	6917	9289	11642	11244	12660	15121	8191	6826	10818	6336	9733	6295	6704	9490	17504	11902
CP011113.2_Escherichia_coli_strain_RR1	22766	16891	12283	17802	12604	13500	13949	9748	12100	14782	9081	9442	11948	13994	12009	12958	12038	7736	13198	10132	12527	7143	12763	7933	8926	16724	11744	10727	3577	6525	14189	7321	11179	5567	7432	9560	9092	10361	13118	6623	5029	8856	4970	7981	5032	5347	8040	13741	9426
CP024263.1_Escherichia_coli_O169:H41_strain_F6326-C1	26369	19343	14378	21047	14568	14918	15329	11248	14016	16319	10322	10837	14492	16132	13857	15122	13861	8942	14980	11567	14142	7808	13865	8854	10020	18018	13277	11812	4340	7425	15946	8518	12977	6379	8401	10879	10297	11454	14226	7554	5969	9894	5598	8913	6082	6028	8994	16328	10974
CP026199.1_Escherichia_coli_strain_ECONIH6	24754	18723	13819	19586	13853	14758	15105	10786	13390	16219	10182	10356	13199	15488	13169	14131	13127	8612	14633	11010	13709	7874	13988	8699	9840	17877	12891	11596	4030	7173	15559	8105	12300	6321	8124	10504	10101	11571	14125	7581	5902	9887	5596	8819	5611	5982	8730	14989	10450
CP010371.1_Escherichia_coli_strain_6409	24473	18552	13802	19503	13876	14740	15185	10767	13397	16249	10263	10406	13159	15471	13133	14177	13109	8763	14697	11072	13868	7949	13960	8811	9833	17982	12966	11682	4004	7291	15548	8179	12341	6427	8249	10578	10210	11674	14275	7638	5973	10142	5774	8843	5567	6068	8818	15028	10422
CP032986.1_Escherichia_coli_strain_BE2-5	23683	17702	13131	18850	13161	14252	14537	10319	12766	15529	9667	10056	12695	14781	12609	13697	12609	8129	13834	10514	13148	7498	13414	8324	9402	17322	12259	11240	3848	6866	14731	7777	11732	5935	7799	10087	9578	11027	13677	7047	5404	9394	5266	8372	5439	5637	8371	14592	10009
CP017438.1_Escherichia_coli_O157:H7_strain_2159	29359	20514	15365	22611	15443	15652	16148	11870	14875	17128	11047	11300	15490	17035	14667	15808	14620	9557	16040	12071	14711	8396	14826	9231	10618	18811	14052	12360	4464	8012	16887	8741	13428	6785	9019	11368	10886	12202	14710	7968	6391	10382	6183	9415	6134	6538	9320	17407	11675
LS992180.1_Escherichia_coli_isolate_Escherichia_coli_str._TO124	26953	20126	14830	20885	14850	15515	16089	11640	13929	17049	10774	11039	14586	16308	14095	14511	14111	9525	16085	11756	14650	8291	14741	9154	10452	18873	14012	12406	4089	7718	17100	8473	12980	6648	8485	10744	10672	12106	14676	7614	6273	10528	5966	9163	5812	6279	9299	16372	11430
CP028596.1_Escherichia_coli_strain_149	29420	20662	15431	22570	15504	15733	16174	11978	14885	17217	11111	11319	15553	17081	14750	15903	14567	9595	16087	12114	14895	8397	14842	9279	10604	18824	14115	12329	4482	8036	16835	8851	13542	6818	8943	11381	10913	12214	14753	8011	6474	10406	6226	9468	6166	6474	9314	17394	11715
CP026803.1_Shigella_flexneri_strain_89-141	23535	17704	12994	18377	13014	13081	13768	10341	12556	14941	9457	9566	12399	14573	12327	12746	12349	8203	13800	10531	12537	7397	12762	7957	9274	16432	11932	10583	3766	6965	15056	7752	11615	5949	7719	9557	9728	10671	13004	7435	5522	9504	5306	8075	5233	5509	8506	13680	9715
CP008697.1_Escherichia_coli_strain_ST648	26276	19230	14373	20575	14381	15111	15495	11228	13807	16561	10452	10838	14183	15979	13742	14741	13663	8947	15135	11435	14308	7965	14225	8811	10179	18242	13258	11888	4111	7452	16089	8467	12815	6323	8315	10785	10426	11807	14222	7512	6005	9900	5731	8878	5768	6127	9005	16175	10898
CP012380.1_Escherichia_coli_strain_WAT	24433	17773	13146	18786	13168	14326	14560	10432	12745	15588	9734	9887	12706	14819	12542	13657	12569	8278	13987	10415	13277	7456	13464	8369	9415	17286	12499	11188	3790	6909	15075	7783	11652	5856	7731	10066	9614	10993	13830	7017	5507	9384	5314	8408	5262	5657	8350	14437	9990
CP010238.1_Escherichia_coli_strain_S50	25161	18450	13643	19770	13833	14379	14599	10794	13126	15694	10070	10163	13492	15319	12967	14115	12922	8649	14429	10884	13333	7551	13537	8556	9591	17273	12801	11248	3976	7186	15530	8052	12153	6037	8011	10329	9812	11271	13729	7141	5784	9544	5503	8699	5496	5771	8539	15197	10321
CP028607.1_Escherichia_coli_strain_143	30442	21307	15968	23310	15967	16234	16591	12311	15292	17669	11548	11562	15998	17683	15176	16321	15020	9901	16710	12439	15303	8734	15305	9552	10876	19277	14652	12616	4594	8261	17436	9040	13928	7052	9200	11629	11279	12664	15087	8181	6745	10822	6518	9773	6280	6643	9558	17904	12074
CP010439.1_Escherichia_coli_K-12_strain_ER3440	22887	16996	12341	17834	12640	13544	13998	9831	12146	14829	9131	9499	11988	14027	12064	13018	12114	7757	13290	10142	12534	7180	12801	7970	8969	16747	11754	10762	3600	6565	14255	7380	11257	5586	7450	9583	9192	10395	13123	6613	5056	8899	5022	7991	5063	5364	8049	13796	9454
CP026824.1_Shigella_dysenteriae_strain_CFSAN010954	25130	18570	13807	19151	13771	14240	14734	10397	13046	15956	9807	10550	12816	15403	12891	13489	12745	8573	14952	10956	13401	7765	13794	8123	9684	17659	13177	11028	3796	7119	16070	8098	11864	6007	7784	10175	9704	11538	13931	7447	5746	9663	5678	8169	5341	5916	8797	14307	9963
CP010213.1_Escherichia_coli_strain_M15	27179	19998	14716	21401	15033	15461	15640	11564	13986	16774	10953	10861	14802	16333	13927	15119	14002	9169	15892	11741	14502	8131	14500	9101	10241	18179	13730	11972	4304	7651	16500	8456	12921	6497	8479	10922	10499	11884	14525	7579	6408	10170	6008	9179	5966	6189	9070	16664	11412
CP019008.1_Escherichia_coli_strain_Ecol_AZ159	25416	18962	13980	19875	14114	14887	15336	10889	13349	16347	10173	10586	13818	15661	13373	14165	13501	8863	15056	11213	14148	7680	13944	8763	10022	18035	13029	11756	3979	7308	15849	8147	12394	6290	8117	10336	10168	11540	14083	7386	5883	9820	5608	8725	5588	6030	8819	15719	10791
CP026836.1_Shigella_boydii_strain_ATCC_49812	27007	19947	14983	21260	14919	15162	15672	11301	14124	16803	10659	11163	14389	16726	14003	14760	13986	9047	15635	11721	14361	8167	14461	8833	10258	18435	13750	11868	4126	7655	16748	8722	13008	6414	8468	10924	10540	12044	14570	7854	6384	10424	6087	8902	5860	6249	9262	16118	11062
CP015995.1_Escherichia_coli_strain_S51	25879	19239	14310	20264	14219	15145	15399	11204	13784	16648	10382	10614	13857	15923	13522	14563	13524	8856	15070	11387	14166	7979	14207	8875	10086	18151	13198	11814	4105	7488	15926	8419	12687	6352	8327	10741	10405	11772	14492	7562	6025	9914	5714	8944	5746	6095	8923	15720	10836
CP021535.1_Escherichia_coli_strain_AR_0119	26600	19992	15094	21337	14979	15725	15788	11724	14524	17486	11103	11210	14695	16615	14084	15376	14307	9384	15739	11857	14816	8392	14712	9474	10534	18711	13770	12203	4464	7979	16516	8903	13547	6847	8914	11303	11058	12565	15124	8324	6598	10632	6250	9552	6230	6530	9357	16373	11341
CP021175.1_Escherichia_coli_strain_5CRE51	26013	19548	14616	20739	14451	15244	15624	11278	14100	16840	10709	10896	14109	16145	13842	14845	13777	8921	15183	11477	14222	8250	14292	9081	10141	18272	13349	11950	4242	7545	16125	8529	12898	6605	8492	10933	10535	11873	14567	7849	6233	10228	5913	9083	5865	6192	9003	15859	11015
CP038453.1_Escherichia_coli_strain_EC-129	25519	19604	14732	20712	14619	15361	15728	11302	14084	17052	10889	11064	13919	16402	13820	14817	13707	9090	15369	11441	14102	8458	14554	9162	10241	18433	13520	12036	4218	7549	16336	8568	12971	6729	8524	10959	10696	12218	14629	8109	6410	10522	5995	9305	6002	6356	9116	15724	10879
LR134152.1_Escherichia_coli_strain_NCTC9104	23540	17243	12733	18351	12838	13885	14192	10032	12463	15171	9343	9693	12401	14455	12235	13387	12385	7911	13536	10315	12912	7222	13093	8051	9136	17029	11938	10961	3777	6718	14531	7559	11543	5730	7585	9860	9346	10649	13405	6830	5338	9067	5112	8106	5193	5486	8216	14229	9728
CP009072.1_Escherichia_coli_ATCC_25922	26572	19325	14462	20618	14520	15038	15516	11123	13704	16554	10512	10787	14344	15866	13855	14580	14060	9168	15406	11604	14454	7917	14044	8890	10239	18170	13263	11929	4151	7486	16197	8336	12715	6415	8303	10688	10473	11632	14134	7436	6052	9991	5746	8896	5753	6029	8941	16318	11071
LR134081.1_Escherichia_coli_strain_NCTC9033	26736	19459	14457	20858	14538	15198	15524	11329	13880	16649	10453	10865	14432	15983	13999	14947	13916	9026	15451	11533	14280	7972	14303	8941	10123	18386	13505	12044	4176	7499	16231	8422	12727	6366	8416	10928	10400	11684	14341	7581	6066	9955	5790	8928	5877	6121	9014	16401	11220
CP037997.1_Shigella_sonnei_strain_FC1653	23313	17947	12813	18121	13583	13348	13948	10215	12345	15286	9537	9887	11937	14853	12148	12547	12281	8433	14406	10585	12898	7581	13049	8395	9306	17242	12290	10666	3518	7094	15514	7932	11287	6075	7705	9507	9536	10824	13614	7327	5389	9284	5541	8072	4966	5957	8510	13438	9767
CP018983.1_Escherichia_coli_strain_Ecol_867	25558	18830	13760	19636	13831	14668	15165	10905	13106	16070	10039	10396	13494	15474	13208	13839	13237	8863	14876	11014	13819	7725	13839	8620	9927	17956	13056	11707	3858	7239	15918	8021	12212	6196	8004	10148	9913	11344	13982	7134	5731	9816	5549	8616	5421	5923	8742	15222	10667
LM993812.1_Escherichia_coli_EcHMS174Chr_:_1	22796	16918	12266	17759	12585	13544	13964	9764	12094	14763	9091	9447	11921	13972	11991	12934	12082	7714	13212	10091	12475	7181	12778	7936	8954	16700	11731	10695	3585	6547	14183	7339	11202	5556	7421	9538	9127	10380	13080	6625	5014	8916	5008	7967	5021	5355	8008	13730	9426
AP009378.1_Escherichia_coli_SE15_DNA	23953	17847	13085	18732	13179	14126	14640	10442	12646	15449	9616	9998	12928	14679	12583	13338	12696	8373	14191	10659	13448	7317	13338	8311	9422	17293	12569	11388	3742	6905	15192	7715	11762	5886	7753	9839	9617	10950	13441	6822	5452	9317	5277	8302	5240	5644	8413	14880	10207
LR134000.1_Escherichia_coli_strain_NCTC9066	23240	17044	12554	18077	12647	13655	14126	10009	12283	14942	9232	9659	12208	14154	12053	13092	12142	7906	13371	10199	12747	7129	13021	7934	9050	16897	11925	10854	3638	6678	14373	7454	11325	5654	7489	9677	9195	10548	13230	6675	5136	8971	5007	7983	5122	5481	8135	13966	9643
CP037903.1_Escherichia_coli_strain_LHM10-1	24802	18904	14078	20205	14138	14876	15091	10998	13630	16289	10384	10548	13681	15784	13442	14507	13457	8777	14927	11234	13862	7982	13914	8775	9988	17949	12958	11606	4095	7417	15749	8341	12586	6356	8210	10524	10217	11783	14240	7505	5918	10091	5718	8814	5719	6077	8767	15357	10664
CP027534.1_Escherichia_coli_strain_AR_0081	26229	19745	14533	20425	14643	15214	15715	11360	13716	16686	10575	10783	14201	16098	13780	14263	13811	9341	15739	11563	14447	8057	14327	8982	10295	18335	13778	12104	4010	7557	16647	8323	12796	6575	8298	10515	10405	11852	14273	7446	6178	10241	5870	8971	5648	6184	9091	15928	11254
CP029115.1_Escherichia_coli_strain_AR435	25215	19563	14668	20286	14602	15373	15682	11303	14158	17067	10814	10936	13820	16095	13710	14662	13888	9114	15457	11629	14436	8338	14575	9192	10372	18522	13475	12081	4260	7689	16246	8598	13090	6749	8708	10955	10750	12249	14688	8094	6376	10559	6065	9303	5982	6403	9177	15633	10991
CP000802.1_Escherichia_coli_HS	22985	17038	12404	17864	12698	13674	13983	9959	12195	14992	9311	9531	11950	14226	11949	13017	12041	7879	13500	10172	12752	7105	12919	8044	8972	16895	11867	10779	3605	6626	14438	7449	11247	5624	7507	9698	9264	10599	13390	6817	5180	9042	5052	8004	5070	5503	8118	13758	9566
LT601384.1_Escherichia_coli_isolate_NCTC86EC	25926	18984	14070	20158	14271	14839	15310	11024	13587	16234	10342	10619	13781	15578	13474	14414	13409	8778	14998	11423	13896	8060	14140	8843	9890	18042	13094	11806	4042	7363	15982	8253	12551	6264	8275	10652	10245	11564	14133	7496	5934	9903	5731	8851	5710	5966	8940	15635	10798
CP026814.1_Shigella_boydii_strain_83-578	22486	17578	12253	17284	12677	12997	13479	9896	11791	14680	8920	9358	11188	14402	11602	12022	11702	8307	13922	10241	12222	7515	12970	7787	9279	16680	12006	10432	3562	6729	14842	7437	11108	5997	7145	8984	9303	10286	13068	7490	5118	9396	5192	7861	4789	5727	8520	12622	9204
AP018488.1_Escherichia_coli_O157:H7_pv15-279_DNA	30356	21249	15857	23209	15985	16191	16618	12211	15239	17640	11428	11579	15927	17559	15097	16196	14994	9904	16646	12394	15198	8742	15218	9482	10940	19310	14610	12616	4568	8229	17434	8942	13809	7032	9193	11640	11245	12721	15101	8172	6639	10788	6427	9700	6299	6695	9534	17827	12029
CP026358.1_Escherichia_coli_strain_2A	23167	17166	12475	18058	12767	13721	14138	9919	12270	14972	9235	9581	12134	14177	12176	13179	12264	7833	13404	10231	12671	7278	12933	8040	9078	16900	11872	10858	3647	6646	14395	7446	11347	5648	7536	9687	9278	10516	13261	6705	5115	9019	5086	8079	5114	5424	8116	13946	9576
CP019558.1_Escherichia_coli_strain_KSC207	24245	18364	13891	19656	13722	14701	14875	10850	13508	16181	10164	10553	13301	15443	13200	14447	13081	8354	14392	10955	13688	7653	13634	8765	9809	17542	12623	11398	4104	7261	15272	8305	12373	6142	8124	10638	10000	11413	14132	7502	5837	9626	5582	8779	5713	6037	8647	14977	10320
CP027675.1_Escherichia_coli_strain_88-3510	27141	19324	14315	20784	14583	14901	15255	11154	13903	16449	10493	10601	14110	16006	13580	14530	13663	8962	15193	11349	14137	8059	14142	8763	10097	18071	13256	11598	4114	7646	16305	8368	12763	6287	8474	10673	10438	11824	14198	7716	6126	10028	5738	9027	5659	6143	8990	15876	10898
CP020339.1_Shigella_flexneri_4c_strain_0702	23531	17811	12844	18270	13240	13439	14015	10223	12473	15038	9537	9522	12106	14918	12266	12677	12368	8314	14003	10553	12812	7393	13038	8135	9308	16811	12140	10824	3753	6890	14994	7690	11464	6118	7612	9590	9728	10856	13163	7212	5541	9520	5282	8320	5162	5593	8403	13492	9719
LR130532.1_Escherichia_coli_isolate_ecoli019:_0	23971	18225	13562	19294	13582	14683	14822	10749	13112	16010	10072	10339	13071	15273	12909	13898	12928	8479	14458	10758	13528	7686	13881	8604	9626	17714	12787	11400	3929	7211	15477	8043	12018	6163	8099	10446	9810	11389	14198	7490	5719	9754	5496	8704	5502	5880	8704	14824	10363
AP017617.1_Escherichia_coli_DNA__strain:_MRY15-117	27191	20126	14946	21468	14960	15477	15842	11498	14391	16893	10824	11185	14859	16548	14168	15256	14219	9271	15597	11887	14541	8011	14342	9066	10315	18372	13544	12196	4255	7680	16294	8693	13343	6506	8573	11173	10705	11875	14426	7692	6277	10158	5891	9105	5978	6228	9223	16820	11430
CP027338.1_Escherichia_coli_strain_2014C-3051	30013	21215	15829	22958	15969	16208	16506	12243	14922	17723	11542	11544	15654	17482	14927	16021	14800	9825	16743	12500	15170	8793	15305	9557	10798	19302	14458	12420	4578	8152	17568	8947	13836	7005	9163	11529	11228	12632	15292	8237	6784	11003	6453	9680	6188	6552	9644	17492	11964
CP010186.1_Escherichia_coli_strain_M6	27231	19879	14648	21288	14970	15402	15564	11526	13999	16769	10935	10827	14715	16312	13932	15093	13993	9144	15806	11700	14484	8098	14445	9104	10234	18186	13619	11948	4300	7659	16441	8463	12921	6487	8509	10936	10533	11872	14543	7632	6391	10156	5976	9194	5959	6188	9044	16572	11372
CP028609.1_Escherichia_coli_strain_142	29826	21262	15919	23096	15988	16215	16490	12272	15234	17619	11459	11515	15931	17565	15031	16168	14994	9893	16720	12467	15208	8710	15239	9503	10763	19144	14611	12588	4584	8232	17410	8966	13929	7025	9150	11585	11225	12594	14994	8145	6761	10751	6465	9693	6242	6636	9519	17864	12058
CP011511.1_Shigella_boydii_strain_ATCC_9210	22371	16977	12013	16904	12275	12880	13366	9707	11666	14416	8870	8970	11027	14050	11413	11841	11406	7942	13304	9922	12054	7003	12746	7652	9085	16576	11578	10297	3583	6656	14445	7191	10833	5738	7179	8862	9148	10319	12714	7046	4992	9253	4971	7855	4705	5448	8222	12393	9050
CP024252.1_Escherichia_coli_O182:H21_strain_D181	25721	19427	14427	20789	14507	15156	15412	11345	13870	16568	10582	10759	14254	16126	13649	14734	13648	8911	15405	11437	14118	8007	14304	9015	10111	18144	13382	11869	4098	7499	16184	8448	12818	6474	8377	10817	10362	11730	14383	7684	6137	10056	5877	9062	5794	6154	8950	15877	10984
LS992185.1_Escherichia_coli_isolate_Escherichia_coli_str._3426	25996	20025	14797	20937	14882	15478	15841	11543	14254	17026	10832	10951	14427	16443	13948	14815	14011	9152	15665	11777	14478	8395	14470	9111	10288	18378	13611	12113	4268	7634	16518	8568	13174	6719	8544	10937	10723	12065	14579	7844	6398	10302	5987	9140	5862	6319	9176	16281	11308
CP011124.1_Escherichia_coli_strain_USML2	22395	16617	12118	17420	12368	13309	13781	9616	11923	14586	8955	9313	11671	13712	11764	12766	11904	7593	13012	9939	12343	7033	12580	7822	8812	16430	11531	10589	3506	6409	13986	7240	11050	5450	7327	9422	9003	10221	12901	6499	4928	8733	4898	7868	4947	5310	7886	13446	9258
LR134311.1_Escherichia_coli_strain_NCTC9113	24290	17798	13102	18925	13185	14195	14480	10404	12807	15539	9696	9942	12875	14745	12555	13573	12681	8180	14057	10499	13190	7405	13388	8298	9363	17241	12603	11122	3812	6962	14978	7737	11774	5884	7811	10195	9685	11061	13835	6925	5554	9337	5286	8581	5317	5641	8354	14621	10122
CP032992.1_Escherichia_coli_strain_W5-6	24504	18661	14085	19935	13838	14587	14977	10999	13557	16153	10292	10651	13297	15498	13335	14475	13152	8437	14420	10921	13512	7864	13586	8781	9735	17566	12581	11516	4124	7284	15315	8302	12473	6295	8166	10737	10213	11334	13930	7612	5916	9788	5644	8751	5823	5972	8757	15176	10424
CP028641.1_Escherichia_coli_strain_132	29581	20714	15508	22625	15537	15833	16226	12049	14930	17289	11181	11339	15581	17187	14816	15930	14593	9630	16202	12149	14912	8503	14927	9312	10610	18910	14293	12366	4521	8067	16960	8822	13569	6887	8965	11428	10995	12350	14797	8004	6499	10525	6280	9495	6157	6500	9360	17450	11756
CP029687.1_Escherichia_coli_strain_E706	23229	17897	12938	18253	13288	14020	14488	10356	12615	15668	9658	9907	12011	15042	12346	13226	12374	8349	13994	10467	12992	7526	13472	8389	9450	17502	12427	11070	3708	7032	15019	7847	11673	6140	7650	9841	9724	11109	13851	7152	5368	9401	5383	8418	5234	5773	8489	13841	9882
CP038138.1_Escherichia_coli_strain_G3X16-2	25038	19082	14465	20542	14266	15128	15359	11249	13765	16697	10771	11040	13891	16008	13709	14927	13509	8908	15030	11205	13971	8000	14084	9102	10087	18197	13029	11885	4299	7487	15924	8531	12724	6390	8402	10935	10396	11832	14580	7763	6068	10237	5843	9179	5948	6220	8981	15665	10769
AP018796.1_Escherichia_coli_E2855_DNA	30656	22155	16518	23978	16660	16859	17251	12709	15791	18279	12058	11769	16340	18339	15452	16612	15534	10353	17522	12870	15701	9052	15972	9900	11375	19864	15039	12848	4746	8493	18171	9276	14476	7302	9581	11907	11717	13319	15652	8505	7293	11533	6792	10139	6463	6972	9846	18207	12451
CP010231.1_Escherichia_coli_strain_S30	24473	18864	13893	19770	14129	14615	15166	10946	13449	16141	10176	10409	13337	15693	13182	14113	13360	8605	14872	11152	13717	7734	13845	8759	9826	17881	12911	11564	4039	7281	15670	8194	12450	6362	8224	10491	10191	11429	14073	7474	5901	9792	5607	8726	5574	6012	8796	15183	10549
CP018206.1_Escherichia_coli_strain_MRSN346647	26067	19073	14180	20529	14143	14955	15257	11240	13730	16561	10261	10691	14163	15957	13637	14701	13574	8838	14938	11189	13958	7855	14124	8837	10016	18016	13221	11802	4116	7354	15969	8351	12633	6224	8232	10693	10320	11685	14184	7617	5961	9856	5690	8798	5715	5995	8863	16053	10935
CP014752.1_Escherichia_coli_strain_PSUO103	28256	20455	15245	22087	15271	15848	16199	11852	14546	17294	11181	11182	15063	17011	14374	15462	14398	9449	16148	11928	14904	8430	15052	9309	10528	18929	14132	12321	4244	7948	17210	8731	13193	6790	8797	11194	10873	12404	14992	7916	6545	10583	6197	9467	5990	6431	9311	16899	11617
CP027435.1_Escherichia_coli_strain_2014C-3599	28720	20429	15126	21912	15368	15777	15974	11880	14650	17160	11055	11122	14846	16916	14415	15397	14483	9449	16040	12019	14770	8513	14931	9186	10535	18783	14031	12118	4321	7911	17141	8672	13300	6699	8848	11252	10893	12346	14860	7859	6474	10560	6142	9368	5937	6286	9337	16639	11536
CP012125.1_Escherichia_coli_strain_DH1Ec095	22893	17037	12313	17839	12663	13602	14068	9834	12167	14822	9134	9483	11953	14019	12095	13073	12154	7757	13314	10183	12567	7206	12848	7984	9002	16790	11810	10784	3598	6560	14301	7364	11273	5588	7480	9606	9183	10403	13148	6628	5049	8964	5020	8035	5041	5381	8053	13750	9455
CP021202.1_Escherichia_coli_strain_Z1002	27996	20890	15793	22242	15557	16159	16497	12164	15034	17991	11433	11550	15527	17282	14825	15866	14973	9787	16417	12281	15189	8626	15064	9600	10955	19254	14315	12692	4559	8109	17202	9104	13944	7007	9240	11445	11471	12787	15093	8343	6745	10935	6467	9666	6330	6605	9651	17429	11955
CP024801.1_Escherichia_coli_strain_AMA1167	24334	18248	13560	19491	13553	14516	14797	10672	13225	15946	9992	10196	13151	15222	13008	14038	12898	8352	14336	10843	13482	7681	13645	8596	9695	17462	12551	11438	3939	7154	15204	8056	12156	6058	7960	10447	9887	11282	13961	7353	5706	9613	5464	8632	5531	5797	8585	14893	10290
CP020835.1_Escherichia_coli_strain_CFSAN051542	24483	18161	13309	19075	13503	14300	14698	10500	12909	15983	9854	10035	12694	15101	12669	13691	12710	8308	14209	10603	13197	7548	13551	8428	9543	17696	12508	11196	3839	6997	15105	7890	11904	6181	7988	10086	9826	11360	14078	7252	5637	9634	5458	8501	5392	5833	8560	14353	10133
CP032204.1_Escherichia_coli_strain_AR_0013	28044	20385	15028	21508	15031	15885	16276	11729	14294	17298	11121	11273	14767	16809	14358	15172	14321	9633	15833	11797	14753	8481	14855	9217	10698	19072	14216	12491	4244	7841	17068	8638	13146	6647	8730	10941	10932	12398	14834	7900	6406	10707	6107	9427	6067	6419	9371	16751	11631
CP022086.2_Escherichia_coli_O104:H4_strain_FDAARGOS_348	26984	20089	14977	21458	15149	15601	15914	11762	14478	17144	11040	11116	14722	16715	14230	15256	14287	9463	15875	11903	14775	8387	14692	9344	10495	18694	13830	12201	4338	7901	16807	8810	13404	6801	8855	11137	10893	12190	14943	7930	6584	10599	6164	9440	6039	6380	9279	16506	11449
CP023142.1_Escherichia_coli_strain_CFSAN061770	28486	21296	16118	22849	15841	16424	16782	12254	15462	18118	11671	11966	15619	17795	15249	16252	15061	9800	16711	12499	15314	8702	15227	9892	11136	19310	14560	12777	4630	8242	17481	9292	14253	7206	9295	11903	11621	12908	15273	8559	6890	11072	6495	9854	6526	6795	9835	17614	11929
LR134214.1_Escherichia_coli_strain_NCTC11104	21466	16294	11848	16070	11775	13326	14206	8811	11374	14662	8890	8382	10643	13209	11181	10878	10583	7655	13646	9066	12321	8067	12749	8478	9141	16896	12361	11270	3438	5917	13464	6526	10206	6043	7047	8515	8650	10350	13479	7988	4961	9108	5051	7909	4600	5311	6860	11821	9798
CP010140.1_Escherichia_coli_strain_D3	25910	19380	14487	20656	14445	15216	15536	11231	13783	16764	10442	10792	14214	15967	13680	14715	13688	8912	15289	11511	14244	8032	14271	9001	10111	18156	13333	12015	4184	7484	16168	8334	12686	6383	8354	10819	10392	11808	14525	7653	6070	10079	5778	8973	5758	6103	9006	16018	10916
CP000034.1_Shigella_dysenteriae_Sd197	22507	17646	12520	16817	13075	12328	13127	9899	11863	14695	8754	9741	10937	13715	11183	11527	11428	8789	13233	10335	11425	7419	11812	8323	9033	16290	11583	10386	3898	6892	13962	7384	10616	5753	7239	8540	10005	10578	13164	6732	5103	8879	4937	7216	4563	5860	8624	12878	8956
CP035123.1_Escherichia_coli_strain_EC25	24693	18656	13997	19944	13965	14762	15036	10867	13580	16254	10212	10424	13565	15584	13280	14314	13170	8618	14843	11099	13767	7902	13900	8783	9912	17740	12872	11684	4060	7349	15516	8227	12501	6261	8191	10632	10196	11501	14257	7513	5873	9812	5638	8806	5679	5958	8745	15292	10462
CP035486.1_Escherichia_coli_strain_NissleGFP_pZE21	25653	18661	13883	19795	13944	14668	15200	10761	13234	16158	10179	10457	13806	15322	13338	13994	13595	8833	14943	11210	14041	7707	13776	8675	9978	17870	12909	11729	3995	7224	15778	8079	12284	6191	8059	10342	10109	11364	13925	7211	5808	9714	5552	8658	5568	5865	8719	15727	10730
AP018802.1_Escherichia_coli_E2863_DNA	29762	21574	16213	23390	16299	16428	16737	12405	15616	17911	11711	11601	16008	17890	15193	16311	15272	10031	16924	12632	15382	8691	15445	9620	11099	19325	14412	12529	4735	8289	17649	9098	14304	7081	9405	11854	11527	12867	15291	8304	7016	11089	6510	9877	6352	6828	9682	17830	12154
CP018245.1_Escherichia_coli_strain_472	30131	21000	15692	22958	15745	15951	16388	12182	15090	17462	11261	11467	15812	17389	14961	16183	14778	9778	16394	12315	15035	8570	15051	9397	10781	19045	14327	12494	4566	8154	17165	8959	13734	6946	9084	11526	11097	12473	14928	8122	6568	10596	6334	9576	6249	6565	9429	17635	11875
CP026845.1_Shigella_boydii_strain_NCTC_9733	26041	19150	14435	20642	14369	14596	15196	11169	13957	16251	10449	10784	14185	16074	13633	14431	13728	8740	15084	11327	14021	8087	13833	8629	10006	17933	13037	11761	4027	7521	16239	8377	12867	6220	8439	10702	10310	11612	14085	7869	6258	10251	5880	8769	5769	6042	9038	15870	10905
CP027599.1_Escherichia_coli_strain_97-3250	31917	22987	17179	24616	17450	17459	17617	13212	16193	19102	12579	12354	16913	18956	16157	17126	16115	10690	18300	13554	16519	9486	16369	10335	11628	20520	15583	13246	4931	8918	18946	9736	15051	7713	9861	12398	12286	13781	16294	8988	7513	11998	7034	10469	6727	7100	10285	18843	12972
CP018801.1_Escherichia_coli_strain_tolC-	24102	17750	12924	18699	13276	14041	14473	10231	12688	15322	9561	9820	12692	14589	12557	13582	12647	8124	13911	10586	13032	7450	13219	8282	9319	17156	12216	11090	3779	6852	14829	7682	11731	5841	7768	9952	9598	10807	13490	6920	5358	9247	5254	8320	5268	5602	8351	14505	9889
CP018109.1_Escherichia_coli_strain_MRSN346595	24911	19063	14142	19999	14124	14837	15219	11045	13584	16398	10299	10504	13561	15720	13339	14322	13427	8616	14887	11125	13758	7992	13974	8769	9885	17936	13038	11654	4083	7297	15797	8257	12540	6409	8172	10584	10179	11620	14227	7499	5941	9878	5729	8792	5650	6008	8787	15287	10610
CP020055.1_Escherichia_coli_strain_AR_0069	23535	17592	13175	18573	13068	14149	14474	10340	12767	15535	9720	9981	12587	14617	12508	13481	12607	8143	13930	10497	13260	7501	13293	8379	9425	17225	12255	11227	3794	6934	14936	7747	11823	5924	7901	9973	9605	11036	13729	7057	5524	9455	5378	8495	5322	5674	8398	14288	9912
CP022457.1_Shigella_sonnei_strain_2015C-3566	24388	18504	13224	18664	13979	13672	14262	10494	12640	15636	9804	10077	12298	15267	12450	12892	12586	8712	14804	10786	13204	7752	13328	8561	9503	17537	12625	10895	3628	7269	15873	8099	11572	6261	7828	9711	9783	11127	13810	7435	5552	9497	5740	8220	5070	6073	8655	13863	10010
CP011322.1_Escherichia_coli_strain_SQ110	23036	17068	12371	17945	12625	13611	14075	9837	12161	14857	9126	9496	12071	14067	12082	13072	12170	7732	13304	10138	12593	7156	12791	7911	9021	16783	11777	10758	3607	6550	14287	7378	11230	5565	7436	9633	9179	10411	13074	6616	5049	8852	4971	7924	5062	5322	8032	13894	9487
CP017436.1_Escherichia_coli_O157:H7_strain_2149	29319	20486	15335	22568	15414	15632	16125	11853	14848	17096	11029	11285	15458	17010	14644	15786	14597	9535	16013	12057	14689	8384	14804	9221	10592	18790	14039	12339	4460	7991	16859	8728	13413	6776	8993	11357	10865	12179	14693	7949	6374	10366	6178	9403	6125	6522	9312	17370	11654
CP018962.1_Escherichia_coli_strain_Ecol_422	25121	19364	14601	20658	14455	15168	15354	11262	13854	16725	10575	11031	13984	16050	13648	14700	13629	8857	15177	11528	14078	8261	14287	9052	9972	18141	13153	11782	4253	7590	16043	8682	12847	6508	8425	10782	10619	11833	14452	7819	6174	10100	5935	9110	5910	6184	9054	15864	10896
CP026810.1_Shigella_boydii_strain_54-1621	22417	16811	12067	17113	12340	12911	13420	9650	11759	14491	8961	9057	11373	14138	11604	12062	11596	7822	13114	9904	12194	7042	12552	7651	8897	16296	11544	10412	3490	6517	14318	7269	10806	5677	7235	9058	9224	10362	12709	6861	5082	9075	4974	7855	4845	5272	8017	12660	9183
CP017434.1_Escherichia_coli_O157:H7_strain_1130	29351	20517	15366	22610	15441	15643	16149	11870	14872	17129	11051	11298	15490	17031	14668	15813	14621	9557	16035	12072	14710	8395	14823	9231	10618	18810	14055	12358	4463	8013	16886	8738	13428	6782	9017	11369	10888	12202	14710	7968	6394	10381	6181	9418	6135	6537	9317	17407	11672
CP020543.1_Escherichia_coli_C	22622	16793	12258	17674	12484	13560	13968	9744	12104	14826	9139	9463	11808	14076	11866	12935	11951	7825	13262	10035	12558	7107	12879	7836	8948	16860	11795	10814	3573	6544	14275	7285	11144	5651	7459	9607	9052	10639	13280	6667	5083	8970	5028	7887	5068	5352	8077	13620	9466
CP026342.1_Escherichia_coli_strain_9FA	23167	17166	12475	18059	12767	13721	14138	9919	12270	14973	9235	9580	12134	14178	12176	13179	12264	7833	13405	10232	12671	7278	12934	8041	9078	16900	11873	10859	3647	6646	14396	7446	11347	5648	7536	9688	9278	10516	13262	6705	5115	9019	5086	8080	5113	5424	8116	13946	9576
CP027312.1_Escherichia_coli_strain_2013C-3181	26159	19056	14067	20229	14166	14972	15243	11114	13479	16412	10439	10536	13760	15730	13428	14371	13421	8953	15231	11254	14032	7930	14224	8844	9870	18074	13376	11708	4025	7344	16056	8158	12443	6286	8205	10587	10201	11613	14513	7450	6023	10107	5735	8910	5634	5946	8855	15522	10929
CP015159.1_Escherichia_coli_strain_Eco889	26106	19703	14525	20585	14654	15282	15828	11344	13786	16703	10606	10810	14331	16127	13853	14360	13886	9332	15813	11633	14544	8053	14387	8995	10185	18461	13825	12217	4043	7543	16585	8323	12862	6566	8419	10602	10507	11904	14295	7512	6181	10257	5905	9019	5733	6204	9120	16245	11258
CP024141.1_Escherichia_coli_strain_14EC029	27140	21017	16014	22411	15732	16187	16506	12149	15160	17923	11510	11711	15246	17297	14993	16097	14868	9604	16467	12369	15094	8731	14997	9714	10935	18989	14170	12688	4624	8069	17165	9160	14120	7043	9001	11718	11463	12667	15218	8448	6818	10893	6354	9730	6468	6601	9627	17178	11803
CP014225.1_Escherichia_coli_str._K-12_substr._MG1655	23250	17221	12506	18120	12809	13734	14171	9971	12308	14999	9261	9610	12177	14214	12213	13220	12296	7860	13423	10266	12691	7287	12951	8068	9102	16939	11904	10879	3653	6663	14457	7466	11373	5652	7551	9718	9298	10531	13264	6718	5127	9019	5086	8103	5124	5440	8138	13998	9601
CP025913.1_Escherichia_coli_strain_203740	25098	18906	13709	19625	14060	14630	15054	10789	13241	16079	10123	10324	13222	15539	13108	13980	13012	8703	14742	11091	13693	7763	13957	8700	9745	18013	12873	11653	3963	7252	15610	8160	12207	6227	8068	10400	10059	11481	14103	7306	5752	9770	5528	8703	5464	5868	8775	15000	10418
CP021454.1_Escherichia_coli_strain_H105	25541	18926	13919	19793	13938	14773	15317	10995	13266	16218	10139	10519	13753	15517	13307	13931	13392	8916	15062	11148	13992	7760	13951	8714	10008	18046	13150	11868	3921	7313	16103	8086	12373	6213	8121	10259	10041	11468	14036	7222	5831	9880	5614	8670	5507	5956	8838	15500	10778
LR130552.1_Escherichia_coli_strain_MS14386	24902	18584	13718	19740	13902	14766	15055	10794	13296	16259	10269	10351	13410	15484	13100	14264	13075	8616	14797	10892	13674	7674	13968	8668	9780	18038	12845	11612	4008	7225	15518	8055	12291	6123	8091	10428	9953	11496	14257	7336	5692	9922	5570	8813	5532	5945	8659	15197	10379
CP010116.1_Escherichia_coli_strain_C1	24572	17768	13334	19259	13190	14118	14389	10597	13072	15578	9610	10125	13305	15004	12779	13970	12809	8246	13992	10559	13229	7380	13306	8292	9466	17175	12479	11200	3904	6935	15113	7936	12000	5851	7754	10200	9763	10969	13464	7026	5529	9145	5254	8275	5440	5667	8401	15235	10295
LR134231.1_Escherichia_coli_strain_NCTC9087	23062	16956	12438	17952	12602	13605	13995	9857	12157	14844	9157	9514	12017	14102	11978	13170	12094	7773	13237	10086	12655	7084	12864	7895	8945	16751	11714	10764	3672	6549	14277	7406	11166	5568	7417	9630	9081	10410	13129	6647	5130	8876	4994	7918	5065	5363	8109	13818	9502
CP039404.1_Escherichia_coli_strain_377323_2f	25436	18626	13773	19367	13783	14536	14969	10769	13133	16149	10097	10289	13338	15245	13106	13922	13239	8818	14578	10983	13724	7450	13652	8517	9869	17416	12830	11438	3786	7105	15610	7979	12244	6098	7987	10190	10009	11358	13775	7088	5633	9682	5523	8480	5470	5882	8616	15403	10390
LT838200.1_Escherichia_coli_isolate_WI2_isolate:_WI2	24987	18763	13807	19748	13979	14773	15206	10788	13481	16239	10113	10299	13334	15521	13141	14180	13325	8585	14788	11158	13857	7786	13861	8701	9849	17790	12943	11713	4020	7149	15539	8110	12333	6232	8219	10491	10119	11478	14031	7363	5858	9747	5595	8686	5532	5920	8663	15170	10544
CP021335.1_Escherichia_coli_strain_95JB1	28910	20506	15381	22317	15459	15791	16190	11871	14803	17278	11182	11143	15217	17075	14551	15647	14503	9518	16168	12095	14785	8384	14988	9307	10692	18856	13948	12269	4468	7904	16977	8747	13579	6715	9048	11343	10963	12378	14891	7991	6607	10634	6207	9495	6103	6475	9317	17052	11567
CP027546.1_Escherichia_coli_strain_2013C-4187	29554	20869	15594	22563	15719	15995	16330	12042	14725	17524	11369	11379	15384	17206	14677	15801	14589	9684	16454	12303	14951	8661	15150	9432	10686	19123	14276	12309	4504	8023	17294	8830	13644	6899	9063	11402	11059	12480	15157	8134	6624	10839	6335	9571	6105	6454	9516	17235	11763
CP002291.1_Escherichia_coli_P12b	24196	18054	13235	18874	13570	14283	14720	10415	13030	15953	9782	10031	12597	15151	12636	13639	12773	8468	14349	10706	13330	7635	13610	8472	9627	17817	12424	11295	3848	7142	15234	7893	12036	6151	7958	10284	9940	11280	14073	7265	5549	9603	5444	8557	5396	5835	8597	14344	10106
CP015076.1_Escherichia_coli_strain_Ecol_448	25646	19240	14238	20151	14247	15020	15524	11125	13523	16551	10406	10664	13904	15853	13583	14165	13575	9155	15306	11352	14279	7937	14190	8852	10060	18260	13410	12025	3987	7421	16283	8249	12553	6399	8297	10467	10382	11811	14305	7426	5955	10165	5850	8920	5662	6104	8941	15769	10939
CP010585.1_Escherichia_coli_strain_C41(DE3)	22524	16858	12266	17601	12461	13467	13850	9713	12012	14681	9081	9433	11815	13957	11687	12809	11894	7775	13077	9951	12479	7037	12815	7827	8827	16691	11659	10655	3509	6476	14128	7345	11067	5592	7386	9507	8945	10412	13097	6532	5027	8815	4935	7791	4985	5333	8062	13592	9388
CP000468.1_Escherichia_coli_APEC_O1	27305	20604	15574	21938	15514	15842	16217	11799	14707	17538	11330	11599	15114	17008	14715	15622	14746	9692	16186	12183	15173	8288	14656	9600	10848	18769	13879	12487	4408	7901	16943	8979	13685	7014	8882	11350	11174	12482	14826	8175	6577	10677	6152	9568	6184	6620	9381	17103	11656
CP006636.1_Escherichia_coli_PCN061	23586	18188	13451	18847	13545	14100	14731	10497	12969	15743	9822	10195	12597	15089	12579	13456	12702	8385	14354	10695	13189	7592	13421	8447	9494	17366	12507	11330	3783	7006	15086	7909	11851	6224	7866	10064	9770	11151	13871	7312	5569	9477	5501	8345	5395	5893	8601	14369	10144
CP037910.1_Escherichia_coli_strain_YSP8-1	24323	19071	14091	20112	14210	14792	15255	11016	13526	16337	10338	10637	13346	15950	13428	14409	13246	8798	14908	11153	13674	7907	13916	8784	9809	18070	12964	11615	4034	7338	15749	8423	12488	6473	8185	10486	10246	11596	14252	7556	5887	10029	5756	8864	5744	6055	8837	15181	10602
CP015832.1_Escherichia_coli_O157_strain_180-PT54	30043	21492	16264	23353	16144	16393	16746	12427	15550	18003	11807	11945	15960	17816	15390	16618	15166	9983	16758	12599	15372	8867	15392	9845	11072	19395	14547	12731	4711	8410	17540	9256	14248	7218	9359	11889	11487	12913	15290	8573	6913	11151	6619	9948	6546	6879	9711	17802	12109
CP031653.1_Escherichia_coli_strain_UK_Dog_Liverpool	25184	18854	14136	20128	14155	14847	15200	10921	13652	16337	10263	10487	13754	15629	13404	14471	13412	8720	15012	11270	13987	7890	14015	8790	9981	17893	13030	11738	4075	7319	15655	8264	12608	6348	8265	10654	10263	11554	14267	7544	5950	9907	5680	8854	5674	6042	8810	15517	10674
CP013190.1_Escherichia_coli_strain_FORC_031	25158	19160	14053	20074	14432	14745	15117	11102	13640	16247	10207	10558	13726	15795	13384	14147	13336	8879	15123	11342	13736	7744	13978	8724	9834	17973	12938	11706	4088	7426	15968	8347	12603	6290	8243	10620	10297	11511	14100	7413	5832	9802	5627	8806	5673	5987	8886	15392	10532
CP031902.1_Escherichia_coli_O104:H4_strain_FWSEC0009	27133	20115	14993	21394	15103	15693	15880	11716	14424	17086	11052	11075	14687	16646	14160	15172	14221	9444	15959	11880	14765	8400	14753	9296	10379	18677	13886	12158	4276	7797	16849	8693	13352	6753	8731	11077	10818	12180	14887	7890	6549	10594	6220	9393	5984	6345	9268	16494	11473
CP010143.1_Escherichia_coli_strain_D4	24470	18196	13549	19130	13538	14490	14934	10694	13146	16052	9945	10283	12816	15204	12899	13953	13060	8412	14195	10761	13469	7628	13603	8523	9705	17724	12594	11611	4045	7174	15281	8108	12203	6112	8080	10307	9935	11287	13999	7353	5586	9611	5368	8633	5587	5820	8651	14774	10229
CP021683.1_Escherichia_coli_strain_AR_0162	24605	18789	13864	19701	13902	14776	15116	10821	13402	16237	10208	10415	13271	15508	13146	14155	13162	8607	14672	11045	13685	7957	14006	8689	9786	17854	12926	11634	4016	7212	15598	8136	12280	6301	8085	10522	10099	11551	14114	7537	5927	9827	5609	8806	5658	5911	8743	15078	10492
CP034787.1_Escherichia_coli_strain_ECCNB20-2	25671	19715	14930	21040	14658	15463	15667	11506	14325	17202	10979	11260	14292	16414	13996	15220	13994	9048	15321	11655	14369	8245	14447	9279	10428	18451	13249	12035	4441	7797	16161	8772	13258	6717	8702	11154	10751	12174	14745	8241	6339	10415	5950	9400	6230	6401	9169	16168	11170
CP026349.1_Escherichia_coli_strain_6A	23169	17166	12476	18059	12766	13721	14138	9919	12271	14972	9235	9581	12134	14178	12176	13179	12264	7833	13404	10232	12671	7278	12933	8042	9078	16899	11873	10857	3647	6646	14396	7446	11347	5649	7537	9687	9278	10516	13259	6705	5115	9019	5086	8080	5114	5424	8116	13946	9576
CP035008.1_Shigella_sonnei_strain_LC1477/18	23805	18261	13130	18453	13859	13551	14152	10363	12589	15528	9712	10030	12180	15136	12373	12721	12538	8597	14688	10764	13086	7687	13231	8508	9454	17399	12515	10842	3589	7198	15754	8043	11549	6233	7828	9681	9712	11006	13766	7418	5522	9419	5650	8155	5044	6056	8619	13733	9937
CP010170.1_Escherichia_coli_strain_H6	24110	17610	13078	18873	13164	14201	14450	10358	12838	15621	9635	9925	12789	14897	12486	13683	12641	8177	13770	10510	13204	7430	13318	8228	9472	17300	12231	11131	3868	6929	14852	7788	11882	5933	7884	10139	9732	11012	13808	7060	5454	9430	5284	8459	5355	5712	8339	14513	10092
LR134225.1_Escherichia_coli_strain_NCTC9054	25336	18308	13419	19433	13527	14510	14856	10663	12976	15850	9902	10095	13137	15132	12911	14042	12784	8446	14266	10701	13449	7538	13669	8449	9531	17603	12740	11333	3872	7071	15334	7866	11939	5941	7849	10223	9745	11208	13968	7104	5604	9507	5412	8588	5364	5730	8486	14815	10233
LS483296.1_Escherichia_coli_strain_NCTC9966	22972	17140	12595	17994	12985	13654	14029	9996	12381	15141	9337	9714	11909	14411	12054	13029	12228	7997	13688	10238	12785	7242	12961	8126	9138	16983	11810	10843	3677	6771	14575	7585	11429	5893	7576	9813	9415	10717	13415	6853	5294	9087	5146	8173	5118	5624	8284	13636	9671
CP026027.1_Escherichia_coli_strain_LIM	23053	17081	12409	17980	12710	13649	14069	9880	12216	14898	9188	9529	12071	14102	12127	13121	12204	7799	13336	10190	12612	7235	12856	8010	9032	16805	11825	10816	3626	6610	14308	7413	11280	5615	7497	9639	9230	10443	13175	6673	5079	8947	5044	8036	5091	5401	8078	13873	9530
CP020067.1_Klebsiella_pneumoniae_strain_AR_0068	21292	15683	13092	16609	11739	13603	12949	8651	12154	17498	11393	8742	10857	13048	10232	10222	8856	6983	15139	8479	11373	9019	13121	8699	9613	15765	12684	9190	3578	6111	12033	6049	9886	6883	8936	9492	8878	13711	16887	9510	6588	13371	7399	9016	4438	5752	7293	11826	8497
CP048108.1_Klebsiella_michiganensis_strain_BD177	29110	21275	17710	22844	14385	17900	18160	10346	15875	22175	13576	10918	15378	18376	13577	13900	11413	7756	16671	10276	14207	11160	17142	10992	12235	21345	16538	12512	4497	7398	12916	7708	12947	7782	11485	11118	11230	15878	20765	12524	7635	14929	8337	10315	5710	7061	8461	16874	11791
CP036320.1_Klebsiella_pneumoniae_strain_VBA2172	20662	14643	12254	15556	10834	12876	12403	8003	11399	16620	10806	7981	10127	12133	9590	9543	8119	6493	14255	7870	10747	8576	12545	8270	9107	15359	12209	8789	3240	5533	11356	5444	9033	6429	8416	8958	8284	12956	16231	8895	6123	12805	6959	8488	4048	5365	6920	11309	8001
CP018883.1_Klebsiella_pneumoniae_subsp._pneumoniae_strain_BR7	19819	13898	11625	14598	10303	12362	12028	7574	10885	16170	10361	7560	9546	11608	9027	8828	7536	6139	13709	7411	10211	8263	12208	7749	8794	14991	11785	8543	3078	5293	10751	5135	8578	6100	8096	8563	7762	12696	15892	8667	5748	12470	6726	8103	3795	5189	6544	10552	7553
LR588409.1_Klebsiella_pneumoniae_strain_NCTC9178	21019	14649	11818	15164	11045	13025	12516	7791	11272	16203	10508	7782	9725	12101	9409	9103	7889	6688	14501	7927	10592	8682	12704	7976	8832	15353	12013	8657	2995	5376	11603	5277	8712	6291	8361	8737	7892	12767	15887	8515	5747	12452	6907	8238	3754	5237	6898	11024	7784
[truncated: 1,084 more rows]
[truncated: 463 more columns]
