# Supplementary material for: Phylogenetic trees of closely related bacterial species and subspecies based on frequencies of short nucleotide sequences
Source: PLoS One. 2023 Apr 20;18(4):e0268847. doi: 10.1371/journal.pone.0268847 (PMC10118083; doi:10.1371/journal.pone.0268847)
Supplement: S2 Data — (CSV) [file pone.0268847.s009.csv]

AAA	AAC	AAG	AAT	ACA	ACC	ACG	ACT	AGA	AGC	AGG	ATA	ATC	ATG	CAA	CAC	CAG	CCA	CCC	CCG	CGA	CGC	CTA	CTC	GAA	GAC	GCA	GCC	GGA	GTA	TAA	TCA
NC_017168.1_Yersinia_pestis_A1122	228446	165085	133121	202830	126855	152772	117358	112090	117734	152179	104860	167812	178012	163036	183408	136089	181152	179113	116509	142911	110290	154329	79013	93579	148958	94526	170600	174177	99934	113375	168670	187117
NZ_CP032566.1_Yersinia_pseudotuberculosis_strain_IP2666pIB1	231541	165369	133492	208336	127297	154594	116540	112610	117009	152410	104441	170541	177935	163732	186537	136873	179174	180761	116911	143584	109225	154865	81007	92797	147350	94529	170158	175917	98277	114271	173310	188100
NZ_CP019708.1_Yersinia_pestis_strain_195/P	232442	171196	138157	210726	131680	157816	121762	116499	122355	158032	109041	174144	184449	169211	190055	140564	188244	185320	120574	148155	114518	160638	81962	97565	154909	98335	176821	180568	104132	117662	175116	194253
NZ_CP016931.1_Yersinia_enterocolitica_strain_YE165	246009	169808	146744	228693	133683	155220	102829	127063	120032	166977	102551	182849	178678	175364	201802	141763	189072	188462	107350	143185	112180	162968	85970	94838	161065	95417	188495	178556	100423	111807	182378	197362
NZ_CP016937.1_Yersinia_enterocolitica_strain_YE6	250342	171087	148231	230343	134807	156182	103160	128608	121507	168564	103402	184031	180081	176493	203446	142732	190762	189809	107978	143693	113064	163715	87017	96071	162445	96293	189835	179388	101334	112644	183770	198984
NC_010159.1_Yersinia_pestis_Angola	229432	166045	134565	203274	128019	152497	118219	113005	119256	153776	105747	168706	178570	163697	183684	136125	182799	179320	116876	143275	111227	155607	79607	94812	150942	95256	171287	174430	101415	114314	169259	187681
NZ_CP011286.1_Yersinia_enterocolitica_strain_KNG22703	236587	161502	139208	217373	126745	148438	97775	120503	113067	159135	97115	173700	170002	166507	193034	135708	180569	180741	102237	137765	107028	157404	80547	89496	152313	90631	180992	172175	95009	105621	172736	187340
NZ_CP010023.1_Yersinia_pestis_str._Pestoides_B	232272	169420	136881	208961	130512	157095	120907	115081	121229	156786	108198	172526	182800	167501	188554	139842	186405	184202	119764	147331	113767	160055	81367	96641	153044	97782	175229	179724	102913	116552	173663	192360
NZ_CP006758.1_Yersinia_pestis_1522	230155	167309	135638	205606	128740	155058	119677	113834	119826	155659	106963	169828	180266	165472	186092	137991	184589	181932	118342	146051	112483	159071	80488	95567	151553	96748	173489	178048	101841	115259	170909	189983
NZ_CP011118.1_Yersinia_enterocolitica_strain_FORC_002	241453	167200	142990	224664	131163	156492	101782	125643	117261	166439	101170	180034	178790	173282	199022	141430	189315	189116	106274	143588	113118	163252	85405	92803	157578	94831	187741	178789	98594	111620	178253	195029
NZ_CP009786.1_Yersinia_pseudotuberculosis_strain_1	235179	166617	134369	209007	128165	156591	117923	113055	117811	154207	106030	171033	180018	164734	187524	138677	182076	182519	118709	146690	110416	158443	81054	93605	148603	95378	172417	179181	99467	115062	173865	189910
NZ_LR134161.1_Yersinia_enterocolitica_subsp._enterocolitica_strain_NCTC13629	233001	157780	135623	212035	123826	145705	95716	117867	110108	155680	94642	169051	166172	162756	188544	133334	177040	177215	100092	135435	104870	154777	78372	87262	148737	88843	177244	168941	92647	103157	168156	183389
NZ_CP020409.2_Yersinia_sp._FDAARGOS_228	239146	177359	143461	219340	133872	166882	112479	127995	120193	167808	107994	179333	186486	174733	201928	147948	198681	195964	114046	150217	113653	166772	88074	93774	156002	94885	196138	187308	99985	121036	182231	197316
NZ_CP028487.1_Yersinia_massiliensis_strain_GTA	245664	177585	158851	228272	137250	160831	128642	130286	127919	180086	109705	174182	197430	187813	214781	153303	191717	196225	115779	146451	135999	181504	93642	103786	169283	110517	200634	187958	103593	115606	180644	213505
NZ_CP009844.1_Yersinia_pestis_strain_Dodson_1	234288	169271	136350	208800	130172	156156	119893	115160	120577	156057	107719	172800	182382	167245	188257	139124	185704	183373	119680	146296	112641	158518	81343	96116	152556	96669	174835	178677	102555	116316	173607	191950
NZ_CP009997.1_Yersinia_kristensenii_strain_Y231	230545	150825	133231	213292	120757	141613	88843	115281	106778	157079	90056	164635	161454	162163	186876	130153	172281	175558	105816	142275	103075	162878	77488	86194	145806	89551	174424	173857	92418	95965	164666	180734
NZ_CP009492.1_Yersinia_pestis_strain_PBM19	236263	172256	138864	211488	132438	158581	122557	117194	123138	158943	109765	175189	185548	170086	190851	141404	189558	186204	121546	149041	115308	161581	82311	98308	155935	98905	177954	181480	104945	118206	175819	195303
NZ_CP016944.1_Yersinia_enterocolitica_strain_YE3	243714	168204	145593	226238	132463	153656	101499	126270	119225	165704	101542	180598	177070	173500	199986	140434	187664	186755	106116	141470	111198	161136	85328	94157	159674	94605	186837	176559	99552	110645	180374	195531
NZ_CP009840.1_Yersinia_pestis_A1122_1	229311	165645	133647	203606	127355	153215	117756	112519	118202	152707	105214	168436	178596	163632	183955	136518	181815	179617	116752	143370	110699	154791	79241	93938	149610	94907	171139	174645	100341	113776	169333	187809
NZ_CP009364.1_Yersinia_frederiksenii_Y225	232663	152893	135276	216702	122492	142896	89759	116904	108556	158530	91216	167462	163342	164198	189189	131282	173648	176981	106674	143010	103917	163706	78986	87297	147817	90420	175849	174902	93409	97456	167864	182995
NZ_CP010067.1_Yersinia_pseudotuberculosis_str._PA3606	237982	170490	137279	214445	131450	160160	120229	116459	120658	156938	108019	176039	183720	168598	191920	141360	185641	186079	120888	148776	112856	159443	83243	95908	151731	98325	175555	180980	101735	118123	178563	194435
NZ_CP033690.1_Yersinia_pestis_strain_FDAARGOS_603	237597	174255	141214	213373	134339	161015	124793	118676	125306	161524	111399	176617	187785	172229	193308	143565	192164	189036	122790	151370	117818	164941	83421	100105	158260	101168	180216	184269	106520	119835	177271	197674
NZ_LR134373.1_Yersinia_pseudotuberculosis_strain_NCTC10275	229771	162786	131168	204646	125253	152934	114942	110393	114874	149921	103119	167359	175648	160795	183640	135453	176867	178242	115293	142164	107475	153087	79253	91019	144758	92796	167912	174068	96524	112488	170202	185348
NZ_CP032487.1_Yersinia_hibernica_strain_CFS1934	240779	157193	138604	226140	127934	151438	94251	121572	112585	167239	95976	174156	170114	176728	199150	143096	184676	192360	119150	155974	108336	176363	80453	93639	149584	96039	191391	196383	96489	98867	173203	191965
NZ_CP046293.1_Yersinia_intermedia_strain_FDAARGOS_730	236787	176367	142773	216413	133180	165672	112007	126895	119097	166633	107871	177174	185571	173832	200633	147106	197316	194599	114200	149384	112969	165530	87204	93203	155066	94289	194904	186324	99859	119992	179854	196204
NZ_CP033715.1_Yersinia_pseudotuberculosis_strain_FDAARGOS_580	247304	175905	142619	220795	135901	163673	123992	120437	125314	162297	111931	181969	189244	173977	197402	145301	191767	191003	123715	151880	116409	163397	85952	99642	158053	101033	180774	185660	105480	121763	183864	200769
NC_009708.1_Yersinia_pseudotuberculosis_IP_31758	242819	174445	141669	221636	134979	161702	121661	119621	124754	159607	110367	182136	188036	173038	196784	143156	188278	188580	122373	148932	114288	160003	86283	98118	156317	99515	178371	182558	103618	120848	184648	199326
NZ_CP045145.1_Yersinia_pestis_strain_SCPM-O-B-6899_(231)	233862	169987	137495	209502	130912	157238	120985	115556	121558	157321	108461	173173	183215	167993	189224	140027	186708	184505	119989	147489	113875	160211	81743	96950	153617	97809	175713	179882	103337	116870	174144	192822
NZ_CP009780.1_Yersinia_pseudotuberculosis_PB1/+	236683	168053	135717	212109	129369	156552	118677	114536	119338	154955	106624	173696	181394	166301	189291	138975	182967	183206	118614	146481	111082	158790	82092	94676	150273	96038	173359	179399	100361	116068	176314	191600
NC_017154.1_Yersinia_pestis_D106004	234192	170153	137534	210104	130980	157423	121021	115732	121666	157410	108520	173614	183552	168217	189567	140063	186971	184757	120303	147681	113898	160356	81831	96992	153655	97843	175898	180243	103292	117097	174570	193184
NZ_CP033711.1_Yersinia_pseudotuberculosis_strain_FDAARGOS_582	239340	170371	138347	214992	131219	158335	119962	116446	121585	157685	108158	175984	183974	168983	192154	140577	185493	185629	119906	147796	112913	160343	83503	96530	153057	97419	175885	181239	102009	117595	178500	194473
NZ_CP009715.1_Yersinia_pestis_Pestoides_F	228694	166947	135273	205037	128457	154945	119470	113646	119445	155256	106674	169322	179774	165099	185728	137887	184155	181752	118126	145855	112229	158844	80298	95295	151084	96660	173103	177758	101580	115024	170444	189558
NC_005810.1_Yersinia_pestis_biovar_Microtus_str._91001	232705	169762	137147	209107	130742	157285	121254	115282	121378	157089	108470	172860	183094	167816	188746	140020	186775	184448	120097	147698	114027	160415	81430	96867	153425	97969	175490	180058	103273	116810	173844	192679
NZ_CP006754.1_Yersinia_pestis_3067	229132	167230	135616	205494	128685	154935	119527	113750	119810	155612	106943	169789	180152	165371	186014	137849	184492	181839	118366	145869	112365	158949	80470	95537	151496	96617	173382	177911	101806	115201	170830	189821
NC_004088.1_Yersinia_pestis_KIM10+	230451	166328	134064	204497	127833	154286	118613	112951	118513	153744	105948	168938	179459	164388	185161	137361	182832	180988	117884	144744	111558	157135	79757	94503	149882	95682	172183	176676	100718	114311	169844	188738
NZ_CP033699.1_Yersinia_pestis_strain_FDAARGOS_601	238091	174777	140673	213345	134283	160544	124971	118977	125241	161414	111622	177041	188315	172497	192762	143638	193119	188609	123266	151293	117611	163853	83129	100333	158713	100797	180920	183879	107101	119563	177320	198206
NZ_CP045149.1_Yersinia_pestis_strain_SCPM-O-DNA-18_(I-3113)	231271	168347	136339	207528	129686	156047	119615	114688	120497	155506	107316	171390	181367	166272	187490	138908	184779	182761	118688	145768	112560	157736	81044	95844	152172	96837	173977	177661	102138	115946	172554	191026
NZ_CP011078.1_Yersinia_ruckeri_strain_Big_Creek_74	188243	132573	103737	164950	93504	122451	95977	88898	90964	123880	78685	129444	144638	125540	145462	101939	147808	145942	72493	118879	99270	129088	62258	68624	128630	77294	136613	136795	84261	89024	127168	144691
NZ_CP033713.1_Yersinia_pseudotuberculosis_strain_FDAARGOS_581	252655	179737	145222	225467	138595	167150	127134	122979	127929	166032	114528	185089	193503	177944	201634	148369	196758	195394	126861	156594	119499	169863	87543	101945	161594	103786	185518	191163	108202	123966	187198	205198
NZ_LR590469.1_Yersinia_enterocolitica_subsp._enterocolitica_strain_NCTC12982	229053	156675	134695	210989	122426	148085	95875	117301	109299	157831	95017	167641	167841	162557	187550	134227	179325	179096	102280	137842	106043	157728	78415	87013	147648	88952	178708	171187	92683	103833	167163	183429
NC_017564.1_Yersinia_enterocolitica_subsp._palearctica_Y11	235393	160704	138005	216005	126118	147825	97196	120113	112303	158310	96334	172459	168839	165451	191765	135141	179993	179805	101805	137285	106460	157077	79961	89101	151407	90355	179807	171282	94317	105052	171542	186620
NZ_CP006783.1_Yersinia_pestis_1412	229587	167112	135518	205412	128598	154886	119511	113694	119723	155555	106847	169609	180033	165291	185917	137848	184397	181762	118183	145831	112361	158927	80424	95480	151386	96647	173322	177863	101691	115082	170737	189771
NZ_CP009539.1_Yersinia_ruckeri_strain_YRB	184264	129260	101211	161545	90750	118952	92986	87125	88956	121038	76449	127702	141767	122214	142062	98526	144303	142101	69366	114636	96598	124878	60931	67123	125219	74925	132886	132124	82111	87102	124735	141369
NZ_CP010247.1_Yersinia_pestis_Pestoides_G	228895	167272	135570	205530	128725	155233	119694	113781	119775	155665	106908	169676	180162	165383	186104	138126	184588	182057	118312	146180	112503	159197	80466	95505	151447	96850	173536	178110	101802	115186	170820	189883
NZ_CP009367.1_Yersinia_enterocolitica_strain_WA	230608	158882	136628	213690	124179	149437	97138	118983	111047	159676	96361	170087	169888	164561	189839	135568	181458	180890	103478	138924	107241	159181	79574	88408	149735	90066	180524	172765	93973	105221	169626	185834
NZ_LR134116.1_Yersinia_intermedia_strain_NCTC11469	230256	170530	137659	210487	128812	159743	107405	122740	114907	160702	103505	173029	179186	167720	194156	142137	190095	187853	109451	143118	108061	158900	84801	89298	149132	89979	188419	179131	95602	116054	175388	189024
NZ_CP045154.1_Yersinia_pestis_strain_SCPM-O-B-5935_(I-1996)	233839	169995	137288	209633	130883	157462	120896	115641	121466	157138	108383	173300	183253	167986	189376	140080	186792	184713	120212	147671	113756	160245	81683	96865	153421	97825	175714	180087	103219	116983	174120	192924
NC_010634.1_Yersinia_pseudotuberculosis_PB1/+	236420	168054	135718	212109	129372	156557	118676	114535	119342	154958	106628	173696	181393	166301	189291	138977	182972	183208	118616	146481	111083	158792	82096	94677	150274	96042	173359	179401	100359	116068	176316	191602
NZ_CP045163.1_Yersinia_pestis_strain_SCPM-O-B-6291_(C-25)	225694	163379	131854	200918	125623	151735	116215	111064	116483	150621	103793	166065	176124	161380	181949	135068	179022	177750	115514	141709	109248	153083	78445	92640	147170	93807	168786	172768	98751	112384	167032	185260
NZ_CP009723.1_Yersinia_pestis_strain_Shasta	235060	171249	138188	210719	131734	157845	121748	116494	122416	158106	109044	174323	184469	169156	190096	140656	188277	185336	120775	148241	114538	160815	81988	97606	154896	98335	176883	180657	104120	117581	175162	194232
NZ_CP033709.1_Yersinia_pseudotuberculosis_strain_FDAARGOS_583	230829	164343	132737	206887	126503	153068	115961	111753	116719	151347	104246	169757	176995	162461	184883	135554	178701	179060	115792	142206	108695	154182	80254	92374	146796	94058	169111	174562	97882	113331	172288	186925
NZ_CP025800.1_Yersinia_ruckeri_strain_SC09	197646	140910	111156	175589	100138	129117	101126	94997	97696	130953	84169	138678	153063	133792	154342	107929	156060	153333	77883	125141	104348	135775	66918	73681	136937	82099	144396	144046	89480	94440	136374	154256
NZ_CP016940.1_Yersinia_enterocolitica_strain_YE5	240891	166326	144138	224038	131158	151769	100401	124912	118164	163800	100547	178906	175269	171799	197660	138791	185474	184551	105007	139638	110042	159133	84632	93180	158149	93527	184698	174367	98600	109596	178692	193319
NZ_CP009838.1_Yersinia_enterocolitica_strain_2516-87	233879	160132	137714	214805	125557	147087	97003	119381	111776	157596	96160	171518	168127	164660	191149	134466	179061	178943	101140	136471	106012	155935	79490	88648	150720	89839	179297	170482	94007	104590	170782	185539
NZ_CP016273.1_Yersinia_pestis_strain_Cadman	233089	169357	136884	208292	130236	156219	120148	115374	121207	156061	107609	172485	182447	167238	188017	139255	185794	183327	119129	146196	113030	157828	81134	96439	153251	97001	174708	178043	102870	116363	173264	192033
NZ_CP042173.1_Yersinia_sp._KBS0713	208544	144243	125343	188773	112914	150713	93440	115074	112415	165931	99590	153590	176338	158193	174269	141693	187234	183376	113914	148628	111188	177530	81309	99124	133687	91262	182302	186871	94011	94944	150403	182797
NZ_CP033696.1_Yersinia_pestis_strain_FDAARGOS_602	232351	169065	136573	208532	130177	156864	120663	114851	120867	156465	107946	172145	182433	167132	188284	139599	185938	183930	119566	147071	113545	159811	81236	96382	152593	97563	174893	179476	102606	116327	173291	191953
NZ_CP009712.1_Yersinia_pseudotuberculosis_IP_32953_strain_IP32953	239100	170770	137816	214849	131252	159369	120744	116272	120820	157597	108214	175473	183749	168473	192431	141349	185975	186121	120887	149432	113154	162124	83037	96075	152421	98042	176307	182632	101764	117476	178582	194549
NZ_LR134160.1_Yersinia_pseudotuberculosis_strain_NCTC8480	233884	165025	133126	208311	126943	154311	116474	112147	117073	152062	104654	170648	178264	163293	185967	136691	179541	180414	116576	143910	109028	155682	80721	92548	147306	94204	170203	176377	98290	113956	173189	187932
NZ_CP044064.1_Yersinia_pseudotuberculosis_strain_FDAARGOS_665	216981	154333	124790	193146	118304	144350	109330	104502	109051	142523	97916	158240	166502	152729	174272	127578	167844	169290	109426	133717	102033	144826	75193	86165	137726	87869	159480	164745	91828	106706	160271	175350
NZ_LR134335.1_Yersinia_enterocolitica_subsp._palearctica_strain_NCTC13769	233487	158201	135824	212550	124197	146193	95886	118087	110252	156190	94892	169449	166480	163103	188981	133703	177622	177675	100426	136103	105087	155654	78566	87409	148968	89093	177752	169651	92826	103366	168626	183785
NZ_CP006792.1_Yersinia_pestis_2944	228135	165598	133822	203879	127281	153028	117403	112816	118340	152500	105162	168654	178306	163547	184344	136244	181219	179619	116864	142808	110440	154393	79598	94178	149453	94875	170671	174316	100246	113811	169504	187785
NZ_CP023962.1_Yersinia_frederiksenii_strain_FDAARGOS_417	241599	171468	153379	220891	132238	156735	124528	126108	122919	174568	105579	167571	192031	181811	208126	149878	185718	190968	111883	142385	132282	177537	90440	99636	163249	106625	195537	182646	99551	111638	174363	206789
NZ_CP023964.1_Yersinia_frederiksenii_strain_FDAARGOS_418	244330	167552	146295	229749	132437	161257	102938	131927	123401	169595	103139	183175	180010	178568	203525	146673	193477	197223	109539	143968	112173	154727	90292	97998	156935	100347	193405	182535	100538	113987	183136	199178
NC_008149.1_Yersinia_pestis_Nepal516	227592	164423	132823	202486	126571	152748	117006	111719	117270	151656	104562	167317	177356	162496	183199	135941	180205	178973	116218	142687	109976	154099	78981	93198	148215	94466	169840	173945	99529	113215	168319	186458
NZ_CP030980.1_Yersinia_enterocolitica_subsp._palearctica_strain_Y1	233979	159456	137140	214663	125231	146773	96527	119319	111605	157223	95736	171360	167803	164425	190415	134290	178715	178587	101135	136112	105779	155670	79524	88504	150414	89759	178672	169922	93741	104346	170430	185355
NZ_CP009785.1_Yersinia_pestis_strain_El_Dorado	235162	171350	138228	210668	131804	157914	121913	116567	122512	158222	109134	174358	184593	169245	190108	140791	188496	185458	120910	148349	114672	160942	81994	97719	155014	98424	177056	180784	104244	117634	175125	194323
NZ_CP006748.1_Yersinia_pestis_8787	225920	165054	133887	202728	127017	153010	118087	112332	118230	153861	105595	167340	177761	163147	183610	136269	182347	179564	116678	144177	110940	157153	79435	94349	149560	95440	171348	175829	100496	113683	168500	187444
NZ_CP017236.1_Yersinia_ruckeri_strain_QMA0440_isolate_14/0165-5k	195392	137763	108616	171005	96884	127698	99597	92775	94847	129809	82460	134033	150867	130963	151765	106036	154265	152378	76179	124122	103249	135114	64962	72048	133859	80483	142829	143040	88223	92673	131760	150938
NC_008150.1_Yersinia_pestis_Antiqua	236322	172992	139050	211284	132742	159056	123600	117674	123633	159723	110337	175115	186413	170651	190987	142251	191011	186968	122246	149948	116230	162382	82285	99021	156735	99559	179130	182391	105805	118271	175605	196061
NZ_CP009757.1_Yersinia_pseudotuberculosis_strain_MD67	236108	166734	134424	210283	128225	156019	118100	113247	117907	153864	105663	171993	180055	164977	187843	138352	181475	182250	118059	146254	110415	158299	81292	93490	148782	95149	172287	178878	99269	115357	174816	189885
NZ_CP016935.1_Yersinia_enterocolitica_strain_YE7	244205	168658	145971	226799	132829	153943	101767	126641	119587	166125	101776	181142	177505	173931	200454	140743	188155	187128	106366	141729	111443	161425	85577	94425	160093	94843	187285	176897	99794	110937	180882	196042
NZ_CP033707.1_Yersinia_pseudotuberculosis_strain_FDAARGOS_584	233738	165559	133392	208574	127390	155078	117245	112447	116676	152689	104375	170373	178168	163801	186769	137387	179358	181039	117379	144785	109625	156167	81006	92430	147299	94689	170718	177004	98117	114526	173457	188168
NZ_HF571988.1_Yersinia_enterocolitica_(type_O:5)_str._YE53/03_isolate_host_faecal_sample	247185	169751	145585	226871	133235	160519	104724	126973	119326	171160	104006	180463	182667	177179	202321	145007	195039	194224	109452	148971	116482	168859	85398	95443	160969	97594	193019	184890	101794	113099	178918	199068
NZ_CP006762.1_Yersinia_pestis_1413	228848	167232	135522	205501	128699	155192	119681	113745	119741	155597	106871	169647	180143	165386	186030	138089	184515	181990	118237	146140	112501	159142	80447	95470	151406	96831	173467	178063	101745	115165	170821	189863
NC_017265.1_Yersinia_pestis_biovar_Medievalis_str._Harbin_35	229021	166680	134859	205618	128321	154508	118282	113632	119182	153729	106045	169949	179537	164670	185779	137472	182542	181038	117650	144186	111270	155774	80300	94887	150431	95752	171951	175761	101001	114839	170948	189153
NC_015224.1_Yersinia_enterocolitica_subsp._palearctica_105.5R(r)	234802	160446	138112	216139	125843	147824	97048	119811	112085	158267	96493	172423	168897	165253	191655	134891	179763	179792	101721	137015	106381	156651	80008	88773	151157	90049	179828	171162	94312	105141	171886	186097
NZ_CP009991.1_Yersinia_pestis_strain_Nicholisk_41	228500	166395	134659	205314	128117	154175	118031	113449	118983	153464	105841	169658	179173	164360	185506	137223	182152	180695	117291	143750	111034	155375	80213	94711	150189	95527	171625	175333	100779	114626	170673	188804
NZ_CP009801.1_Yersinia_intermedia_strain_Y228	234885	174008	140486	215288	131455	163246	109849	125223	117527	163841	105720	176652	182641	171551	197930	144896	194271	191913	111681	146739	110596	162667	86242	91312	152841	92348	191927	183461	97665	118521	179011	193354
NC_014029.1_Yersinia_pestis_Z176003	229455	167195	135231	205145	128714	155082	119095	113724	119411	154738	106809	169533	179895	165016	186061	137894	183940	181474	118291	145486	111929	157108	80115	95396	150918	96537	172979	177028	101659	114989	170593	189745
NC_010465.1_Yersinia_pseudotuberculosis_YPIII	233738	165560	133392	208575	127391	155077	117244	112448	116676	152689	104375	170374	178168	163801	186769	137387	179359	181040	117383	144784	109625	156167	81007	92430	147299	94688	170718	177006	98117	114526	173459	188167
NC_006155.1_Yersinia_pseudotuberculosis_IP_32953	238838	170840	137872	214936	131311	159400	120776	116321	120859	157655	108235	175526	183774	168524	192514	141385	185999	186161	120919	149455	113209	162162	83073	96126	152478	98079	176339	182674	101778	117505	178657	194610
NZ_CP009973.1_Yersinia_pestis_CO92	230720	167401	135220	205865	128644	154471	118796	114043	119645	154290	106349	170432	180327	165273	186012	137651	183513	181299	117973	144411	111747	156102	80331	95263	151227	95871	172725	176073	101516	115031	171248	189780
NZ_LT596221.1_Yersinia_pseudotuberculosis_isolate_NZYP4713	237258	169073	136842	212993	130030	157610	119276	115363	120239	156219	107302	174400	182287	167350	190410	139861	184173	184523	119288	147323	111889	159852	82593	95515	151435	96720	174482	180469	101070	116626	177063	192759
NZ_CP009781.1_Yersinia_aldovae_670-83	218094	158379	128178	198310	119465	148771	104522	111839	108214	151750	95256	162843	167890	155323	178396	133882	177600	173297	99646	140926	105996	159276	76389	84892	142630	87154	174185	170605	90102	105182	163842	178254
NZ_CP045258.1_Yersinia_pestis_strain_SCPM-O-B-5942_(I-2638)	234778	171443	138428	210949	132065	158783	122157	116595	122591	158618	109502	174246	184720	169320	190626	141358	188890	186128	121167	149004	114963	161766	82178	97810	154961	98898	177449	181569	104283	117903	175235	194552
NZ_CP009759.1_Yersinia_pseudotuberculosis_strain_EP2/+	237619	168660	136286	212093	130018	157706	118324	115178	119908	155036	107230	174640	181498	166792	189748	139284	183533	183682	119307	145824	111049	156617	82431	95102	150776	96523	173420	178327	100704	116758	176515	192238
NC_009381.1_Yersinia_pestis_Pestoides_F	228530	166860	135192	204935	128392	154849	119421	113586	119377	155177	106618	169239	179678	164997	185626	137814	184073	181640	118077	145803	112191	158771	80246	95247	151012	96620	173024	177676	101536	114954	170349	189454
NZ_CP023184.1_Yersinia_ruckeri_strain_NHV_3758	193765	137670	108215	170588	97476	127124	99584	92679	95226	128830	82395	134370	150116	130992	150667	105705	154108	151019	75913	123657	102824	133753	64698	72108	134034	80878	142094	141744	88203	92610	131772	150883
NZ_CP008943.1_Yersinia_pseudotuberculosis_strain_ATCC_6904	238863	169477	136731	212127	130378	159757	119849	115256	119791	156368	108144	174238	182703	167588	190776	141076	184860	185534	120951	148655	112438	159838	82637	95328	151049	97592	175046	181477	101099	117096	176510	193344
NZ_LR134163.1_Yersinia_pseudotuberculosis_strain_NCTC10217	233954	165349	133827	208302	127170	154294	116766	112431	117461	152819	105072	170713	178701	163892	186363	136852	180015	180548	116571	143573	109519	155899	80821	93120	147899	94409	170792	176362	98537	114051	173217	188612
NZ_CP027397.1_Yersinia_intermedia_strain_FDAARGOS_358	239124	177337	143461	219340	133868	166785	112348	127959	119981	167674	107994	179333	186486	174733	201926	147945	198527	195845	114036	149961	113426	166617	88073	93547	155981	94643	196136	187046	99969	121035	182231	197281
NZ_CP009906.1_Yersinia_pestis_Antiqua	235903	173090	139167	211493	132818	159279	123704	117762	123744	159885	110493	175338	186587	170782	191159	142399	191184	187157	122388	150135	116346	162551	82385	99146	156820	99675	179301	182615	105891	118399	175769	196249
NC_008800.1_Yersinia_enterocolitica_subsp._enterocolitica_8081	234081	161427	138944	216394	126066	151233	99133	120746	112868	162207	97997	172267	172627	166738	192714	137201	184189	183428	104791	140572	109328	161245	80760	89926	152386	91712	182692	174966	95798	106838	171667	188656
NZ_CP045158.1_Yersinia_pestis_subsp._pestis_bv._Medievalis_strain_SCPM-O-B-6530	231476	169414	136621	207719	130178	156487	120762	115300	121043	156450	107976	171923	182386	167120	187903	139571	186374	183674	119606	146979	113665	159502	81057	96718	153136	97601	175084	179042	103101	116142	172716	192033
NC_017160.1_Yersinia_pestis_D182038	233440	169834	137214	209392	130751	157044	120760	115556	121387	157148	108281	173227	183150	167856	189079	139800	186714	184311	120147	147325	113670	160005	81635	96809	153346	97629	175633	179753	103120	116848	174016	192755
NZ_CP009456.1_Yersinia_enterocolitica_strain_FORC-002	241453	167200	142989	224664	131163	156492	101783	125643	117260	166439	101170	180034	178790	173282	199022	141430	189315	189116	106274	143588	113118	163253	85405	92803	157578	94831	187741	178788	98594	111620	178253	195029
NZ_CP046294.1_Yersinia_intermedia_strain_FDAARGOS_729	236787	176367	142773	216413	133181	165672	112007	126895	119097	166634	107871	177174	185571	173832	200633	147107	197317	194600	114200	149385	112969	165531	87203	93203	155066	94289	194904	186325	99859	119992	179853	196204
NC_003143.1_Yersinia_pestis_CO92	234737	171022	137953	210257	131547	157695	121687	116349	122250	157983	108934	174013	184290	168946	189823	140586	188140	185185	120728	148127	114492	160756	81876	97547	154644	98264	176768	180545	104005	117407	174766	193996
NZ_CP009787.1_Yersinia_rohdei_strain_YRA	229007	148907	130893	212130	117907	140424	84413	110740	105342	149759	92017	162197	152439	156910	183556	126429	170572	174838	102957	131553	94478	149160	75536	80857	139481	83766	175351	170632	87352	94383	168894	169371
NZ_CP009704.1_Yersinia_pestis_strain_Harbin35	229854	166674	134850	205619	128312	154500	118295	113630	119173	153690	106047	169934	179542	164669	185761	137465	182537	181026	117648	144169	111277	155743	80289	94864	150425	95760	171948	175747	100995	114840	170960	189145
NZ_CP007230.1_Yersinia_similis_strain_228	247185	175806	142747	223966	136613	162799	120960	123747	125944	161908	111059	186926	188654	174435	197290	143758	191213	190392	120573	145642	112902	155704	89943	98756	157427	98872	179655	179467	104827	125683	187802	200036
NZ_CP043727.1_Yersinia_sp._NCTC_14382	241196	160020	139551	224231	129567	145066	96724	121759	114031	159921	96207	172734	169024	172189	197338	135751	181650	182682	110121	143521	107246	163073	79439	91278	154299	95590	183909	179201	98143	101755	172166	190770
NZ_CP006751.1_Yersinia_pestis_3770	229412	167192	135488	205433	128636	155118	119652	113736	119733	155540	106868	169621	180124	165352	185968	138012	184484	181927	118244	146079	112465	159054	80418	95486	151382	96784	173422	178010	101745	115154	170763	189832
NZ_CP009935.1_Yersinia_pestis_Angola	229164	165582	134184	202805	127576	152199	117925	112676	118839	153407	105429	168231	178118	163260	183320	135813	182234	178980	116541	142944	110942	155296	79451	94483	150419	94982	170887	174117	101037	114000	168832	187184
NZ_LR134306.1_Yersinia_pseudotuberculosis_strain_NCTC3571	245971	174193	140599	217945	134236	163083	123169	118982	123481	160839	110789	179270	187260	172571	195619	144716	190439	190303	123280	152578	115362	163945	84780	98273	156013	100503	179833	186355	104233	120059	181105	198973
NZ_CP009792.1_Yersinia_pseudotuberculosis_YPIII	233737	165558	133392	208575	127391	155078	117245	112446	116677	152689	104375	170372	178168	163801	186771	137387	179359	181041	117382	144785	109625	156167	81005	92431	147300	94688	170718	177006	98117	114526	173454	188168
NZ_CP011975.1_Yersinia_aleksiciae_strain_159	182922	128882	115357	165668	100534	131299	89940	100422	98395	144873	86328	132061	156408	139408	156317	123594	164576	161166	96973	127763	103453	154298	66836	83250	123208	84614	160545	159980	83984	85104	130380	161650
NZ_CP031780.1_Yersinia_pseudotuberculosis_strain_FDAARGOS_342	244846	173328	140115	217208	133594	161926	122332	118136	122953	159857	110233	179013	186396	171311	194498	143440	188804	188498	122046	150291	114645	161392	84543	97718	155263	99329	178360	183589	103507	119891	180889	197601
NZ_CP033717.1_Yersinia_pseudotuberculosis_strain_FDAARGOS_579	231861	165366	133495	208337	127297	154593	116540	112609	117009	152410	104442	170539	177934	163734	186538	136873	179172	180760	116910	143585	109224	154867	81008	92795	147350	94529	170161	175917	98277	114271	173310	188099
