# Supplementary material for: Phylogenetic trees of closely related bacterial species and subspecies based on frequencies of short nucleotide sequences
Source: PLoS One. 2023 Apr 20;18(4):e0268847. doi: 10.1371/journal.pone.0268847 (PMC10118083; doi:10.1371/journal.pone.0268847)
Supplement: S3 Data — (CSV) [file pone.0268847.s010.csv]

AAAA	AAAC	AAAG	AAAT	AACA	AACC	AACG	AACT	AAGA	AAGC	AAGG	AAGT	AATA	AATC	AATG	AATT	ACAA	ACAC	ACAG	ACAT	ACCA	ACCC	ACCG	ACCT	ACGA	ACGC	ACGG	ACGT	ACTA	ACTC	ACTG	AGAA	AGAC	AGAG	AGAT	AGCA	AGCC	AGCG	AGCT	AGGA	AGGC	AGGG	AGTA	AGTC	AGTG	ATAA	ATAC	ATAG	ATAT	ATCA
NC_017168.1_Yersinia_pestis_A1122	75816	48500	44597	61198	46723	44051	40664	33647	35589	38669	30622	28240	61478	42309	49811	24616	35977	25236	34683	30959	48144	31785	44759	28084	23640	33270	34550	12949	16203	23400	44247	36993	20098	25255	35388	45232	40304	40690	12976	20413	32751	23612	26124	19099	33220	57723	32898	28491	24350
NZ_CP032566.1_Yersinia_pseudotuberculosis_strain_IP2666pIB1	76688	48630	44820	62696	47094	44803	40027	33445	35757	38511	30743	28481	63264	42967	50897	25604	36465	25101	34279	31452	49035	32233	45095	28231	23312	33338	34430	12730	16741	23318	44070	36764	20028	24967	35250	44945	40704	40829	12966	19940	32660	23610	26466	19057	33642	59121	33045	28923	24726
NZ_CP019708.1_Yersinia_pestis_strain_195/P	75354	50295	46260	63548	48530	45545	42160	34960	36944	40108	31812	29293	63827	43910	51771	25609	37392	26091	36022	32175	49692	32804	46181	29138	24514	34674	35748	13413	16889	24395	45922	38506	20910	26262	36677	46944	41769	42325	13497	21395	33982	24525	27187	19917	34435	59959	34157	29548	25240
NZ_CP016931.1_Yersinia_enterocolitica_strain_YE165	78474	52587	50549	68409	50292	46407	33937	39172	38115	43001	30687	34940	67946	48005	56182	28280	39679	26121	34947	32936	51941	30688	43146	29444	22088	30559	29558	10312	20368	25482	46273	40416	19155	23690	36771	51347	41884	41008	16369	20404	30918	21785	27625	22305	37961	63739	33708	31916	26743
NZ_CP016937.1_Yersinia_enterocolitica_strain_YE6	79981	52816	50981	68795	50696	46703	34063	39625	38543	43361	30929	35398	68361	48334	56650	28499	39995	26281	35304	33226	52352	30854	43345	29631	22314	30640	29462	10372	20645	25820	46745	40924	19344	24053	37186	51890	42236	41312	16563	20709	31078	21984	27897	22679	38407	64059	33871	32191	26955
NC_010159.1_Yersinia_pestis_Angola	76287	49137	45173	61694	47165	44002	40766	34112	36106	39103	30864	28492	61556	42466	49935	24658	36158	25616	35121	31123	47851	31836	44580	28230	23826	33582	34797	13007	16319	23625	44569	37706	20399	25674	35477	45526	40632	40970	13324	20670	33021	23826	26290	19357	33246	57920	33225	28599	24481
NZ_CP011286.1_Yersinia_enterocolitica_strain_KNG22703	75238	50143	47976	64579	48022	44222	32161	37097	36012	40786	29176	33234	64962	45556	53307	26774	37688	24830	33258	30969	49792	29171	41493	27982	20785	29209	28097	9842	18957	24126	44186	38138	17947	22200	34781	48830	40124	39077	15552	19043	29469	20621	25933	21134	36339	60728	31904	30192	25438
NZ_CP010023.1_Yersinia_pestis_str._Pestoides_B	77016	49792	45784	63033	48091	45362	41595	34372	36676	39639	31594	28972	63239	43497	51303	25461	37077	25939	35625	31871	49481	32619	45990	29004	24321	34620	35456	13255	16713	24086	45310	38019	20810	26036	36364	46400	41529	42099	13379	21096	33810	24288	26830	19670	34209	59435	33770	29277	25022
NZ_CP006758.1_Yersinia_pestis_1522	76264	49255	45378	62097	47419	44788	40967	34135	36312	39352	31216	28758	62134	42875	50513	25042	36562	25564	35169	31445	48847	32262	45308	28641	24027	34339	35095	13108	16628	23803	44645	37763	20582	25700	35781	45984	41189	41748	13369	20822	33508	23992	26523	19509	33667	58484	33367	28893	24542
NZ_CP011118.1_Yersinia_enterocolitica_strain_FORC_002	76390	51595	49382	66174	49495	45961	33354	38390	36814	42258	30261	33657	66959	47511	55402	27396	38499	25506	34651	32507	52587	30516	44142	29247	22087	30334	28875	10243	20429	25021	46536	39263	18715	22980	36303	50993	41768	41042	16318	20163	30391	21369	27577	22090	37586	62083	33306	31889	26378
NZ_CP009786.1_Yersinia_pseudotuberculosis_strain_1	78047	49080	45131	62921	47393	45139	40407	33678	35923	38774	31066	28606	63343	43392	51102	25585	36677	25378	34698	31412	49285	32709	45933	28664	23335	34006	34990	12796	16636	23418	44395	36926	20177	25121	35587	45519	41067	41501	13060	20246	33226	23894	26604	18966	33807	59414	33232	29103	24642
NZ_LR134161.1_Yersinia_enterocolitica_subsp._enterocolitica_strain_NCTC13629	74150	49001	46700	63150	46843	43337	31405	36195	34894	39801	28400	32528	63155	44594	51970	26158	36668	24402	32509	30247	48884	28794	40768	27258	20337	28636	27631	9556	18468	23527	43344	37070	17460	21565	34013	47779	39182	38381	15169	18518	28743	20123	25350	20725	35597	59139	31134	29408	24685
NZ_CP020409.2_Yersinia_sp._FDAARGOS_228	75474	51865	48049	63758	50548	48939	39074	38798	36498	42128	31938	32897	64608	47654	53970	26554	39007	26522	35812	32531	55272	33323	47789	30498	22814	34007	32524	11567	20354	24778	49966	38585	19779	23999	37830	52003	43391	42880	14767	20598	33442	23456	29735	21378	38084	60726	35031	31836	25870
NZ_CP028487.1_Yersinia_massiliensis_strain_GTA	77733	52828	51547	67104	50992	45550	42970	38072	40837	47973	34214	35827	63149	50794	59095	27617	39916	27169	36146	34019	52602	32037	45788	30404	28572	37887	34607	13788	20082	26957	47420	42145	21650	25045	39079	54805	44171	47488	16811	20902	33548	24851	27851	24540	39823	59089	33697	31018	25189
NZ_CP009844.1_Yersinia_pestis_strain_Dodson_1	77769	49786	45689	62972	48012	45115	41535	34609	36430	39527	31441	28952	63338	43425	51265	25386	36981	25809	35615	31767	49131	32572	45660	28793	24060	34110	35277	13223	16741	24063	45404	37922	20510	25926	36219	46437	41290	41740	13294	21068	33584	24274	26860	19557	34134	59481	33812	29331	25088
NZ_CP009997.1_Yersinia_kristensenii_strain_Y231	73460	47790	46506	62789	45323	41685	28213	35604	34097	40566	26861	31707	62403	44864	53389	26318	35159	23640	32004	29954	46892	29213	40307	25201	18599	26925	26863	8228	17564	23048	42962	36031	17435	20969	32343	48160	39025	38508	15693	18097	26142	20616	23965	20542	35170	58029	29327	28433	24423
NZ_CP009492.1_Yersinia_pestis_strain_PBM19	78449	50581	46484	63762	48774	45751	42532	35198	37097	40337	31977	29452	64048	44095	51999	25673	37555	26268	36290	32325	49879	32998	46425	29279	24693	34825	35977	13531	16962	24564	46216	38730	21012	26461	36935	47271	41933	42577	13581	21604	34167	24715	27311	20042	34643	60206	34302	29695	25493
NZ_CP016944.1_Yersinia_enterocolitica_strain_YE3	77583	51963	50051	67572	49830	45966	33504	38904	37778	42658	30389	34767	67072	47574	55650	27971	39297	25861	34679	32626	51499	30391	42642	29124	21939	30123	29045	10196	20246	25297	45960	40133	19009	23553	36530	51021	41510	40645	16264	20287	30561	21570	27394	22257	37715	62901	33289	31559	26424
NZ_CP009840.1_Yersinia_pestis_A1122_1	76095	48645	44800	61436	46900	44176	40811	33758	35721	38814	30743	28369	61719	42470	49995	24711	36110	25351	34818	31076	48284	31848	44900	28183	23752	33390	34662	12976	16262	23480	44408	37167	20168	25346	35521	45396	40430	40817	13032	20517	32851	23663	26215	19191	33355	57961	33015	28562	24449
NZ_CP009364.1_Yersinia_frederiksenii_Y225	74255	48491	47386	64082	46023	42085	28607	36178	34744	41040	27279	32212	63451	45496	54151	26802	35775	23915	32389	30413	47372	29415	40550	25559	18853	27131	27067	8354	18000	23368	43324	36700	17671	21327	32858	48618	39355	38803	15877	18373	26379	20905	24388	20774	35564	59034	29770	28932	24863
NZ_CP010067.1_Yersinia_pseudotuberculosis_str._PA3606	78836	49921	46158	64561	48549	46056	41321	34564	36816	39499	31613	29351	65051	44369	52445	26290	37595	26013	35490	32352	50664	33407	46911	29177	24121	34434	35534	13070	17261	24203	45644	37763	20771	25700	36424	46430	41841	42044	13311	20827	33556	24459	27395	19771	34729	60854	34187	29818	25590
NZ_CP033690.1_Yersinia_pestis_strain_FDAARGOS_603	78855	51168	47139	64393	49335	46460	42914	35546	37846	40971	32503	29894	64377	44601	52579	25908	38104	26715	36711	32809	50733	33403	47068	29811	25184	35699	36502	13704	17253	24931	46598	39344	21608	26922	37432	47782	42637	43309	13898	21847	34722	25018	27646	20418	35066	60537	34705	30057	25659
NZ_LR134373.1_Yersinia_pseudotuberculosis_strain_NCTC10275	76210	47930	44032	61599	46392	44097	39506	32791	35078	37785	30296	28009	62112	42369	49967	25099	35868	24827	33811	30747	48306	31856	44800	27972	22778	32968	34062	12567	16228	22824	43332	36008	19634	24468	34764	44365	40021	40179	12678	19625	32308	23214	26002	18503	33097	58163	32505	28469	24111
NZ_CP032487.1_Yersinia_hibernica_strain_CFS1934	76941	49800	48072	67010	47511	43496	29090	37096	35868	41947	27918	32871	65957	47441	56996	27873	36623	25451	33478	32382	50257	31347	43817	26017	19767	27394	28630	9230	18048	24666	45987	36985	18758	22573	34269	51948	42971	40814	15753	18610	29216	22133	24433	21636	38407	61497	30719	29854	26043
NZ_CP046293.1_Yersinia_intermedia_strain_FDAARGOS_730	74716	51498	47734	62839	50304	48575	38818	38670	36278	41823	31885	32787	63573	47329	53453	26029	38821	26420	35527	32412	54712	33279	47253	30428	22667	33811	32499	11515	20046	24581	49481	38276	19613	23789	37419	51561	43144	42641	14643	20645	33397	23401	29446	21118	37661	60086	34705	31471	25456
NZ_CP033715.1_Yersinia_pseudotuberculosis_strain_FDAARGOS_580	82134	51790	48087	66476	50148	47401	42588	35768	38230	41016	32915	30458	66870	45686	54007	27116	38965	26779	36719	33438	51826	34021	47589	30237	24963	35466	36479	13542	17935	25074	46970	39492	21482	26627	37713	47940	43057	43292	14004	21689	34757	25248	28440	20443	35786	62946	35275	30810	26469
NC_009708.1_Yersinia_pseudotuberculosis_IP_31758	80753	51388	47759	67233	50056	46804	41892	35692	38214	40565	32396	30494	67407	45543	54046	27320	38822	26598	36246	33313	51216	33785	46833	29867	24617	34610	35902	13266	17947	24834	46346	39328	21245	26579	37602	47520	42504	42394	13594	21404	34036	25060	28329	20197	35403	62963	35132	30941	26550
NZ_CP045145.1_Yersinia_pestis_strain_SCPM-O-B-6899_(231)	77588	50030	46021	63256	48245	45458	41619	34665	36821	39901	31645	29128	63441	43620	51419	25511	37219	25986	35759	31948	49551	32724	45956	29007	24320	34616	35531	13259	16835	24190	45403	38207	20812	26121	36418	46614	41669	42109	13464	21183	33879	24392	26920	19731	34240	59641	33904	29462	25083
NZ_CP009780.1_Yersinia_pseudotuberculosis_PB1/+	78775	49530	45595	63975	47864	45337	40789	34063	36403	39020	31215	29079	64370	43835	51630	26137	37135	25451	34957	31826	49502	32513	45673	28864	23649	34186	34892	12975	17041	23768	44648	37452	20389	25429	36068	45829	41252	41646	13114	20575	33287	23898	26971	19328	34174	60342	33506	29454	25197
NC_017154.1_Yersinia_pestis_D106004	77718	50053	46062	63394	48290	45498	41667	34698	36811	39884	31684	29155	63630	43740	51565	25584	37236	25965	35762	32015	49583	32774	46015	29051	24297	34593	35567	13282	16842	24184	45551	38220	20825	26141	36480	46668	41695	42167	13440	21168	33885	24416	27021	19725	34288	59792	33958	29500	25182
NZ_CP033711.1_Yersinia_pseudotuberculosis_strain_FDAARGOS_582	79453	50029	46415	64787	48510	45899	41234	34728	37104	39796	31748	29699	65066	44566	52441	26459	37669	25728	35447	32375	50139	32858	46088	29250	24020	34563	35199	13090	17349	24251	45147	38278	20666	25928	36713	46633	41846	42236	13485	20962	33707	24239	27397	19724	34597	60947	33953	29950	25567
NZ_CP009715.1_Yersinia_pestis_Pestoides_F	75739	49114	45252	61885	47283	44708	40894	34062	36205	39245	31124	28699	61950	42725	50428	24967	36473	25505	35085	31393	48867	32212	45283	28583	23958	34290	35068	13077	16617	23745	44585	37639	20539	25599	35668	45867	41084	41648	13328	20766	33408	23917	26478	19487	33619	58269	33293	28818	24471
NC_005810.1_Yersinia_pestis_biovar_Microtus_str._91001	77221	49899	45925	63085	48152	45456	41747	34407	36718	39756	31661	29012	63281	43542	51339	25472	37176	25909	35699	31955	49542	32674	45985	29084	24393	34708	35541	13306	16737	24119	45414	38104	20814	26044	36416	46444	41643	42214	13394	21194	33848	24344	26910	19702	34263	59517	33830	29351	25081
NZ_CP006754.1_Yersinia_pestis_3067	75881	49270	45370	62097	47422	44766	40904	34138	36312	39344	31217	28743	62104	42864	50484	25021	36551	25564	35144	31426	48805	32266	45221	28642	23986	34294	35051	13098	16597	23788	44622	37767	20576	25702	35765	45960	41187	41711	13377	20815	33486	24000	26500	19490	33622	58465	33351	28893	24540
NC_004088.1_Yersinia_pestis_KIM10+	76428	48851	44801	61604	47080	44521	40891	33836	35830	38942	30889	28403	61888	42650	50281	24839	36301	25407	34898	31227	48547	32164	45189	28386	23792	33860	34885	13038	16395	23599	44554	37163	20315	25434	35601	45576	40772	41340	13028	20591	33134	23837	26318	19272	33525	58146	33174	28756	24431
NZ_CP033699.1_Yersinia_pestis_strain_FDAARGOS_601	79103	51183	46958	64221	49287	46210	43577	35702	37543	40976	32394	29760	64569	44588	52576	25806	37975	26663	36957	32688	50384	33344	47107	29709	25290	35359	36566	13878	17133	25075	47009	39313	21405	26935	37587	48097	42455	43328	13767	22117	34735	25061	27599	20461	35215	60624	34736	30039	25821
NZ_CP045149.1_Yersinia_pestis_strain_SCPM-O-DNA-18_(I-3113)	76775	49552	45735	62755	47749	45075	41149	34374	36532	39463	31429	28915	62844	43201	50923	25280	36832	25774	35423	31657	49213	32387	45621	28826	24087	34132	35197	13099	16708	23971	45094	37891	20668	25825	36113	46121	41192	41515	13339	20884	33491	24115	26755	19596	33963	58868	33592	29148	24891
NZ_CP011078.1_Yersinia_ruckeri_strain_Big_Creek_74	61199	40777	37049	49218	34866	37637	32963	27107	27199	30135	23415	22988	48164	38386	39678	19361	27141	17448	26217	22698	39709	22075	38336	22331	20946	29206	26373	9726	13973	17628	34309	31258	15546	16459	27701	35780	32465	34227	10704	16989	25248	14117	20041	17075	24675	44783	25200	22093	18684
NZ_CP033713.1_Yersinia_pseudotuberculosis_strain_FDAARGOS_581	84014	52910	48832	68165	51106	48459	43656	36516	38799	41849	33529	31045	68136	46745	55170	27708	39680	27242	37618	34055	52703	34790	48780	30877	25499	36649	37386	13800	18315	25624	47995	40342	21966	27209	38412	48903	44087	44588	14227	22197	35635	25819	28860	21012	36591	63810	35962	31367	26975
NZ_LR590469.1_Yersinia_enterocolitica_subsp._enterocolitica_strain_NCTC12982	72374	48288	46119	62270	46102	43496	31308	35769	34492	40056	28519	31628	62520	44850	51959	25830	35932	24174	32190	30130	49480	29447	41963	27195	20285	29007	27567	9508	18214	23436	44023	36390	17336	21392	34181	48249	39595	39277	15355	18475	28987	20360	25217	20690	35625	58285	31093	29441	24411
NC_017564.1_Yersinia_enterocolitica_subsp._palearctica_Y11	74865	49924	47624	64313	47745	44071	31976	36912	35561	40521	28835	33088	64435	45399	52897	26637	37337	24773	33205	30803	49604	29179	41318	27724	20698	29090	27910	9749	18876	24032	44117	37817	17830	22069	34587	48541	39842	39005	15461	18912	29154	20544	25913	21139	36149	60284	31754	29947	25237
NZ_CP006783.1_Yersinia_pestis_1412	76046	49192	45327	62034	47380	44747	40903	34082	36280	39309	31193	28736	62057	42837	50466	25025	36535	25544	35118	31401	48803	32225	45224	28634	24000	34313	35016	13091	16594	23782	44582	37737	20564	25680	35742	45932	41174	41719	13365	20792	33473	23948	26475	19495	33642	58421	33307	28869	24506
NZ_CP009539.1_Yersinia_ruckeri_strain_YRB	60092	39961	36112	48099	33956	36614	31943	26747	26423	29373	22781	22634	47546	37572	38541	18943	26436	16893	25465	21956	38901	21167	37090	21794	20340	28413	25195	9519	13807	17280	33404	30362	15175	16196	27223	35004	31556	33440	10519	16661	24525	13469	19844	16703	23831	43893	24802	21787	18610
NZ_CP010247.1_Yersinia_pestis_Pestoides_G	75766	49195	45355	62055	47400	44798	40959	34115	36316	39303	31209	28742	62083	42846	50520	25040	36551	25587	35169	31418	48927	32259	45399	28648	24016	34379	35119	13090	16612	23792	44635	37752	20585	25687	35751	45986	41171	41754	13377	20804	33490	23966	26485	19518	33663	58414	33352	28866	24522
NZ_CP009367.1_Yersinia_enterocolitica_strain_WA	72978	48968	46764	63146	46788	43976	31784	36334	35021	40596	28930	32081	63340	45387	52639	26162	36414	24498	32702	30565	49929	29700	42275	27533	20577	29340	27885	9668	18497	23813	44592	36990	17576	21801	34680	48805	40057	39702	15556	18814	29329	20685	25592	20995	36062	59154	31480	29843	24805
NZ_LR134116.1_Yersinia_intermedia_strain_NCTC11469	72933	49929	46100	61294	48803	47012	37364	37351	35053	40309	30648	31649	62290	45675	51750	25386	37625	25581	34242	31364	52970	32014	45419	29340	21682	32429	31074	11110	19566	23649	47876	36860	18776	22900	36371	49881	41442	40981	14199	19781	31949	22435	28585	20237	36567	58791	33662	30690	24943
NZ_CP045154.1_Yersinia_pestis_strain_SCPM-O-B-5935_(I-1996)	77610	49995	45953	63243	48225	45472	41589	34709	36768	39805	31630	29085	63464	43625	51508	25518	37202	25964	35736	31981	49623	32763	46053	29023	24224	34542	35612	13259	16831	24160	45565	38157	20822	26082	36405	46587	41628	42079	13422	21128	33817	24415	26977	19695	34260	59597	33957	29428	25159
NC_010634.1_Yersinia_pseudotuberculosis_PB1/+	78665	49530	45595	63974	47864	45337	40790	34063	36403	39020	31216	29079	64370	43835	51630	26137	37136	25451	34959	31826	49502	32513	45675	28867	23649	34185	34892	12975	17041	23767	44648	37452	20391	25431	36068	45828	41250	41646	13117	20575	33288	23898	26971	19328	34173	60342	33505	29455	25197
NZ_CP045163.1_Yersinia_pestis_strain_SCPM-O-B-6291_(C-25)	74840	47978	44129	60581	46243	43756	40100	33280	35298	38233	30337	27986	60877	41846	49365	24415	35657	25018	34258	30690	47841	31566	44457	27871	23348	33042	34247	12789	16124	23178	43776	36559	19952	24966	35006	44669	39976	40324	12826	20145	32409	23368	25889	18942	32953	57117	32600	28234	24057
NZ_CP009723.1_Yersinia_pestis_strain_Shasta	77995	50304	46270	63565	48543	45587	42147	34972	36959	40096	31812	29321	63797	43917	51759	25623	37406	26118	36036	32174	49696	32817	46196	29136	24522	34682	35736	13404	16904	24387	45881	38515	20902	26288	36711	46971	41764	42357	13507	21393	33977	24538	27152	19904	34466	59999	34115	29549	25330
NZ_CP033709.1_Yersinia_pseudotuberculosis_strain_FDAARGOS_583	76714	48377	44555	62445	46912	44419	39799	33213	35532	38093	30686	28425	62925	42678	50380	25452	36382	24904	34160	31057	48456	31824	44583	28205	23233	33366	34048	12657	16559	23120	43649	36671	19974	24886	35188	44722	40297	40584	12872	20004	32598	23439	26303	18948	33289	58991	32865	28793	24554
NZ_CP025800.1_Yersinia_ruckeri_strain_SC09	64503	43418	39695	52848	37295	39768	34748	29099	29331	32122	25020	24682	51336	40403	42274	20788	29187	18650	27936	24365	41668	23514	40178	23757	21997	30684	27799	10323	15091	19024	36199	33605	16675	17869	29547	37856	34257	35998	11421	18279	26773	15360	21420	18284	26194	47949	26899	23764	20033
NZ_CP016940.1_Yersinia_enterocolitica_strain_YE5	76827	51409	49557	66909	49295	45384	33152	38495	37425	42184	30111	34417	66424	47081	55107	27713	38914	25563	34312	32368	50846	30041	42072	28810	21752	29805	28704	10070	20092	25012	45391	39812	18791	23349	36212	50447	40993	40146	16107	20120	30239	21378	27183	21985	37249	62291	32953	31276	26193
NZ_CP009838.1_Yersinia_enterocolitica_strain_2516-87	74368	49663	47365	63772	47622	43774	31964	36772	35533	40348	28886	32947	64144	45085	52678	26449	37359	24625	32941	30632	49326	28882	41123	27756	20613	29005	27887	9749	18740	23956	43738	37664	17787	21948	34377	48342	39716	38746	15396	18836	29195	20373	25688	20941	35979	60004	31564	29744	25103
NZ_CP016273.1_Yersinia_pestis_strain_Cadman	77358	49734	45883	62900	47943	45091	41703	34620	36637	39689	31483	29075	63132	43410	51116	25317	36956	25866	35599	31814	49217	32449	45753	28800	24256	34057	35307	13264	16726	24132	45441	38185	20627	26010	36384	46407	41252	41650	13376	21079	33490	24240	26915	19693	34146	59289	33768	29224	25102
NZ_CP042173.1_Yersinia_sp._KBS0713	67772	43283	42027	55462	41186	40977	28353	33727	31829	38598	26819	28097	54092	43226	46913	22271	29914	23386	31774	27840	49836	31375	42026	27476	20038	28104	26888	9205	17726	25301	43950	30765	17645	27004	37001	49461	39991	43467	16506	18479	30187	23448	23471	19704	38172	50606	27266	30550	22584
NZ_CP033696.1_Yersinia_pestis_strain_FDAARGOS_602	77054	49679	45665	62893	47977	45286	41499	34303	36581	39546	31532	28914	63120	43401	51199	25406	37003	25877	35513	31784	49418	32568	45930	28948	24252	34554	35401	13228	16691	24032	45214	37897	20741	25970	36259	46295	41462	42016	13346	21025	33736	24237	26774	19622	34152	59287	33708	29233	24958
NZ_CP009712.1_Yersinia_pseudotuberculosis_IP_32953_strain_IP32953	79481	50228	46315	64758	48627	46102	41421	34620	36853	39746	31734	29483	65073	44434	52405	26468	37742	25851	35532	32127	50376	33160	46583	29250	24095	34779	35612	13129	17218	24131	45440	37894	20786	25682	36458	46573	41880	42494	13325	20802	33800	24361	27299	19705	34648	60863	33984	29750	25438
NZ_LR134160.1_Yersinia_pseudotuberculosis_strain_NCTC8480	77814	48560	44675	62835	46991	44635	40023	33375	35721	38265	30637	28503	63319	43068	50670	25627	36444	24979	34297	31223	48847	32074	45042	28348	23206	33475	34357	12718	16667	23212	43765	36709	20013	24912	35438	45004	40503	40839	12858	20140	32689	23477	26437	18873	33462	59351	32919	28996	24691
NZ_CP044064.1_Yersinia_pseudotuberculosis_strain_FDAARGOS_665	71739	45498	41668	58076	43881	41933	37444	31075	33308	36144	28839	26499	58438	40118	47079	23755	33918	23387	31928	29070	45947	30070	41861	26472	21830	31330	32196	11987	15397	21573	41033	34190	18705	23194	32962	42260	38117	38078	12034	18721	30691	22032	24532	17631	31264	54847	30975	26984	22717
NZ_LR134335.1_Yersinia_enterocolitica_subsp._palearctica_strain_NCTC13769	74265	49098	46862	63262	46989	43484	31486	36242	34929	39941	28432	32522	63324	44757	52103	26183	36726	24481	32679	30311	48991	28909	40964	27329	20370	28731	27667	9559	18524	23542	43499	37111	17521	21577	34043	47868	39305	38587	15215	18538	28812	20213	25412	20773	35660	59261	31223	29450	24757
NZ_CP006792.1_Yersinia_pestis_2944	75737	48676	44804	61529	46925	44250	40556	33867	35871	38750	30760	28441	61784	42405	50066	24812	36207	25253	34672	31149	48296	31815	44688	28229	23650	33344	34493	12958	16427	23608	44340	37208	20214	25389	35529	45269	40449	40710	13036	20518	32718	23697	26282	19257	33410	57989	33022	28665	24489
NZ_CP023962.1_Yersinia_frederiksenii_strain_FDAARGOS_417	76296	51076	49614	64613	49127	44256	41405	36680	39220	46534	32960	34665	60966	49424	57269	26616	38279	26356	34893	32710	51532	31085	44812	29306	27630	36890	33396	13306	19357	25974	46111	40474	20776	23870	37799	53327	42905	46260	16038	20041	32383	23849	26964	23677	38787	57022	32415	30026	24054
NZ_CP023964.1_Yersinia_frederiksenii_strain_FDAARGOS_418	77088	50914	49710	66618	49098	46745	32599	39110	38195	42786	31221	34093	68456	47993	57160	28070	38230	25749	35663	32795	55127	31421	44971	29738	23207	28125	28801	11402	21354	26590	49890	39681	20431	25711	37578	53328	43560	38651	17028	20424	30816	22161	28677	23455	40685	62927	33671	32991	26793
NC_008149.1_Yersinia_pestis_Nepal516	75482	48367	44491	61109	46578	44062	40292	33490	35553	38522	30587	28161	61359	42172	49718	24618	35922	25229	34520	30899	48182	31798	44713	28055	23497	33299	34510	12850	16214	23276	44068	36813	20104	25136	35217	44941	40292	40521	12951	20273	32687	23547	26051	19037	33141	57550	32840	28443	24242
NZ_CP030980.1_Yersinia_enterocolitica_subsp._palearctica_strain_Y1	74498	49571	47291	63967	47357	43737	31712	36650	35320	40202	28716	32902	64021	45076	52568	26499	37090	24585	32916	30640	49272	28988	40976	27537	20585	28875	27723	9672	18762	23880	43775	37570	17679	21936	34420	48290	39573	38650	15355	18827	28970	20402	25727	20999	35943	59907	31496	29823	25067
NZ_CP009785.1_Yersinia_pestis_strain_El_Dorado	78053	50323	46272	63537	48538	45576	42250	34985	36966	40133	31812	29317	63782	43922	51778	25593	37403	26148	36079	32174	49700	32838	46232	29144	24558	34708	35779	13434	16913	24422	45915	38533	20915	26315	36748	47007	41782	42403	13515	21428	34004	24558	27160	19925	34497	59983	34141	29568	25333
NZ_CP006748.1_Yersinia_pestis_8787	74788	48550	44814	61234	46761	44159	40417	33717	35786	38874	30817	28410	61222	42270	49832	24702	36052	25258	34718	30989	48172	31825	44722	28291	23665	33922	34619	12940	16389	23483	44050	37277	20305	25350	35298	45425	40707	41271	13229	20550	33113	23641	26173	19242	33200	57626	32856	28492	24183
NZ_CP017236.1_Yersinia_ruckeri_strain_QMA0440_isolate_14/0165-5k	63428	42325	38734	50905	36118	39079	34222	28344	28371	31796	24457	23992	49773	39883	41241	20054	28066	18011	27254	23553	41373	23096	39883	23346	21732	30376	27375	10057	14547	18578	35658	32530	16183	17250	28884	37498	34020	35895	11198	17808	26484	14822	20880	17876	25675	46159	26284	22984	19303
NC_008150.1_Yersinia_pestis_Antiqua	78493	50676	46428	63620	48759	45805	43099	35329	37095	40535	32017	29403	63953	44185	52055	25545	37551	26370	36533	32288	49948	33065	46693	29350	24963	34996	36229	13706	16943	24773	46555	38800	21097	26591	37144	47602	42071	42886	13582	21815	34383	24789	27279	20198	34868	60049	34350	29722	25497
NZ_CP009757.1_Yersinia_pseudotuberculosis_strain_MD67	78416	49009	45232	63451	47398	45087	40600	33648	35985	38709	30958	28772	63795	43535	51195	25879	36727	25283	34724	31491	49264	32469	45666	28620	23442	34029	34809	12910	16757	23439	44279	36992	20162	25072	35681	45429	40995	41480	12980	20262	33086	23694	26728	19028	33843	59729	33285	29221	24879
NZ_CP016935.1_Yersinia_enterocolitica_strain_YE7	77914	52114	50192	67744	49973	46051	33608	39026	37878	42763	30454	34876	67244	47662	55794	28049	39394	25932	34789	32713	51593	30429	42744	29177	21993	30205	29105	10232	20323	25367	46075	40257	19058	23625	36647	51177	41614	40722	16306	20341	30634	21624	27476	22319	37820	63064	33373	31643	26531
NZ_CP033707.1_Yersinia_pseudotuberculosis_strain_FDAARGOS_584	77387	48681	44876	62794	47085	44865	40249	33359	35659	38585	30687	28461	63232	43144	50968	25615	36462	25160	34330	31438	49035	32449	45396	28198	23378	33610	34665	12796	16703	23198	44085	36606	20049	24829	35192	44945	40791	41117	12918	19805	32746	23626	26432	19014	33642	59051	33120	28942	24630
NZ_HF571988.1_Yersinia_enterocolitica_(type_O:5)_str._YE53/03_isolate_host_faecal_sample	77975	52342	50158	66710	50032	46880	34097	38742	37532	43334	30902	33817	66908	48435	56386	27571	38677	26113	35347	33098	53598	31365	45759	29797	22565	31392	29893	10437	20255	25341	47560	39772	19122	23512	36920	52245	43134	42353	16714	20739	31399	22071	27391	22540	38300	62001	33868	31910	26342
NZ_CP006762.1_Yersinia_pestis_1413	75749	49184	45344	62038	47391	44794	40948	34099	36301	39280	31202	28739	62080	42842	50517	25031	36546	25572	35155	31426	48922	32237	45399	28634	24024	34372	35113	13086	16614	23785	44607	37737	20584	25672	35748	45960	41167	41752	13359	20800	33487	23950	26469	19518	33659	58418	33344	28863	24511
NC_017265.1_Yersinia_pestis_biovar_Medievalis_str._Harbin_35	75961	48982	45165	62050	47250	44628	40736	34066	36147	39032	31036	28644	62321	42723	50474	25050	36482	25496	34972	31369	48760	32119	45151	28478	23774	33647	34843	13009	16571	23740	44677	37446	20412	25574	35750	45586	40764	40995	13192	20649	33028	23890	26521	19387	33658	58414	33292	28869	24687
NC_015224.1_Yersinia_enterocolitica_subsp._palearctica_105.5R(r)	74582	49721	47634	64215	47689	44022	31906	36829	35596	40585	28991	32940	64576	45286	53003	26637	37382	24654	33060	30747	49608	29092	41345	27779	20664	28997	27862	9762	18850	23998	44023	37770	17829	21974	34512	48570	39903	38920	15437	18927	29261	20526	25824	21024	36134	60354	31660	29971	25219
NZ_CP009991.1_Yersinia_pestis_strain_Nicholisk_41	75779	48896	45081	61948	47178	44536	40661	34020	36090	38978	30983	28608	62228	42649	50391	25023	36414	25469	34914	31320	48670	32043	45033	28429	23721	33555	34765	12995	16553	23716	44572	37392	20367	25541	35683	45508	40708	40900	13174	20609	32973	23830	26472	19348	33609	58317	33220	28843	24639
NZ_CP009801.1_Yersinia_intermedia_strain_Y228	74212	51020	47085	62568	49851	47883	38191	38083	35752	41013	31360	32361	63645	46597	53048	25999	38255	26126	35033	32040	54048	32631	46635	29932	22174	33216	31837	11311	19931	24167	48764	37927	19214	23339	37047	50896	42337	41830	14389	20193	32691	22904	29188	20735	37217	59807	34451	31328	25533
NC_014029.1_Yersinia_pestis_Z176003	76125	49109	45296	61960	47384	44739	40975	34097	36155	39224	31190	28662	62060	42780	50406	24949	36526	25558	35190	31438	48789	32226	45437	28630	23893	33997	35043	13081	16532	23783	44747	37506	20532	25640	35733	45856	40981	41255	13323	20781	33333	24065	26502	19471	33654	58182	33296	28877	24589
NC_010465.1_Yersinia_pseudotuberculosis_YPIII	77387	48681	44876	62794	47086	44865	40249	33360	35659	38585	30687	28461	63233	43144	50968	25615	36462	25160	34331	31438	49035	32449	45395	28198	23378	33610	34664	12796	16704	23198	44085	36606	20049	24829	35192	44945	40791	41117	12918	19805	32746	23626	26432	19014	33642	59051	33120	28943	24630
NC_006155.1_Yersinia_pseudotuberculosis_IP_32953	79375	50240	46327	64778	48656	46113	41439	34631	36862	39765	31745	29500	65097	44451	52420	26484	37765	25860	35539	32147	50391	33164	46589	29256	24109	34791	35616	13130	17226	24148	45447	37911	20790	25697	36461	46584	41893	42516	13331	20804	33808	24367	27309	19722	34659	60888	33986	29756	25448
NZ_CP009973.1_Yersinia_pestis_CO92	76564	49161	45291	62137	47399	44592	41164	34246	36178	39219	31090	28733	62413	42876	50536	25020	36540	25553	35133	31418	48700	32093	45199	28479	23956	33690	34900	13125	16550	23872	44888	37631	20384	25712	35918	45841	40821	41180	13224	20798	33120	23952	26571	19472	33754	58572	33375	28925	24780
NZ_LT596221.1_Yersinia_pseudotuberculosis_isolate_NZYP4713	78819	49636	45863	64133	48134	45642	40981	34316	36678	39345	31463	29356	64599	44076	51878	26220	37264	25586	35186	31994	49894	32725	45956	29035	23793	34398	35051	13017	17136	23958	44913	37827	20507	25611	36294	46157	41480	41942	13320	20707	33486	24074	27124	19523	34400	60478	33696	29672	25277
NZ_CP009781.1_Yersinia_aldovae_670-83	68705	47724	43775	57890	44362	43768	35856	34393	33099	37801	27713	29565	58238	43844	48758	23735	34152	23858	31906	29549	47588	28900	45453	26830	21190	32475	29673	10592	17407	22199	42668	35127	17793	21609	33685	45439	38892	40229	13595	18352	29932	20142	25218	18860	33368	56104	31088	28253	23699
NZ_CP045258.1_Yersinia_pestis_strain_SCPM-O-B-5942_(I-2638)	77884	50433	46334	63672	48633	45852	42016	34942	37053	40157	31941	29277	63827	43966	51840	25658	37487	26202	36169	32207	49970	33019	46471	29323	24541	34956	35917	13371	16913	24410	45995	38536	21053	26286	36716	47046	41946	42532	13547	21400	34171	24608	27188	19936	34529	59889	34157	29614	25293
NZ_CP009759.1_Yersinia_pseudotuberculosis_strain_EP2/+	79005	49780	45873	64108	48088	45538	40659	34375	36560	39114	31444	29168	64400	43744	51788	26080	37285	25589	35141	32003	49875	32756	46025	29050	23621	33852	34937	12957	17110	23913	44987	37665	20568	25623	36052	46055	41221	41256	13252	20676	33301	24203	27174	19396	34233	60419	33821	29540	25430
NC_009381.1_Yersinia_pestis_Pestoides_F	75677	49076	45221	61850	47252	44683	40883	34042	36181	39219	31111	28681	61922	42707	50391	24957	36454	25495	35068	31374	48821	32196	45266	28566	23951	34275	35051	13072	16602	23736	44567	37614	20530	25586	35646	45853	41064	41630	13315	20757	33387	23908	26463	19476	33605	58242	33278	28801	24459
NZ_CP023184.1_Yersinia_ruckeri_strain_NHV_3758	63083	42337	38647	50923	36217	38953	34226	28274	28407	31482	24355	23971	49757	39535	41240	20028	28254	18226	27335	23661	41083	22971	39717	23353	21653	30160	27437	10167	14549	18501	35658	32648	16339	17339	28900	37245	33677	35594	11157	17860	26307	14875	20892	17951	25562	46360	26319	22931	19380
NZ_CP008943.1_Yersinia_pseudotuberculosis_strain_ATCC_6904	79101	49815	46006	63941	48165	46019	41116	34176	36483	39471	31719	29058	64315	43950	51914	25974	37286	25826	35287	31978	50282	33353	46800	29322	23947	34352	35490	13030	17014	23887	45296	37518	20674	25515	36084	46151	41772	42017	13214	20591	33771	24460	27084	19514	34482	60198	33839	29619	25291
NZ_LR134163.1_Yersinia_pseudotuberculosis_strain_NCTC10217	77803	48569	44821	62761	47051	44680	40220	33398	35841	38560	30791	28635	63304	43063	50765	25585	36502	25033	34381	31254	48880	32068	44936	28410	23343	33599	34253	12785	16649	23324	43823	36927	20006	25009	35519	45266	40626	40969	12979	20240	32872	23550	26470	18990	33573	59268	32942	29073	24715
NZ_CP027397.1_Yersinia_intermedia_strain_FDAARGOS_358	75473	51844	48049	63758	50544	48939	39056	38798	36498	42128	31938	32897	64608	47654	53970	26554	39006	26519	35812	32531	55270	33323	47694	30498	22811	33879	32524	11567	20354	24778	49930	38585	19681	23885	37830	52002	43261	42877	14767	20598	33442	23456	29735	21343	38083	60726	35031	31836	25870
NZ_CP009906.1_Yersinia_pestis_Antiqua	78238	50690	46460	63654	48786	45851	43109	35344	37121	40560	32048	29438	64030	44207	52114	25571	37575	26377	36555	32311	49997	33118	46766	29397	24964	35029	36281	13715	16961	24785	46578	38823	21127	26619	37174	47636	42112	42931	13603	21850	34423	24822	27310	20199	34909	60110	34398	29766	25532
NC_008800.1_Yersinia_enterocolitica_subsp._enterocolitica_8081	74133	49657	47435	64177	47512	44502	32462	36951	35551	41309	29497	32587	63998	46129	53221	26523	37036	24723	33260	31047	50616	29925	42819	27873	21148	29879	28258	9924	18769	24226	45164	37665	17985	22149	35069	49512	40760	40185	15875	19236	29834	21054	25930	21406	36459	59789	31905	30293	25140
NZ_CP045158.1_Yersinia_pestis_subsp._pestis_bv._Medievalis_strain_SCPM-O-B-6530	76767	49702	45688	62607	47888	45148	41788	34590	36527	39682	31453	28959	62885	43319	51055	25230	36942	25852	35643	31740	49277	32482	45842	28886	24297	34410	35477	13289	16731	24180	45430	37988	20739	26007	36309	46394	41340	41972	13372	21160	33678	24252	26799	19755	34155	58993	33697	29223	25005
NC_017160.1_Yersinia_pestis_D182038	77448	49933	45927	63183	48185	45343	41624	34682	36697	39827	31598	29092	63436	43594	51413	25474	37166	25929	35714	31940	49435	32705	45911	28993	24248	34508	35466	13269	16809	24162	45493	38137	20780	26081	36389	46615	41599	42112	13411	21133	33781	24374	26958	19707	34209	59609	33920	29420	25139
NZ_CP009456.1_Yersinia_enterocolitica_strain_FORC-002	76390	51595	49382	66174	49495	45961	33354	38390	36813	42258	30261	33657	66959	47511	55402	27396	38499	25506	34651	32507	52587	30516	44142	29247	22087	30334	28876	10243	20429	25021	46536	39263	18715	22980	36302	50993	41768	41042	16318	20163	30391	21369	27577	22090	37586	62083	33306	31889	26378
NZ_CP046294.1_Yersinia_intermedia_strain_FDAARGOS_729	74716	51498	47734	62839	50304	48575	38818	38670	36278	41823	31885	32787	63573	47329	53453	26029	38821	26420	35528	32412	54712	33279	47253	30428	22667	33811	32499	11515	20046	24581	49481	38276	19613	23789	37419	51561	43145	42642	14643	20645	33397	23401	29446	21118	37661	60086	34705	31471	25456
NC_003143.1_Yersinia_pestis_CO92	77922	50232	46178	63418	48447	45521	42139	34915	36880	40057	31759	29257	63659	43833	51675	25545	37333	26091	36006	32115	49632	32801	46165	29097	24510	34662	35701	13407	16870	24371	45851	38434	20882	26270	36664	46927	41730	42354	13486	21362	33961	24514	27102	19890	34442	59853	34080	29514	25283
NZ_CP009787.1_Yersinia_rohdei_strain_YRA	74268	46697	44494	63548	45088	42617	26555	34647	33964	37810	29051	30068	62755	43010	52319	27023	34373	22869	31519	29146	46605	28785	38251	26783	18379	23815	24185	9017	16974	21529	42169	35315	17647	20534	31846	47805	37404	34186	15182	17704	27390	20140	23605	18826	33662	58678	28416	27779	23662
NZ_CP009704.1_Yersinia_pestis_strain_Harbin35	76249	48980	45167	62041	47244	44632	40740	34058	36153	39023	31032	28642	62320	42735	50472	25046	36475	25494	34968	31375	48752	32124	45151	28473	23779	33646	34852	13009	16568	23749	44671	37440	20415	25573	35745	45583	40759	40980	13184	20652	33035	23887	26517	19388	33667	58415	33292	28861	24683
NZ_CP007230.1_Yersinia_similis_strain_228	81816	51382	47982	67129	50482	47090	41559	36675	38206	40913	32309	31319	68927	45756	54265	27509	39470	26457	36744	33942	52664	33484	46121	30530	24652	34115	35345	13424	19793	25341	47294	39843	21293	26408	38400	48412	42188	42232	14538	21790	33832	24907	30263	20779	36030	63834	36163	32287	27321
NZ_CP043727.1_Yersinia_sp._NCTC_14382	76699	50329	48423	65745	48635	43084	30764	37537	36094	41369	29060	33028	65550	46903	56182	27798	37778	25481	34063	32245	48571	29667	39928	26900	21003	27889	28692	9570	18116	24536	46079	38320	19108	22239	34364	50715	40118	38156	15466	19630	28376	21301	25473	22094	36655	60564	31504	29564	25551
NZ_CP006751.1_Yersinia_pestis_3770	75973	49175	45313	62003	47375	44769	40954	34094	36291	39288	31181	28728	62065	42831	50495	25021	36538	25545	35134	31419	48903	32225	45365	28625	24013	34336	35103	13100	16610	23788	44610	37727	20574	25676	35756	45956	41147	41733	13352	20809	33473	23961	26477	19511	33654	58406	33329	28864	24511
NZ_CP009935.1_Yersinia_pestis_Angola	76162	48982	45035	61529	47008	43932	40646	33995	35986	38997	30783	28418	61404	42358	49827	24608	36070	25527	34968	31011	47787	31747	44503	28162	23750	33517	34718	12970	16291	23554	44413	37569	20319	25583	35368	45408	40550	40881	13284	20592	32934	23741	26206	19296	33179	57765	33127	28545	24397
NZ_LR134306.1_Yersinia_pseudotuberculosis_strain_NCTC3571	81703	51316	47376	65576	49498	47037	42292	35366	37557	40599	32490	29953	65932	45165	53486	26681	38416	26435	36375	33010	51457	33970	47706	29950	24572	35274	36531	13396	17649	24684	46696	38887	21382	26106	37106	47374	42845	43182	13719	21260	34563	25016	27944	20264	35408	62009	34737	30406	26059
NZ_CP009792.1_Yersinia_pseudotuberculosis_YPIII	77388	48680	44876	62793	47086	44864	40249	33359	35659	38585	30687	28461	63232	43145	50968	25615	36462	25160	34331	31438	49036	32449	45395	28198	23378	33610	34665	12796	16702	23198	44085	36606	20049	24830	35192	44945	40791	41117	12918	19805	32746	23626	26432	19014	33641	59051	33120	28941	24630
NZ_CP011975.1_Yersinia_aleksiciae_strain_159	58300	38832	37474	48313	36455	35433	27943	29050	29311	35058	25371	25616	46825	39023	41341	19239	27183	20331	28415	24604	42478	27578	37452	23788	19043	27177	25504	9107	14123	21365	39317	29014	16233	21377	31767	43404	35134	38498	13918	16259	26525	19754	20413	18250	32708	44268	24473	24350	19485
NZ_CP031780.1_Yersinia_pseudotuberculosis_strain_FDAARGOS_342	81282	50980	47210	65374	49272	46847	42117	35092	37491	40384	32369	29870	65884	44952	53154	26609	38287	26385	36055	32867	51244	33665	47192	29825	24521	34982	36051	13389	17533	24530	46203	38665	21109	26080	37099	47217	42519	42745	13688	21250	34304	24854	27872	20028	35144	62045	34696	30330	25971
NZ_CP033717.1_Yersinia_pseudotuberculosis_strain_FDAARGOS_579	76822	48627	44821	62696	47092	44802	40027	33445	35757	38512	30744	28482	63263	42967	50899	25604	36467	25100	34278	31452	49034	32233	45095	28231	23312	33338	34430	12730	16741	23318	44068	36764	20028	24965	35251	44945	40704	40830	12965	19940	32660	23611	26466	19056	33642	59121	33045	28923	24725
[truncated: 87 more columns]
