# Supplementary material for: Phylogenetic trees of closely related bacterial species and subspecies based on frequencies of short nucleotide sequences
Source: PLoS One. 2023 Apr 20;18(4):e0268847. doi: 10.1371/journal.pone.0268847 (PMC10118083; doi:10.1371/journal.pone.0268847)
Supplement: S4 Data — (CSV) [file pone.0268847.s011.csv]

AAAAAA	AAAAAC	AAAAAG	AAAAAT	AAAACA	AAAACC	AAAACG	AAAACT	AAAAGA	AAAAGC	AAAAGG	AAAAGT	AAAATA	AAAATC	AAAATG	AAAATT	AAACAA	AAACAC	AAACAG	AAACAT	AAACCA	AAACCC	AAACCG	AAACCT	AAACGA	AAACGC	AAACGG	AAACGT	AAACTA	AAACTC	AAACTG	AAACTT	AAAGAA	AAAGAC	AAAGAG	AAAGAT	AAAGCA	AAAGCC	AAAGCG	AAAGCT	AAAGGA	AAAGGC	AAAGGG	AAAGGT	AAAGTA	AAAGTC	AAAGTG	AAAGTT	AAATAA	AAATAC
NC_017168.1_Yersinia_pestis_A1122	7551	5893	4535	7324	4524	4998	3949	3405	3427	3680	2480	2882	7134	5172	4989	4611	3488	2593	4402	2770	4542	2959	3860	2461	2029	3486	3341	2639	1370	2336	4299	1925	3841	2039	3043	3149	3483	3915	3657	2328	1514	3124	2069	2519	2293	1919	3242	2462	6278
NZ_CP032566.1_Yersinia_pseudotuberculosis_strain_IP2666pIB1	7862	5723	4636	7591	4605	4948	3815	3205	3417	3804	2440	2908	7365	5149	5045	4787	3556	2590	4328	2955	4685	2961	3930	2480	2023	3539	3330	2489	1373	2376	4038	1977	3870	2160	2913	3239	3413	3985	3763	2131	1526	3136	2032	2551	2406	1932	3243	2520	6477
NZ_CP019708.1_Yersinia_pestis_strain_195/P	6730	5793	4329	6734	4696	5131	4105	3523	3509	3794	2549	2976	7404	5342	5182	4766	3638	2689	4590	2889	4672	3048	3984	2558	2117	3623	3454	2734	1422	2430	4436	2011	3984	2106	3174	3248	3619	4038	3782	2411	1588	3234	2153	2628	2386	1985	3346	2578	6540
NZ_CP016931.1_Yersinia_enterocolitica_strain_YE165	7291	5840	4990	7274	5210	5202	3806	3814	3511	4149	2649	3468	7240	5545	5670	4723	3915	2978	4591	3278	5342	2804	4128	3147	2070	3490	2851	2233	1887	2853	4490	2530	4431	2370	2838	3576	4085	4310	3768	2835	1580	3184	2048	2795	2870	2507	4156	3195	6643
NZ_CP016937.1_Yersinia_enterocolitica_strain_YE6	7469	5835	5032	7338	5195	5241	3793	3827	3569	4166	2659	3497	7274	5569	5700	4786	3966	2977	4626	3257	5373	2810	4143	3156	2088	3483	2854	2250	1890	2857	4525	2561	4512	2366	2880	3608	4124	4332	3828	2855	1625	3190	2041	2796	2897	2547	4146	3234	6668
NC_010159.1_Yersinia_pestis_Angola	7518	6104	4546	7401	4675	5084	4053	3501	3518	3675	2547	2908	7204	5167	5065	4590	3543	2666	4509	2766	4490	3003	3865	2485	2047	3538	3375	2680	1420	2409	4354	1987	3878	2051	3187	3098	3565	3911	3671	2478	1509	3129	2150	2565	2301	1931	3248	2501	6301
NZ_CP011286.1_Yersinia_enterocolitica_strain_KNG22703	6894	5508	4673	6766	4893	4969	3669	3602	3310	3892	2527	3244	6856	5234	5389	4436	3704	2885	4390	3027	5094	2659	4078	2951	1944	3383	2696	2122	1733	2759	4355	2363	4189	2228	2639	3375	3793	4091	3599	2719	1453	3053	1958	2692	2688	2435	4031	3033	6278
NZ_CP010023.1_Yersinia_pestis_str._Pestoides_B	7724	5978	4673	7590	4710	5093	4029	3405	3511	3809	2509	2965	7354	5294	5144	4769	3606	2682	4557	2879	4667	3007	4003	2526	2093	3614	3413	2667	1389	2395	4298	1996	3944	2107	3111	3249	3541	4026	3796	2322	1561	3210	2122	2594	2367	1976	3330	2528	6479
NZ_CP006758.1_Yersinia_pestis_1522	7598	5929	4624	7469	4616	5055	3992	3399	3476	3759	2519	2895	7208	5175	5058	4697	3517	2629	4509	2835	4604	2997	3943	2509	2054	3594	3415	2613	1402	2400	4242	1992	3914	2107	3096	3192	3519	3988	3755	2327	1545	3170	2127	2556	2328	1954	3278	2522	6356
NZ_CP011118.1_Yersinia_enterocolitica_strain_FORC_002	7002	5610	4955	6844	4724	5223	3566	3768	3398	4234	2499	3316	6977	5362	5345	4547	3864	2816	4516	3151	5338	2881	4148	2961	1970	3497	2770	2133	1861	2725	4552	2412	4316	2177	2698	3503	4056	4287	3789	2876	1576	3170	1958	2803	2739	2467	3911	3056	6513
NZ_CP009786.1_Yersinia_pseudotuberculosis_strain_1	7941	5772	4651	7668	4605	5034	3852	3266	3378	3855	2497	2941	7436	5208	5124	4819	3580	2603	4390	2941	4698	2976	4000	2521	2030	3572	3377	2498	1386	2363	4154	1991	3886	2172	2914	3247	3458	4014	3788	2173	1501	3167	2078	2585	2386	1957	3279	2526	6527
NZ_LR134161.1_Yersinia_enterocolitica_subsp._enterocolitica_strain_NCTC13629	6852	5379	4578	6601	4737	4871	3565	3513	3168	3800	2478	3225	6666	5123	5305	4289	3563	2798	4348	2953	5002	2599	3993	2887	1905	3300	2666	2047	1700	2649	4290	2301	3991	2148	2528	3262	3737	4007	3529	2642	1402	2971	1882	2632	2633	2409	3969	2958	6084
NZ_CP020409.2_Yersinia_sp._FDAARGOS_228	6977	5535	4603	6747	4618	5282	3755	3511	3262	4054	2560	3099	6663	5287	5085	4436	3742	2741	4581	2989	5416	2933	4302	2809	2033	3687	3097	2394	1731	2560	4575	2275	4127	2068	2834	3524	3899	4178	3801	2521	1575	3240	2041	2817	2806	2215	3625	2778	6066
NZ_CP028487.1_Yersinia_massiliensis_strain_GTA	7146	5694	5120	7021	4874	5083	4202	3646	3523	4376	2747	3374	6673	5597	5591	4753	3883	2877	4499	3180	5063	2825	4086	2888	2453	4043	3178	2648	1732	2729	4213	2530	4483	2443	3041	3653	4112	4287	4204	2720	1579	3676	2253	2859	2620	2676	4013	2928	5906
NZ_CP009844.1_Yersinia_pestis_strain_Dodson_1	7738	6051	4647	7542	4662	5110	4053	3492	3520	3761	2549	2966	7356	5301	5125	4748	3608	2659	4533	2855	4627	3029	3945	2539	2085	3570	3421	2695	1423	2410	4394	1993	3943	2074	3126	3224	3565	3989	3728	2382	1564	3191	2143	2580	2359	1947	3328	2546	6480
NZ_CP009997.1_Yersinia_kristensenii_strain_Y231	6884	5434	4510	6652	4437	5001	3352	3635	3065	3936	2333	3036	6611	5123	5048	4403	3630	2585	3982	2761	4738	2769	4046	2683	1597	3336	2492	1886	1765	2740	4386	2394	3994	2049	2399	3277	3869	4027	3457	2839	1427	3007	1934	2519	2433	2491	3881	2903	6188
NZ_CP009492.1_Yersinia_pestis_strain_PBM19	7789	6172	4720	7628	4750	5192	4143	3575	3597	3820	2597	3032	7434	5390	5184	4798	3654	2706	4609	2893	4686	3076	3997	2574	2135	3630	3477	2772	1435	2447	4478	2012	3999	2112	3201	3254	3636	4048	3793	2452	1605	3236	2172	2630	2402	1981	3379	2584	6555
NZ_CP016944.1_Yersinia_enterocolitica_strain_YE3	7172	5725	4956	7172	5091	5154	3747	3758	3491	4110	2612	3432	7127	5485	5606	4679	3894	2929	4537	3197	5288	2780	4078	3105	2053	3443	2815	2217	1857	2805	4458	2507	4408	2322	2814	3533	4057	4254	3762	2821	1582	3137	2011	2752	2835	2508	4085	3169	6545
NZ_CP009840.1_Yersinia_pestis_A1122_1	7568	5901	4554	7349	4541	5008	3956	3417	3447	3699	2495	2900	7159	5198	5014	4624	3503	2609	4415	2781	4554	2966	3870	2467	2041	3488	3351	2644	1370	2341	4308	1937	3861	2045	3059	3163	3502	3925	3675	2334	1529	3133	2072	2535	2300	1933	3259	2475	6307
NZ_CP009364.1_Yersinia_frederiksenii_Y225	6977	5546	4640	6872	4568	5070	3407	3702	3179	4017	2385	3101	6772	5248	5159	4515	3728	2637	4033	2828	4799	2797	4072	2721	1633	3354	2508	1933	1814	2774	4423	2437	4113	2095	2458	3365	3957	4081	3482	2879	1478	3049	1962	2577	2495	2512	3919	2964	6339
NZ_CP010067.1_Yersinia_pseudotuberculosis_str._PA3606	8061	5863	4783	7856	4727	5026	3904	3307	3473	3906	2489	3017	7594	5328	5238	4946	3621	2620	4470	3050	4805	3019	3978	2557	2134	3594	3438	2573	1416	2444	4158	2044	4027	2271	2981	3362	3493	4071	3845	2180	1555	3211	2087	2625	2451	2013	3382	2604	6702
NZ_CP033690.1_Yersinia_pestis_strain_FDAARGOS_603	7828	6229	4790	7721	4844	5241	4196	3567	3615	3892	2623	3003	7449	5386	5259	4852	3663	2741	4690	2948	4748	3100	4070	2608	2161	3736	3507	2761	1454	2480	4455	2046	4065	2179	3244	3296	3671	4141	3891	2456	1620	3312	2201	2642	2410	2035	3387	2589	6582
NZ_LR134373.1_Yersinia_pseudotuberculosis_strain_NCTC10275	7795	5621	4533	7498	4491	4899	3760	3162	3296	3746	2404	2883	7280	5097	5024	4721	3498	2535	4292	2894	4612	2881	3910	2447	1989	3482	3306	2448	1349	2289	4046	1952	3811	2127	2836	3171	3366	3915	3692	2086	1449	3092	2011	2511	2344	1922	3226	2473	6401
NZ_CP032487.1_Yersinia_hibernica_strain_CFS1934	7173	5586	4654	7109	4594	5296	3655	3707	3105	4143	2389	3167	7007	5625	5395	4833	3461	2688	4306	3063	4919	3021	4219	2693	1625	3453	2773	1987	1682	2878	4499	2533	3937	2150	2796	3403	3973	4339	3644	2720	1425	3084	2003	2533	2461	2449	4143	3012	6532
NZ_CP046293.1_Yersinia_intermedia_strain_FDAARGOS_730	6973	5494	4609	6620	4565	5269	3702	3529	3245	4005	2550	3069	6524	5243	5014	4305	3720	2769	4538	2958	5374	2916	4261	2756	2026	3636	3058	2382	1712	2533	4572	2287	4124	2082	2788	3467	3842	4211	3696	2500	1547	3278	2039	2807	2742	2179	3613	2819	5958
NZ_CP033715.1_Yersinia_pseudotuberculosis_strain_FDAARGOS_580	8461	6092	4935	8130	4884	5242	4098	3520	3679	3989	2671	3114	7843	5501	5391	5112	3802	2742	4611	3132	4979	3059	4135	2667	2151	3781	3533	2666	1516	2557	4297	2162	4248	2295	3074	3504	3616	4220	3927	2332	1699	3362	2187	2755	2614	2066	3489	2699	6876
NC_009708.1_Yersinia_pseudotuberculosis_IP_31758	8337	6145	4971	8232	4921	5234	3974	3476	3674	3997	2616	3158	7892	5502	5477	5192	3807	2690	4572	3181	4933	3059	4043	2663	2178	3652	3470	2610	1508	2546	4296	2179	4265	2292	3108	3470	3647	4189	3899	2274	1639	3233	2186	2693	2574	2078	3502	2710	6997
NZ_CP045145.1_Yersinia_pestis_strain_SCPM-O-B-6899_(231)	7761	6058	4696	7600	4725	5129	4056	3468	3537	3818	2540	2960	7369	5296	5156	4783	3628	2676	4580	2888	4682	3033	3992	2541	2091	3621	3438	2673	1415	2418	4339	2015	3971	2118	3142	3247	3583	4047	3797	2370	1568	3217	2151	2584	2367	1974	3338	2547	6503
NZ_CP009780.1_Yersinia_pseudotuberculosis_PB1/+	8126	5794	4754	7879	4692	5006	3881	3283	3466	3876	2475	3016	7583	5302	5220	4952	3650	2619	4447	3030	4715	2951	4004	2537	2097	3609	3369	2529	1401	2393	4120	2059	3988	2202	2929	3288	3467	4050	3802	2152	1549	3165	2051	2619	2433	1959	3341	2600	6660
NC_017154.1_Yersinia_pestis_D106004	7774	6075	4696	7631	4731	5139	4062	3473	3533	3823	2552	2977	7388	5308	5166	4796	3613	2676	4566	2891	4678	3026	3995	2555	2094	3631	3444	2679	1418	2411	4362	2014	3978	2115	3130	3255	3586	4047	3800	2372	1570	3217	2153	2590	2387	1977	3333	2552	6520
NZ_CP033711.1_Yersinia_pseudotuberculosis_strain_FDAARGOS_582	8192	5838	4798	7925	4720	5042	3919	3337	3516	3933	2535	3085	7636	5357	5254	4996	3693	2624	4494	3058	4787	2968	4007	2587	2122	3630	3395	2559	1432	2422	4139	2112	4100	2242	2981	3327	3516	4097	3869	2212	1587	3214	2087	2666	2470	2011	3367	2669	6731
NZ_CP009715.1_Yersinia_pestis_Pestoides_F	7562	5899	4619	7444	4593	5038	3977	3383	3463	3752	2512	2881	7176	5155	5049	4689	3508	2615	4487	2837	4599	2985	3930	2502	2051	3585	3407	2606	1404	2387	4227	1984	3901	2107	3077	3175	3502	3989	3751	2315	1543	3173	2115	2546	2322	1950	3272	2514	6332
NC_005810.1_Yersinia_pestis_biovar_Microtus_str._91001	7759	5987	4694	7620	4711	5100	4042	3414	3519	3825	2525	2979	7365	5303	5151	4786	3621	2678	4571	2886	4686	3015	3999	2531	2100	3616	3423	2678	1391	2397	4313	1994	3959	2115	3105	3257	3552	4042	3814	2319	1577	3228	2125	2611	2383	1977	3327	2534	6483
NZ_CP006754.1_Yersinia_pestis_3067	7560	5949	4620	7465	4619	5062	3999	3412	3477	3760	2526	2892	7208	5168	5057	4692	3515	2630	4507	2835	4607	2999	3939	2514	2050	3594	3414	2615	1408	2401	4250	1992	3909	2101	3104	3186	3526	3988	3750	2339	1543	3166	2132	2552	2329	1951	3274	2520	6357
NC_004088.1_Yersinia_pestis_KIM10+	7616	5877	4574	7395	4564	5006	3962	3378	3414	3721	2480	2880	7167	5178	5034	4668	3508	2601	4443	2816	4586	2955	3926	2483	2043	3552	3368	2630	1385	2352	4269	1934	3850	2058	3032	3160	3488	3970	3717	2291	1518	3152	2083	2517	2297	1933	3268	2467	6333
NZ_CP033699.1_Yersinia_pestis_strain_FDAARGOS_601	7849	6240	4770	7670	4788	5212	4235	3640	3650	3864	2572	3080	7504	5493	5196	4832	3689	2750	4696	2907	4694	3102	4018	2575	2194	3654	3510	2883	1435	2476	4573	2026	4045	2122	3242	3274	3663	4115	3829	2493	1636	3272	2173	2648	2395	1997	3446	2608	6590
NZ_CP045149.1_Yersinia_pestis_strain_SCPM-O-DNA-18_(I-3113)	7680	6018	4679	7559	4670	5107	4011	3438	3530	3802	2543	2940	7304	5262	5121	4754	3578	2654	4507	2858	4648	3007	3965	2517	2068	3595	3406	2624	1406	2397	4320	2002	3968	2110	3098	3246	3552	4022	3761	2342	1556	3208	2127	2607	2361	1962	3302	2513	6418
NZ_CP011078.1_Yersinia_ruckeri_strain_Big_Creek_74	6313	4712	3652	5700	3272	4561	3096	2737	2500	3059	1958	2315	5278	4500	4038	3508	2772	1815	3319	2205	4055	2371	4101	2287	1921	2959	2547	2001	1187	1962	3614	1661	3450	1716	1744	2720	2714	3301	3019	1933	1372	2641	1330	2270	2041	1920	2761	2117	4808
NZ_CP033713.1_Yersinia_pseudotuberculosis_strain_FDAARGOS_581	8663	6238	5032	8333	5029	5365	4149	3584	3693	4132	2709	3221	7992	5639	5570	5241	3942	2777	4732	3227	5020	3167	4258	2693	2234	3833	3590	2713	1502	2594	4413	2215	4321	2326	3143	3480	3684	4319	4058	2366	1700	3418	2247	2773	2626	2080	3536	2755	6999
NZ_LR590469.1_Yersinia_enterocolitica_subsp._enterocolitica_strain_NCTC12982	6662	5282	4495	6448	4401	4960	3418	3502	3052	3902	2279	3006	6576	5095	5024	4271	3474	2581	4213	2872	4971	2748	3966	2807	1846	3383	2693	1956	1640	2565	4330	2243	3945	2027	2530	3285	3767	4025	3590	2686	1419	3038	1823	2632	2448	2361	3776	2767	6101
NC_017564.1_Yersinia_enterocolitica_subsp._palearctica_Y11	6890	5501	4661	6753	4843	4949	3624	3602	3259	3878	2506	3275	6773	5210	5360	4406	3641	2841	4451	3004	5064	2669	4049	2926	1956	3347	2686	2085	1740	2716	4368	2381	4104	2174	2612	3341	3801	4083	3577	2701	1435	3033	1931	2663	2700	2439	3997	3033	6218
NZ_CP006783.1_Yersinia_pestis_1412	7586	5907	4622	7467	4606	5043	3986	3392	3473	3761	2509	2897	7197	5171	5056	4693	3519	2624	4504	2834	4607	2987	3940	2506	2050	3587	3408	2608	1401	2394	4229	1994	3911	2102	3093	3187	3516	3990	3750	2317	1542	3167	2118	2554	2331	1954	3275	2520	6353
NZ_CP009539.1_Yersinia_ruckeri_strain_YRB	6152	4634	3591	5637	3250	4456	3014	2779	2464	2962	1934	2252	5189	4397	3940	3441	2687	1769	3258	2086	4009	2253	3992	2294	1895	2899	2445	1948	1144	1942	3659	1681	3354	1671	1723	2662	2653	3189	2952	1878	1330	2568	1290	2231	1992	1861	2672	2086	4683
NZ_CP010247.1_Yersinia_pestis_Pestoides_G	7565	5908	4620	7462	4607	5045	3984	3392	3474	3759	2513	2892	7201	5171	5052	4690	3517	2626	4508	2832	4607	2987	3939	2508	2050	3587	3407	2609	1403	2392	4231	1992	3915	2112	3095	3185	3520	3988	3750	2319	1543	3176	2119	2557	2327	1957	3273	2519	6353
NZ_CP009367.1_Yersinia_enterocolitica_strain_WA	6736	5404	4569	6580	4510	5015	3480	3565	3111	3947	2311	3057	6688	5169	5088	4350	3532	2617	4275	2939	5008	2776	3997	2837	1869	3415	2732	1993	1669	2618	4389	2302	4007	2056	2587	3326	3815	4070	3622	2715	1457	3059	1861	2674	2490	2387	3816	2822	6212
NZ_LR134116.1_Yersinia_intermedia_strain_NCTC11469	6843	5352	4470	6523	4475	5092	3608	3419	3155	3897	2427	2972	6450	5084	4909	4257	3609	2694	4390	2871	5228	2804	4118	2710	1936	3549	2960	2315	1650	2460	4426	2209	3988	1981	2682	3387	3743	4035	3572	2430	1498	3115	1944	2729	2660	2099	3521	2716	5860
NZ_CP045154.1_Yersinia_pestis_strain_SCPM-O-B-5935_(I-1996)	7752	6074	4682	7598	4718	5145	4061	3474	3525	3802	2558	2946	7362	5285	5161	4790	3603	2673	4555	2886	4674	3030	3993	2554	2082	3630	3437	2672	1426	2408	4367	2005	3963	2118	3125	3239	3576	4048	3786	2373	1562	3225	2155	2582	2368	1969	3320	2544	6490
NC_010634.1_Yersinia_pseudotuberculosis_PB1/+	8116	5794	4754	7879	4692	5006	3881	3283	3466	3876	2475	3016	7583	5302	5220	4952	3650	2619	4447	3030	4715	2951	4004	2537	2097	3609	3369	2529	1401	2393	4120	2059	3988	2202	2929	3288	3467	4050	3802	2152	1549	3165	2051	2619	2433	1959	3341	2600	6660
NZ_CP045163.1_Yersinia_pestis_strain_SCPM-O-B-6291_(C-25)	7490	5790	4507	7271	4482	4939	3880	3324	3377	3659	2445	2832	7054	5082	4950	4589	3444	2562	4353	2763	4514	2912	3848	2436	2003	3475	3303	2575	1360	2312	4213	1905	3810	2039	2984	3125	3431	3904	3643	2259	1491	3114	2039	2485	2266	1905	3209	2425	6226
NZ_CP009723.1_Yersinia_pestis_strain_Shasta	7766	6108	4710	7629	4734	5148	4100	3534	3570	3816	2581	2997	7407	5355	5173	4795	3644	2690	4584	2889	4676	3051	3985	2562	2119	3623	3456	2726	1423	2433	4427	2016	3989	2111	3171	3255	3610	4037	3792	2413	1596	3225	2155	2611	2384	1984	3359	2578	6533
NZ_CP033709.1_Yersinia_pseudotuberculosis_strain_FDAARGOS_583	7890	5661	4625	7668	4593	4881	3785	3197	3364	3790	2424	2938	7393	5169	5118	4802	3613	2571	4348	2938	4626	2875	3911	2471	2037	3499	3294	2463	1354	2319	4038	2020	3888	2110	2872	3194	3375	3951	3711	2114	1513	3125	2032	2550	2408	1938	3243	2530	6532
NZ_CP025800.1_Yersinia_ruckeri_strain_SC09	6709	5082	3996	6167	3543	4806	3244	3014	2782	3305	2144	2499	5639	4776	4352	3820	2948	1983	3578	2382	4263	2509	4286	2433	2019	3118	2692	2105	1330	2146	3795	1831	3733	1851	1909	2943	2931	3494	3206	2052	1521	2792	1485	2390	2180	2025	2904	2279	5182
NZ_CP016940.1_Yersinia_enterocolitica_strain_YE5	7140	5684	4907	7131	5049	5089	3709	3731	3445	4063	2589	3405	7055	5422	5565	4646	3852	2896	4479	3177	5210	2749	4020	3076	2040	3418	2789	2193	1856	2768	4401	2485	4369	2291	2791	3505	4005	4204	3723	2797	1568	3110	1994	2724	2813	2484	4035	3143	6491
NZ_CP009838.1_Yersinia_enterocolitica_strain_2516-87	6829	5459	4620	6654	4865	4905	3647	3567	3264	3845	2510	3232	6742	5149	5325	4363	3679	2876	4330	2996	5054	2605	4038	2908	1938	3345	2686	2104	1710	2748	4310	2336	4100	2216	2588	3316	3759	4042	3554	2677	1424	3006	1943	2662	2666	2414	3985	3013	6196
NZ_CP016273.1_Yersinia_pestis_strain_Cadman	7677	6041	4675	7542	4650	5107	4053	3506	3566	3781	2559	2971	7340	5293	5126	4745	3585	2664	4518	2845	4629	3028	3940	2521	2092	3568	3422	2703	1408	2400	4406	2005	3986	2088	3140	3249	3581	4006	3740	2396	1571	3206	2128	2588	2363	1959	3333	2549	6460
NZ_CP042173.1_Yersinia_sp._KBS0713	6433	5009	4332	6064	3953	4769	3241	3195	2811	3685	2136	2761	5826	4971	4724	3862	2491	2235	4500	2437	4409	2548	3825	2486	1596	2874	2396	1829	1444	2384	3909	1920	2631	1564	3582	3172	3187	3627	3651	2322	1153	2867	1965	2385	1975	1969	3551	2426	4548
NZ_CP033696.1_Yersinia_pestis_strain_FDAARGOS_602	7730	5959	4655	7564	4683	5078	4022	3399	3496	3798	2505	2953	7333	5276	5139	4756	3594	2672	4544	2878	4661	2996	3996	2519	2086	3605	3409	2660	1389	2391	4288	1991	3935	2097	3099	3242	3534	4020	3788	2312	1552	3202	2121	2590	2359	1969	3323	2522	6462
NZ_CP009712.1_Yersinia_pseudotuberculosis_IP_32953_strain_IP32953	8179	5889	4822	7946	4741	5112	3922	3336	3519	3963	2518	3029	7654	5382	5266	4980	3720	2663	4523	3023	4787	3028	4055	2571	2118	3652	3425	2550	1424	2428	4189	2072	4050	2235	2980	3337	3524	4124	3880	2183	1564	3247	2089	2666	2461	1993	3361	2621	6731
NZ_LR134160.1_Yersinia_pseudotuberculosis_strain_NCTC8480	8051	5660	4628	7747	4582	4930	3797	3206	3364	3792	2420	2945	7477	5223	5118	4874	3556	2566	4349	2965	4675	2896	3943	2494	2045	3526	3311	2483	1363	2332	4052	2004	3893	2163	2861	3231	3384	3969	3740	2112	1510	3097	2010	2571	2384	1930	3278	2542	6554
NZ_CP044064.1_Yersinia_pseudotuberculosis_strain_FDAARGOS_665	7285	5317	4358	7002	4220	4633	3573	3008	3074	3553	2290	2690	6809	4733	4722	4472	3267	2412	4038	2718	4383	2768	3681	2349	1896	3355	3143	2342	1284	2207	3808	1846	3584	1986	2667	2968	3190	3735	3491	2001	1405	2951	1953	2321	2192	1815	3077	2332	5955
NZ_LR134335.1_Yersinia_enterocolitica_subsp._palearctica_strain_NCTC13769	6863	5402	4595	6615	4747	4887	3549	3528	3183	3823	2477	3217	6653	5140	5284	4302	3568	2800	4376	2950	5006	2624	4003	2888	1909	3303	2661	2037	1708	2643	4310	2312	4000	2154	2547	3280	3754	4028	3557	2651	1404	2992	1888	2633	2636	2421	3955	2962	6093
NZ_CP006792.1_Yersinia_pestis_2944	7578	5878	4586	7403	4566	4998	3946	3387	3448	3706	2483	2885	7171	5150	5019	4666	3517	2592	4406	2812	4558	2942	3879	2479	2040	3517	3343	2617	1386	2360	4274	1954	3890	2055	3043	3179	3474	3943	3670	2305	1529	3149	2078	2521	2306	1920	3252	2490	6325
NZ_CP023962.1_Yersinia_frederiksenii_strain_FDAARGOS_417	6910	5509	4921	6634	4647	4982	4076	3533	3321	4221	2650	3254	6397	5422	5331	4488	3695	2739	4342	3003	4970	2738	3999	2798	2390	3978	3092	2531	1667	2589	4115	2430	4232	2359	2880	3544	4013	4146	4110	2571	1493	3536	2166	2750	2501	2592	3883	2838	5717
NZ_CP023964.1_Yersinia_frederiksenii_strain_FDAARGOS_418	7143	5556	4645	6944	4524	5294	3625	3754	3224	4186	2484	3233	7052	5489	5234	4701	3535	2630	4482	3119	5245	2862	4256	2919	2060	3173	2615	2358	1915	2817	4523	2405	4110	2129	2926	3616	3976	4339	3495	3006	1610	3277	2030	2876	2695	2528	3973	3124	6544
NC_008149.1_Yersinia_pestis_Nepal516	7533	5866	4537	7324	4534	4995	3919	3348	3408	3690	2465	2850	7112	5125	5005	4618	3474	2593	4396	2779	4550	2944	3885	2452	2006	3503	3335	2592	1365	2320	4241	1932	3842	2052	3010	3149	3469	3926	3672	2287	1493	3140	2069	2503	2279	1931	3228	2441	6267
NZ_CP030980.1_Yersinia_enterocolitica_subsp._palearctica_strain_Y1	6890	5474	4648	6720	4803	4920	3616	3571	3236	3853	2497	3265	6759	5181	5343	4376	3618	2817	4413	2993	5032	2636	4023	2909	1942	3327	2679	2075	1727	2693	4324	2363	4068	2161	2579	3320	3776	4046	3546	2685	1425	2996	1921	2651	2678	2421	4000	3018	6196
NZ_CP009785.1_Yersinia_pestis_strain_El_Dorado	7779	6113	4711	7620	4722	5148	4113	3538	3576	3812	2574	2998	7409	5359	5168	4791	3636	2691	4587	2883	4675	3055	3981	2562	2125	3624	3457	2740	1426	2433	4435	2013	3989	2108	3176	3255	3608	4042	3790	2420	1597	3228	2152	2607	2383	1977	3363	2577	6529
NZ_CP006748.1_Yersinia_pestis_8787	7443	5814	4575	7369	4538	4972	3940	3369	3429	3734	2480	2864	7098	5099	4997	4635	3457	2588	4429	2794	4558	2949	3887	2470	2020	3541	3363	2581	1394	2358	4186	1975	3867	2073	3046	3146	3483	3950	3719	2298	1519	3131	2095	2515	2309	1932	3234	2497	6253
NZ_CP017236.1_Yersinia_ruckeri_strain_QMA0440_isolate_14/0165-5k	6531	4925	3843	5828	3394	4750	3237	2855	2639	3212	2059	2414	5358	4611	4165	3607	2789	1866	3512	2303	4193	2487	4238	2396	1949	3066	2648	2074	1236	2072	3743	1753	3620	1777	1830	2866	2849	3504	3182	2016	1427	2770	1375	2374	2099	1973	2852	2220	4919
NC_008150.1_Yersinia_pestis_Antiqua	7787	6171	4730	7595	4712	5168	4188	3605	3606	3816	2549	3045	7444	5451	5149	4784	3644	2716	4636	2873	4666	3077	3988	2544	2161	3626	3480	2849	1426	2453	4536	2001	3990	2096	3201	3246	3619	4076	3794	2459	1605	3244	2152	2617	2368	1971	3413	2577	6524
NZ_CP009757.1_Yersinia_pseudotuberculosis_strain_MD67	8064	5723	4681	7754	4616	4983	3852	3235	3390	3856	2463	2974	7513	5267	5144	4901	3563	2589	4397	2988	4715	2937	3979	2511	2060	3574	3355	2518	1374	2354	4074	2021	3939	2193	2882	3256	3416	4050	3791	2135	1527	3146	2031	2639	2411	1950	3303	2562	6614
NZ_CP016935.1_Yersinia_enterocolitica_strain_YE7	7251	5748	4968	7204	5114	5167	3758	3771	3502	4120	2623	3443	7160	5498	5610	4698	3904	2937	4555	3206	5291	2794	4096	3114	2057	3450	2822	2219	1867	2811	4472	2519	4427	2328	2816	3547	4069	4264	3772	2835	1583	3145	2016	2760	2848	2513	4091	3178	6566
NZ_CP033707.1_Yersinia_pseudotuberculosis_strain_FDAARGOS_584	7909	5729	4633	7591	4586	4964	3833	3195	3401	3830	2446	2901	7360	5167	5052	4790	3534	2594	4333	2946	4712	2974	3940	2488	2025	3556	3346	2509	1374	2361	4028	1960	3861	2171	2892	3232	3418	4031	3790	2137	1518	3145	2028	2551	2406	1946	3245	2505	6472
NZ_HF571988.1_Yersinia_enterocolitica_(type_O:5)_str._YE53/03_isolate_host_faecal_sample	7075	5685	4952	6887	4743	5327	3685	3754	3383	4306	2539	3293	6893	5441	5433	4579	3781	2870	4584	3173	5406	2973	4317	2975	2017	3602	2881	2163	1857	2731	4612	2400	4370	2227	2757	3554	4133	4380	3876	2983	1639	3233	2017	2849	2645	2495	3967	3033	6419
NZ_CP006762.1_Yersinia_pestis_1413	7567	5898	4619	7471	4602	5038	3981	3386	3471	3757	2508	2896	7205	5174	5052	4692	3521	2621	4509	2833	4607	2984	3942	2505	2050	3586	3409	2605	1399	2394	4225	1994	3913	2116	3091	3189	3509	3984	3750	2314	1542	3178	2118	2558	2329	1958	3274	2521	6354
NC_017265.1_Yersinia_pestis_biovar_Medievalis_str._Harbin_35	7606	5938	4608	7450	4598	5047	3967	3403	3479	3739	2507	2894	7227	5175	5064	4700	3521	2620	4448	2835	4592	2975	3911	2492	2043	3537	3371	2615	1399	2366	4285	1972	3919	2087	3060	3203	3509	3971	3712	2321	1530	3175	2103	2542	2329	1941	3264	2499	6371
NC_015224.1_Yersinia_enterocolitica_subsp._palearctica_105.5R(r)	6804	5463	4652	6718	4814	4952	3610	3573	3278	3879	2480	3216	6818	5198	5333	4419	3689	2828	4355	2987	5075	2646	4047	2923	1928	3348	2669	2109	1722	2724	4325	2346	4144	2208	2608	3354	3791	4061	3591	2702	1442	3024	1951	2679	2671	2412	3992	3004	6291
NZ_CP009991.1_Yersinia_pestis_strain_Nicholisk_41	7583	5930	4602	7440	4590	5036	3960	3399	3474	3730	2502	2888	7216	5158	5057	4697	3514	2618	4440	2831	4586	2965	3903	2492	2039	3531	3360	2611	1399	2365	4271	1971	3914	2084	3054	3195	3498	3965	3707	2315	1526	3170	2098	2536	2324	1938	3262	2495	6363
NZ_CP009801.1_Yersinia_intermedia_strain_Y228	6820	5493	4509	6647	4597	5179	3689	3480	3213	3928	2485	3043	6609	5227	4978	4315	3659	2699	4519	2971	5344	2859	4254	2748	1999	3609	3044	2370	1706	2491	4487	2261	4151	1979	2708	3418	3823	4085	3636	2503	1548	3213	1997	2786	2752	2154	3586	2746	6006
NC_014029.1_Yersinia_pestis_Z176003	7618	5953	4630	7442	4615	5060	3984	3404	3482	3764	2513	2918	7204	5195	5060	4689	3540	2617	4462	2831	4590	2971	3945	2500	2045	3564	3388	2628	1383	2372	4293	1980	3919	2088	3077	3198	3525	3984	3738	2340	1541	3178	2110	2548	2332	1951	3265	2502	6310
NC_010465.1_Yersinia_pseudotuberculosis_YPIII	7909	5729	4633	7591	4586	4964	3833	3195	3401	3830	2446	2901	7360	5167	5052	4790	3534	2594	4334	2946	4712	2974	3940	2488	2025	3556	3346	2509	1374	2361	4028	1960	3861	2171	2892	3232	3418	4031	3790	2137	1518	3145	2028	2551	2406	1946	3245	2505	6472
NC_006155.1_Yersinia_pseudotuberculosis_IP_32953	8178	5886	4823	7951	4743	5110	3923	3335	3519	3967	2516	3030	7658	5387	5265	4981	3725	2662	4522	3027	4788	3028	4055	2572	2122	3652	3424	2550	1423	2428	4188	2073	4052	2236	2981	3336	3523	4127	3885	2183	1565	3249	2087	2665	2461	1994	3362	2621	6736
NZ_CP009973.1_Yersinia_pestis_CO92	7596	5976	4601	7432	4590	5053	4009	3465	3501	3727	2517	2931	7239	5233	5058	4679	3542	2627	4459	2821	4579	2992	3893	2496	2069	3525	3379	2670	1398	2388	4352	1971	3922	2060	3102	3201	3534	3959	3697	2366	1547	3165	2105	2556	2333	1934	3291	2519	6381
NZ_LT596221.1_Yersinia_pseudotuberculosis_isolate_NZYP4713	8133	5796	4748	7873	4701	5019	3885	3292	3454	3890	2486	3020	7603	5293	5207	4949	3653	2620	4467	3033	4757	2952	4007	2557	2096	3597	3362	2543	1394	2390	4124	2084	4024	2225	2948	3298	3478	4055	3826	2173	1561	3196	2061	2644	2441	1982	3340	2611	6678
NZ_CP009781.1_Yersinia_aldovae_670-83	6299	5092	4295	5967	4233	4964	3526	3215	3065	3662	2229	2899	6034	4808	4618	3799	3178	2492	4350	2724	4752	2742	4176	2582	1893	3572	2904	2182	1623	2430	4117	2007	3708	1948	2641	3182	3448	3865	3629	2269	1359	2930	1770	2484	2453	2056	3515	2518	5518
NZ_CP045258.1_Yersinia_pestis_strain_SCPM-O-B-5942_(I-2638)	7742	6129	4725	7648	4767	5183	4102	3507	3564	3841	2586	2987	7401	5346	5182	4817	3640	2695	4612	2908	4714	3051	4032	2555	2114	3671	3465	2688	1427	2436	4404	2021	4000	2133	3157	3265	3588	4084	3826	2386	1586	3245	2174	2619	2389	1984	3352	2546	6520
NZ_CP009759.1_Yersinia_pseudotuberculosis_strain_EP2/+	8180	5916	4750	7865	4729	5097	3886	3349	3481	3825	2521	2993	7553	5236	5172	4964	3632	2616	4445	2992	4762	3014	3963	2598	2115	3609	3375	2556	1466	2427	4186	2024	4031	2208	2975	3305	3489	4006	3794	2214	1570	3185	2087	2615	2485	2010	3331	2568	6665
NC_009381.1_Yersinia_pestis_Pestoides_F	7556	5896	4613	7438	4590	5032	3974	3382	3459	3749	2510	2879	7173	5149	5041	4689	3504	2614	4487	2831	4592	2981	3931	2500	2049	3584	3406	2602	1400	2388	4224	1983	3897	2108	3073	3173	3499	3984	3747	2313	1542	3170	2115	2545	2320	1949	3271	2514	6329
NZ_CP023184.1_Yersinia_ruckeri_strain_NHV_3758	6504	4939	3846	5872	3411	4711	3256	2874	2679	3203	2063	2432	5395	4620	4223	3602	2831	1898	3500	2293	4178	2471	4210	2375	1959	3077	2643	2104	1236	2064	3746	1752	3607	1760	1866	2872	2826	3460	3163	2016	1470	2743	1377	2367	2096	1965	2848	2211	4938
NZ_CP008943.1_Yersinia_pseudotuberculosis_strain_ATCC_6904	8103	5822	4749	7763	4683	5100	3898	3314	3437	3887	2511	2981	7539	5270	5144	4900	3612	2605	4429	2976	4804	3052	4021	2600	2111	3625	3411	2577	1423	2413	4142	2014	3983	2239	2962	3322	3486	4086	3849	2169	1562	3220	2096	2645	2478	2008	3351	2550	6615
NZ_LR134163.1_Yersinia_pseudotuberculosis_strain_NCTC10217	8047	5663	4653	7698	4585	4919	3816	3214	3371	3820	2456	2940	7478	5194	5105	4844	3548	2563	4347	2958	4669	2897	3932	2486	2060	3532	3299	2504	1365	2337	4059	2013	3912	2161	2863	3240	3407	3992	3750	2123	1517	3117	2018	2590	2382	1944	3281	2524	6538
NZ_CP027397.1_Yersinia_intermedia_strain_FDAARGOS_358	6976	5535	4603	6747	4617	5283	3755	3511	3262	4054	2560	3099	6663	5287	5085	4436	3741	2739	4581	2989	5417	2933	4302	2809	2033	3668	3097	2394	1731	2560	4575	2275	4127	2068	2834	3524	3899	4178	3801	2521	1575	3240	2041	2817	2806	2215	3625	2778	6066
NZ_CP009906.1_Yersinia_pestis_Antiqua	7719	6155	4721	7585	4716	5170	4183	3598	3605	3821	2549	3044	7446	5442	5155	4786	3646	2711	4632	2877	4668	3081	3994	2547	2159	3629	3483	2847	1428	2456	4528	2004	3995	2097	3206	3248	3618	4079	3797	2459	1604	3246	2154	2619	2369	1974	3415	2579	6536
NC_008800.1_Yersinia_enterocolitica_subsp._enterocolitica_8081	6873	5469	4645	6690	4593	5092	3547	3595	3109	3999	2399	3128	6742	5252	5176	4439	3592	2660	4378	2986	5064	2787	4057	2869	1910	3453	2780	2042	1695	2632	4422	2330	4055	2106	2628	3340	3883	4159	3657	2755	1513	3134	1891	2678	2505	2388	3839	2904	6257
NZ_CP045158.1_Yersinia_pestis_subsp._pestis_bv._Medievalis_strain_SCPM-O-B-6530	7649	6023	4661	7499	4658	5091	4057	3475	3525	3775	2528	2946	7296	5284	5094	4733	3582	2661	4532	2847	4609	3009	3961	2519	2099	3598	3417	2700	1407	2399	4371	1991	3963	2094	3115	3213	3542	4022	3752	2374	1569	3209	2121	2582	2332	1953	3315	2532	6442
NC_017160.1_Yersinia_pestis_D182038	7739	6064	4682	7604	4708	5121	4060	3476	3526	3806	2543	2961	7359	5295	5142	4778	3613	2663	4555	2873	4664	3030	3978	2547	2093	3611	3428	2679	1419	2410	4365	2005	3960	2103	3133	3233	3584	4030	3783	2376	1564	3208	2144	2590	2375	1965	3331	2548	6502
NZ_CP009456.1_Yersinia_enterocolitica_strain_FORC-002	7002	5610	4955	6844	4724	5223	3566	3768	3398	4234	2499	3316	6977	5362	5345	4547	3864	2816	4516	3151	5338	2881	4148	2961	1970	3497	2770	2133	1861	2725	4552	2412	4316	2177	2698	3503	4056	4287	3789	2876	1576	3170	1958	2803	2739	2467	3911	3056	6513
NZ_CP046294.1_Yersinia_intermedia_strain_FDAARGOS_729	6973	5494	4609	6620	4565	5269	3702	3529	3245	4005	2550	3069	6524	5243	5014	4305	3720	2769	4538	2958	5374	2916	4261	2756	2026	3636	3058	2382	1712	2533	4572	2287	4124	2082	2788	3467	3842	4211	3696	2500	1547	3278	2039	2807	2742	2179	3613	2819	5958
NC_003143.1_Yersinia_pestis_CO92	7769	6105	4698	7614	4719	5143	4102	3527	3563	3806	2566	2998	7394	5353	5157	4784	3631	2686	4580	2880	4664	3050	3980	2554	2120	3619	3449	2732	1423	2429	4426	2009	3980	2106	3165	3244	3600	4039	3786	2409	1588	3224	2149	2604	2382	1975	3357	2570	6518
NZ_CP009787.1_Yersinia_rohdei_strain_YRA	6997	5436	4457	7007	4472	5073	3426	3459	2967	3813	2262	2926	6913	5301	5168	4591	3564	2533	3909	2865	4791	2784	3842	2805	1582	3152	2200	2097	1679	2423	4255	2216	4009	2156	2326	3085	3706	4006	3005	2559	1371	3055	1859	2476	2395	2138	3539	2809	6500
NZ_CP009704.1_Yersinia_pestis_strain_Harbin35	7605	5930	4604	7448	4597	5045	3964	3396	3477	3736	2505	2894	7232	5173	5063	4700	3518	2617	4447	2836	4592	2976	3911	2494	2046	3537	3373	2614	1396	2369	4282	1972	3918	2088	3062	3206	3507	3966	3709	2324	1531	3175	2104	2542	2328	1940	3265	2502	6372
NZ_CP007230.1_Yersinia_similis_strain_228	8352	5998	4902	8207	4819	5246	3883	3594	3627	3976	2662	3166	7972	5480	5283	5167	3747	2646	4588	3144	4971	3066	4012	2729	2180	3468	3452	2631	1669	2592	4282	2205	4282	2352	3024	3531	3669	4002	3879	2451	1642	3223	2150	2774	2679	2127	3468	2729	7116
NZ_CP043727.1_Yersinia_sp._NCTC_14382	7039	5466	4707	6835	4718	5151	3689	3655	3179	4230	2550	3198	6824	5388	5417	4653	3710	2834	4278	3138	5010	2908	3987	2821	1820	3419	2869	2115	1681	2784	4592	2363	4170	2260	2635	3347	4137	4077	3442	3000	1565	3166	2065	2559	2509	2578	3989	2924	6380
NZ_CP006751.1_Yersinia_pestis_3770	7585	5905	4621	7459	4603	5036	3983	3390	3470	3755	2509	2894	7200	5168	5044	4691	3513	2620	4507	2834	4608	2983	3936	2506	2050	3587	3407	2607	1399	2398	4231	1989	3912	2112	3087	3188	3507	3983	3745	2317	1543	3172	2120	2553	2326	1953	3275	2520	6352
NZ_CP009935.1_Yersinia_pestis_Angola	7494	6057	4528	7371	4645	5066	4038	3478	3500	3667	2533	2896	7179	5150	5056	4576	3530	2650	4481	2763	4487	2989	3860	2481	2040	3532	3368	2668	1417	2403	4331	1982	3867	2041	3170	3093	3553	3908	3663	2464	1506	3122	2144	2554	2292	1922	3242	2494	6281
NZ_LR134306.1_Yersinia_pseudotuberculosis_strain_NCTC3571	8397	6023	4913	8021	4824	5213	4067	3454	3597	3973	2615	3070	7709	5448	5342	5037	3753	2683	4578	3079	4954	3076	4149	2639	2116	3761	3510	2655	1471	2526	4265	2101	4143	2304	3038	3431	3565	4224	3914	2252	1633	3340	2161	2714	2511	2072	3427	2647	6812
NZ_CP009792.1_Yersinia_pseudotuberculosis_YPIII	7909	5729	4634	7591	4587	4964	3833	3195	3401	3830	2446	2901	7360	5167	5051	4790	3534	2594	4334	2946	4712	2974	3939	2488	2025	3556	3346	2509	1374	2361	4028	1960	3861	2171	2892	3232	3418	4031	3790	2137	1518	3145	2028	2551	2406	1946	3245	2505	6472
NZ_CP011975.1_Yersinia_aleksiciae_strain_159	5401	4339	3657	5169	3517	4104	2955	2702	2452	3170	1867	2373	4921	4467	4015	3190	2418	2016	3824	2136	3804	2295	3501	2179	1547	2739	2226	1730	1121	2074	3488	1732	2706	1634	2796	2718	2870	3283	3097	2035	1089	2667	1692	2062	1792	1818	3124	2089	4240
NZ_CP031780.1_Yersinia_pseudotuberculosis_strain_FDAARGOS_342	8376	5980	4867	7977	4789	5183	4034	3447	3570	3940	2617	3037	7702	5417	5322	5024	3696	2689	4531	3071	4917	3030	4112	2637	2109	3731	3489	2641	1474	2496	4240	2117	4120	2267	2996	3437	3545	4198	3903	2261	1655	3293	2153	2704	2546	2041	3455	2636	6772
NZ_CP033717.1_Yersinia_pseudotuberculosis_strain_FDAARGOS_579	7873	5723	4635	7591	4605	4948	3815	3205	3417	3804	2440	2909	7365	5149	5045	4787	3555	2589	4328	2955	4685	2961	3930	2480	2023	3539	3330	2489	1373	2376	4038	1976	3870	2160	2913	3239	3413	3985	3763	2131	1526	3136	2032	2551	2406	1933	3243	2520	6477
[truncated: 2,031 more columns]
